# Supplementary material for: Synapse type-specific proteomic dissection identifies IgSF8 as a hippocampal CA3 microcircuit organizer
Source: Nat Commun. 2020 Oct 14;11:5171. doi: 10.1038/s41467-020-18956-x (PMC7560607; doi:10.1038/s41467-020-18956-x)
Supplement: Supplementary file 4 — Supplementary Data 1 [file 41467_2020_18956_MOESM4_ESM.xlsx]

## Sheet: RawData
Accession	Gene	Description	Peptide Count MF (rep1)	Peptide Count MF (rep2)	Peptide Count MF (rep3)	Peptide Count P2 (rep1)	Peptide Count P2 (rep2)	Peptide Count P2 (rep3)	NSAF MF (rep1)	NSAF MF (rep2)	NSAF MF (rep3)	NSAF P2 (rep1)	NSAF P2 (rep2)	NSAF P2 (rep3)
P70227	Itpr3	Inositol 1,4,5-trisphosphate receptor type 3	1	2	2	0	0	0	4.7456e-06	4.71896e-06	4.40314e-06	0	0	0
P46664	Adss	Adenylosuccinate synthetase isozyme 2	5	8	6	0	0	0	9.72536e-05	0.000103615	9.45324e-05	0	0	0
O88704	Hcn1	Potassium/sodium hyperpolarization-activated cyclic nucleotide-gated channel 1	12	25	18	0	2	1	0.000160125	0.000152303	0.000163642	0	9.81415e-06	5.53244e-06
Q8R2R9	Ap3m2	AP-3 complex subunit mu-2	10	15	17	1	0	1	0.000257659	0.000271284	0.000271878	1.8032e-05	0	2.40886e-05
O88342	Wdr1	WD repeat-containing protein 1	40	65	61	0	4	10	0.00080499	0.000862845	0.000866533	0	3.68436e-05	7.47701e-05
Q0VE82	Cpne7	Copine-7	10	16	15	2	3	4	0.000159237	0.000163999	0.000168853	4.05963e-05	3.20678e-05	2.71159e-05
Q9ESZ8	Gtf2i	General transcription factor II-I	5	7	7	0	0	0	4.44365e-05	4.10308e-05	4.71198e-05	0	0	0
Q80UG2	Plxna4	Plexin-A4	46	74	60	4	14	17	0.000264392	0.000266236	0.000242208	2.7872e-05	3.30249e-05	4.38825e-05
Q9JMH9	Myo18a	Unconventional myosin-XVIIIa	41	75	61	4	17	14	0.000210149	0.000233554	0.000237039	2.94142e-05	4.24761e-05	3.31542e-05
P70206	Plxna1	Plexin-A1	42	73	58	4	15	19	0.000250873	0.000247801	0.000227596	1.9898e-05	3.30075e-05	4.65175e-05
Q80U40	Rimbp2	RIMS-binding protein 2	9	17	18	0	1	3	0.000112287	0.000126349	0.000120635	0	4.16552e-06	1.40891e-05
Q922Q9	Chid1	Chitinase domain-containing protein 1	0	2	1	7	18	15	0	1.603e-05	9.97149e-06	0.000191791	0.000221568	0.000217778
Q80TJ1	Cadps	Calcium-dependent secretion activator 1	95	150	145	19	45	53	0.000827573	0.000841524	0.000905228	0.000178005	0.000149947	0.000237793
G5E8K5	Ank3	Ankyrin-3	50	78	63	17	29	22	0.000271378	0.000276279	0.000249796	9.22474e-05	8.19765e-05	7.18851e-05
Q9Z1N9	Unc13b	Protein unc-13 homolog B	7	14	10	0	0	0	4.7456e-05	5.30883e-05	4.40314e-05	0	0	0
Q3TDN2	Faf2	FAS-associated factor 2	3	6	5	8	25	19	4.27104e-05	7.78628e-05	7.04503e-05	0.000271007	0.000270937	0.000260211
Q8C729	Fam126b	Protein FAM126B	8	14	12	0	0	3	0.00016735	0.000154524	0.000147879	0	0	1.89982e-05
Q9DB20	Atp5o	ATP synthase subunit O, mitochondrial	33	47	48	52	100	98	0.0018441	0.00186332	0.00209738	0.00343252	0.00350107	0.0033918
Q5DTY9	Kctd16	BTB/POZ domain-containing protein KCTD16	5	8	8	0	0	1	0.000118696	0.00014016	0.000119308	0	0	5.89522e-06
P23819	Gria2	Glutamate receptor 2	85	126	109	10	15	30	0.00109057	0.000948895	0.00102075	0.000179258	8.34425e-05	0.00017675
Q8CFI0	Nedd4l	E3 ubiquitin-protein ligase NEDD4-like	4	7	8	0	0	1	5.04811e-05	4.3923e-05	5.07414e-05	0	0	5.01446e-06
Q9Z329	Itpr2	Inositol 1,4,5-trisphosphate receptor type 2	2	3	3	0	0	0	7.0367e-06	6.99719e-06	5.80348e-06	0	0	0
Q921S7	Mrpl37	39S ribosomal protein L37, mitochondrial	1	1	1	3	11	8	1.49773e-05	7.44658e-06	1.85286e-05	0.000106913	0.000110844	9.52155e-05
P48678	Lmna	Prelamin-A/C	2	5	4	0	0	0	3.81075e-05	4.7367e-05	4.12505e-05	0	0	0
Q91V09	Wdr13	WD repeat-containing protein 13	5	8	8	0	0	0	9.14384e-05	0.000110409	0.00011312	0	0	0
Q8CHG7	Rapgef2	Rap guanine nucleotide exchange factor 2	18	38	36	0	3	3	0.000156691	0.000187394	0.000191225	0	7.4623e-06	8.4133e-06
O35737	Hnrnph1	Heterogeneous nuclear ribonucleoprotein H	2	5	3	0	0	0	8.46598e-05	7.01537e-05	6.98227e-05	0	0	0
Q03137	Epha4	Ephrin type-A receptor 4	26	43	45	2	2	8	0.000314841	0.000300295	0.000353725	2.29332e-05	9.05769e-06	5.36131e-05
Q3UHD9	Agap2	Arf-GAP with GTPase, ANK repeat and PH domain-containing protein 2	28	53	49	0	5	5	0.000336534	0.000270902	0.000317204	0	1.88256e-05	2.33473e-05
Q8BG39	Sv2b	Synaptic vesicle glycoprotein 2B	18	28	21	5	9	6	0.000352481	0.00039662	0.00033852	8.82856e-05	5.23038e-05	5.15983e-05
Q8C985	Nrxn3	Neurexin-3-beta	11	17	15	0	3	3	0.000167603	0.000199994	0.000200432	0	2.36267e-05	1.77585e-05
Q8VBW6	Nae1	NEDD8-activating enzyme E1 regulatory subunit	1	2	1	0	0	0	1.1864e-05	1.17974e-05	1.46771e-05	0	0	0
Q8K4Q0	Rptor	Regulatory-associated protein of mTOR	1	1	1	0	0	0	4.7456e-06	4.71896e-06	5.87086e-06	0	0	0
Q921W4	Cryzl1	Quinone oxidoreductase-like protein 1	1	1	1	0	0	0	1.82051e-05	1.81029e-05	2.25218e-05	0	0	0
Q3UHH2	Slc22a23	Solute carrier family 22 member 23	1	1	1	0	0	0	9.19503e-06	9.1434e-06	1.13753e-05	0	0	0
Q9D662	Sec23b	Protein transport protein Sec23B	1	1	1	0	0	0	8.25995e-06	8.21357e-06	1.02185e-05	0	0	0
Q8BLR2	Cpne4	Copine-4	14	19	18	3	2	5	0.000204734	0.000197929	0.000218102	5.41284e-05	1.60339e-05	4.06739e-05
Q9R0P3	Esd	S-formylglutathione hydrolase	7	14	11	0	1	3	0.00038192	0.000312756	0.000361308	0	3.16698e-05	4.46323e-05
Q9CYT6	Cap2	Adenylyl cyclase-associated protein 2	28	36	32	1	4	11	0.000585623	0.000516161	0.000518664	3.16697e-05	3.28341e-05	0.000116344
O35954	Pitpnm1	Membrane-associated phosphatidylinositol transfer protein 1	3	7	5	0	1	1	3.05811e-05	2.78752e-05	3.46796e-05	0	3.59247e-06	2.02515e-06
Q9Z1B3	Plcb1	1-phosphatidylinositol 4,5-bisphosphate phosphodiesterase beta-1	48	74	75	12	42	37	0.000442851	0.000453317	0.000464068	0.000111573	0.000178103	0.00017803
Q6PGN3	Dclk2	Serine/threonine-protein kinase DCLK2	7	16	14	0	1	3	0.000108942	0.000133329	0.00012959	0	5.90667e-06	1.66485e-05
O88487	Dync1i2	Cytoplasmic dynein 1 intermediate chain 2	3	5	5	0	1	0	5.17596e-05	4.11752e-05	5.12261e-05	0	3.64824e-06	0
Q64487	Ptprd	Receptor-type tyrosine-protein phosphatase delta	24	41	43	3	1	4	0.000159047	0.000151564	0.000188561	1.97107e-05	2.33548e-06	7.89935e-06
P85094	Isoc2a	Isochorismatase domain-containing protein 2A, mitochondrial	2	3	6	10	30	24	0.00021528	0.000122326	0.000228279	0.000841552	0.000997137	0.000879819
P58044	Idi1	Isopentenyl-diphosphate Delta-isomerase 1	1	3	3	5	16	11	5.58183e-05	6.93811e-05	8.63171e-05	0.000298839	0.000334416	0.000277231
Q8CBE3	Wdr37	WD repeat-containing protein 37	11	15	14	0	2	2	0.00021714	0.000190518	0.000244925	0	1.35044e-05	2.03005e-05
Q9JMA1	Usp14	Ubiquitin carboxyl-terminal hydrolase 14	5	7	8	0	0	0	8.99547e-05	0.000102228	0.000119233	0	0	0
P18052	Ptpra	Receptor-type tyrosine-protein phosphatase alpha	14	28	20	0	1	2	0.000198697	0.000246977	0.000193813	0	5.38654e-06	1.2146e-05
P14733	Lmnb1	Lamin-B1	6	8	8	0	0	0	0.000118519	9.10686e-05	0.000119963	0	0	0
Q9QZX7	Srr	Serine racemase	12	20	19	1	3	3	0.000448522	0.000343795	0.000416155	4.44683e-05	3.95172e-05	3.71277e-05
Q9Z2W9	Gria3	Glutamate receptor 3	22	44	37	6	4	7	0.000299646	0.000326341	0.000339806	9.33685e-05	2.01146e-05	3.68518e-05
P63318	Prkcg	Protein kinase C gamma type	66	102	94	25	33	49	0.00119981	0.00108913	0.00121443	0.000475817	0.00026908	0.000408107
Q61879	Myh10	Myosin-10	95	171	127	23	59	49	0.000516192	0.000613721	0.000499766	0.000164022	0.000131071	0.000136309
Q8CAA7	Pgm2l1	Glucose 1,6-bisphosphate synthase	23	31	30	4	4	5	0.000357066	0.000299266	0.000378628	7.28249e-05	2.51675e-05	3.24285e-05
Q7TMK9	Syncrip	Heterogeneous nuclear ribonucleoprotein Q	5	7	5	0	2	1	6.10149e-05	6.06723e-05	5.03216e-05	0	1.07515e-05	8.08109e-06
D3YZU1	Shank1	SH3 and multiple ankyrin repeat domains protein 1	41	76	59	6	18	20	0.00024558	0.00029653	0.000233283	3.13043e-05	4.43041e-05	5.34352e-05
P62204	Calm1	Calmodulin	25	41	39	43	101	100	0.0024236	0.00291736	0.00273527	0.00662683	0.00560428	0.00633539
Q61233	Lcp1	Plastin-2	1	1	2	17	52	39	1.01043e-05	1.00475e-05	1.87502e-05	0.000312555	0.000420193	0.000333226
Q8BYR5	Cadps2	Calcium-dependent secretion activator 2	15	23	24	2	7	9	0.000146539	0.000126288	0.000138986	1.16228e-05	2.23788e-05	4.26983e-05
Q6P5F7	Ttyh3	Protein tweety homolog 3	7	15	14	2	9	9	0.000193447	0.000174327	0.000201923	5.75373e-05	8.09574e-05	8.16669e-05
P23818	Gria1	Glutamate receptor 1	61	73	65	9	8	16	0.000698498	0.000579971	0.000540077	0.000108033	4.18481e-05	9.15872e-05
Q99KE1	Me2	NAD-dependent malic enzyme, mitochondrial	3	3	2	13	25	24	5.37808e-05	2.13915e-05	2.66132e-05	0.000319923	0.000246395	0.000264975
Q9QYA2	Tomm40	Mitochondrial import receptor subunit TOM40 homolog	11	15	11	1	8	8	0.000298342	0.00027049	0.00028224	4.17583e-05	9.89571e-05	9.76223e-05
Q7TME0	Lppr4	Lipid phosphate phosphatase-related protein type 4	24	49	37	1	12	11	0.0003391	0.000419439	0.000358115	1.96798e-05	6.12103e-05	9.20148e-05
A2A699	Fam171a2	Protein FAM171A2	3	8	6	1	0	0	3.85364e-05	4.2152e-05	4.76739e-05	9.16956e-06	0	0
P14206	Rpsa	40S ribosomal protein SA	2	3	6	9	24	23	4.29517e-05	5.33882e-05	0.000132841	0.000485458	0.000529798	0.000426654
Q11136	Pepd	Xaa-Pro dipeptidase	3	4	4	0	0	0	6.42533e-05	4.47248e-05	5.56421e-05	0	0	0
Q9JME5	Ap3b2	AP-3 complex subunit beta-2	36	64	62	0	8	18	0.000392302	0.000346431	0.000416508	0	3.09527e-05	9.77125e-05
Q68FL4	Ahcyl2	Putative adenosylhomocysteinase 3	27	36	36	3	2	9	0.000444407	0.000369972	0.000485854	7.37754e-05	7.28457e-06	6.98098e-05
Q6GQS1	Slc25a23	Calcium-binding mitochondrial carrier protein SCaMC-3	8	6	9	17	41	35	0.00017636	8.09397e-05	0.000125871	0.00053262	0.000449413	0.000463564
O55106	Strn	Striatin	9	14	14	0	2	4	0.000138079	0.000109035	0.000140675	0	1.14498e-05	2.58181e-05
Q9D5T0	Atad1	ATPase family AAA domain-containing protein 1	5	10	6	15	33	28	0.000193045	0.000148333	0.000119409	0.000626375	0.00051334	0.000516004
P62774	Mtpn	Myotrophin	1	5	3	5	13	13	0.000107379	0.000293635	0.000166051	0.000702637	0.000719012	0.000767978
Q9CPQ8	Atp5l	ATP synthase subunit g, mitochondrial	6	8	11	24	37	36	0.000615085	0.000795121	0.00102726	0.00512249	0.00383681	0.00435022
Q9QZD8	Slc25a10	Mitochondrial dicarboxylate carrier	2	5	3	1	2	0	0.000110372	0.000109753	9.55804e-05	2.62627e-05	2.33385e-05	0
P05064	Aldoa	Fructose-bisphosphate aldolase A	107	146	134	53	87	107	0.00422939	0.00414506	0.00443556	0.00190505	0.00132491	0.00218531
Q80TL0	Ppm1e	Protein phosphatase 1E	16	19	24	3	4	4	0.000236837	0.000193452	0.000266834	4.0253e-05	2.98093e-05	2.0165e-05
O88384	Vti1b	Vesicle transport through interaction with t-SNAREs homolog 1B	0	1	2	5	12	17	0	1.35772e-05	3.37827e-05	0.00025991	0.000327209	0.000368909
Q9Z1L5	Cacna2d3	Voltage-dependent calcium channel subunit alpha-2/delta-3	20	29	33	1	4	14	0.000214857	0.000184779	0.000229884	2.76348e-05	1.63719e-05	6.2297e-05
Q9Z2H5	Epb41l1	Band 4.1-like protein 1	50	81	84	6	10	25	0.000634259	0.000627114	0.000802484	0.000111474	6.60418e-05	0.000160372
Q8BH44	Coro2b	Coronin-2B	11	21	23	1	0	0	0.000237577	0.000275617	0.000334731	3.14058e-05	0	0
Q99K51	Pls3	Plastin-3	7	11	7	13	26	22	9.05054e-05	9.99969e-05	8.08641e-05	0.00020339	0.000198464	0.000171813
P62071	Rras2	Ras-related protein R-Ras2	7	14	11	0	4	5	0.000403725	0.000401458	0.000441825	0	8.75576e-05	0.000123395
Q62351	Tfrc	Transferrin receptor protein 1	6	12	13	0	0	0	7.47292e-05	0.000107336	0.000107857	0	0	0
P29533	Vcam1	Vascular cell adhesion protein 1	6	9	7	0	0	3	6.85832e-05	8.09853e-05	7.42397e-05	0	0	2.04378e-05
Q80U28	Madd	MAP kinase-activating death domain protein	24	52	41	0	4	5	0.000180781	0.000257665	0.000206252	0	1.69896e-05	1.43661e-05
Q3UX10	Tubal3	Tubulin alpha chain-like 3	18	26	25	10	18	19	0.000539786	0.00052263	0.000597485	0.000304199	0.000225274	0.00027656
Q9CY64	Blvra	Biliverdin reductase A	1	3	3	0	0	0	4.29517e-05	6.40658e-05	5.31362e-05	0	0	0
Q9QWI6	Srcin1	SRC kinase signaling inhibitor 1	61	99	106	14	43	46	0.000648743	0.00064258	0.000799435	0.000174867	0.000171473	0.000247698
P61226	Rap2b	Ras-related protein Rap-2b	11	21	18	2	8	8	0.000865489	0.000688503	0.00092081	0.000164751	0.000219612	0.000206333
Q8R0S2	Iqsec1	IQ motif and SEC7 domain-containing protein 1	28	62	61	3	11	16	0.000362587	0.000376939	0.000481184	3.13731e-05	4.41433e-05	8.38214e-05
Q8CI78	Rmnd1	Required for meiotic nuclear division protein 1 homolog	1	1	2	4	6	7	1.40786e-05	1.39996e-05	3.48338e-05	8.37487e-05	7.93856e-05	8.39087e-05
Q8VCE6	Nt5m	5'(3')-deoxyribonucleotidase, mitochondrial	0	0	1	4	14	9	0	0	3.56254e-05	0.000239826	0.000274016	0.000194516
Q14C51	Ptcd3	Pentatricopeptide repeat domain-containing protein 3, mitochondrial	1	1	2	9	34	20	3.69949e-05	4.5984e-06	3.43252e-05	0.000209066	0.000241199	0.000176392
Q3UH99	Shisa6	Protein shisa-6 homolog	12	30	24	0	5	9	0.000313752	0.000377988	0.000403076	0	4.2528e-05	9.11009e-05
P70333	Hnrnph2	Heterogeneous nuclear ribonucleoprotein H2	2	4	3	0	0	0	8.46598e-05	5.6123e-05	6.98227e-05	0	0	0
Q9DCX2	Atp5h	ATP synthase subunit d, mitochondrial	25	51	42	63	140	118	0.00196751	0.00246514	0.00250706	0.00749057	0.00986002	0.00809901
Q80WG5	Lrrc8a	Leucine-rich repeat-containing protein 8A	3	7	4	0	2	0	3.91073e-05	5.0554e-05	3.87042e-05	0	8.26933e-06	0
Q8VHH5	Agap3	Arf-GAP with GTPase, ANK repeat and PH domain-containing protein 3	9	15	16	0	2	5	0.000104429	0.000100382	0.000133497	0	7.36061e-06	2.21298e-05
Q6QD59	Bnip1	Vesicle transport protein SEC20	0	0	0	1	3	3	0	0	0	6.61174e-05	7.83411e-05	9.93656e-05
Q80TZ3	Dnajc6	Putative tyrosine-protein phosphatase auxilin	29	57	53	9	23	23	0.000337707	0.000406331	0.000455383	0.000104463	0.000109494	0.000120764
O88441	Mtx2	Metaxin-2	6	10	13	15	57	43	0.000289067	0.000239536	0.000491712	0.00126101	0.00139227	0.00111985
Q8BSS9	Ppfia2	Liprin-alpha-2	26	54	48	5	15	25	0.000216723	0.000270636	0.000271229	4.19743e-05	5.86156e-05	9.01167e-05
Q8C8R3	Ank2	Ankyrin-2	144	268	206	28	98	68	0.000435578	0.000583435	0.000468486	8.89481e-05	0.000135178	0.000103325
Q920I9	Wdr7	WD repeat-containing protein 7	41	100	72	2	2	0	0.000336128	0.000499246	0.000386879	2.02482e-05	5.9979e-06	0
Q9CQZ5	Ndufa6	NADH dehydrogenase [ubiquinone] 1 alpha subcomplex subunit 6	5	15	8	19	39	34	0.000338532	0.000769442	0.000478632	0.00178366	0.00196002	0.00165255
Q9R0Q6	Arpc1a	Actin-related protein 2/3 complex subunit 1A	33	38	33	0	0	0	0.000941745	0.000629981	0.000932038	0	0	0
Q9ESN6	Trim2	Tripartite motif-containing protein 2	13	13	18	0	0	2	0.000195852	0.000131246	0.000184352	0	0	1.35337e-05
Q5RJI5	Brsk1	Serine/threonine-protein kinase BRSK1	9	13	14	0	2	4	0.000162863	0.000117413	0.000141036	0	1.14793e-05	2.912e-05
Q6ZQ38	Cand1	Cullin-associated NEDD8-dissociated protein 1	50	79	84	28	67	52	0.000458414	0.000432792	0.000522506	0.000257374	0.000248685	0.000231261
Q8K0T7	Unc13c	Protein unc-13 homolog C	2	8	5	0	0	0	1.43334e-05	2.13794e-05	1.59589e-05	0	0	0
A2CG49	Kalrn	Kalirin	27	59	53	5	7	9	9.61849e-05	0.000133903	0.00013618	2.03438e-05	1.20525e-05	1.5287e-05
Q8CC21	Ttc19	Tetratricopeptide repeat protein 19, mitochondrial	0	5	2	13	35	27	0	6.9039e-05	5.36822e-05	0.000454308	0.000562768	0.000393106
Q8R3S6	Exoc1	Exocyst complex component 1	2	9	6	0	1	2	3.54328e-05	4.5804e-05	4.38344e-05	0	4.9949e-06	1.12629e-05
P29758	Oat	Ornithine aminotransferase, mitochondrial	14	20	14	24	55	44	0.00031749	0.000258306	0.000241019	0.000703947	0.00063574	0.000567674
Q9WUM4	Coro1c	Coronin-1C	29	31	34	2	2	12	0.000641557	0.000478466	0.00059526	4.77049e-05	1.41311e-05	0.000148699
P20444	Prkca	Protein kinase C alpha type	25	35	35	5	9	12	0.000461955	0.00033749	0.000443197	8.97307e-05	8.30625e-05	0.000116124
Q62277	Syp	Synaptophysin	25	37	34	11	22	30	0.000807055	0.000872744	0.000923538	0.000408075	0.000312865	0.000481005
O88935	Syn1	Synapsin-1	156	180	184	72	121	131	0.00364329	0.0030919	0.00346364	0.00185765	0.00140731	0.00181485
B0V2N1	Ptprs	Receptor-type tyrosine-protein phosphatase S	55	65	63	3	5	22	0.00035215	0.00024446	0.000289748	1.97624e-05	1.28788e-05	5.54405e-05
P05201	Got1	Aspartate aminotransferase, cytoplasmic	46	69	70	17	35	44	0.00128855	0.00112115	0.00138534	0.000492759	0.000383833	0.000597316
Q8VDM4	Psmd2	26S proteasome non-ATPase regulatory subunit 2	16	27	20	6	6	10	0.000216296	0.000211612	0.000189898	8.30108e-05	2.70484e-05	6.93078e-05
Q8BWM0	Ptges2	Prostaglandin E synthase 2	3	7	10	19	45	33	9.89903e-05	0.00011484	0.000193899	0.000726258	0.000674468	0.000530985
P68404	Prkcb	Protein kinase C beta type	23	50	43	11	11	13	0.000415435	0.000516378	0.000513941	0.000190962	9.31686e-05	0.000105042
Q99N96	Mrpl1	39S ribosomal protein L1, mitochondrial	1	4	1	8	15	15	1.88553e-05	6.5623e-05	2.33262e-05	0.000314058	0.000245865	0.000232247
P17809	Slc2a1	Solute carrier family 2, facilitated glucose transporter member 1	1	4	3	0	0	0	2.57536e-05	3.84134e-05	3.98252e-05	0	0	0
Q7TPD3	Robo2	Roundabout homolog 2	7	13	17	1	1	3	5.60272e-05	4.92842e-05	7.19779e-05	5.12747e-06	3.03771e-06	8.56211e-06
P97372	Psme2	Proteasome activator complex subunit 2	0	1	0	4	13	7	0	2.6359e-05	0	0.000252297	0.0002896	0.000189584
Q61772	Epha7	Ephrin type-A receptor 7	2	4	4	0	0	0	1.90442e-05	1.89373e-05	2.74866e-05	0	0	0
P68033	Actc1	Actin, alpha cardiac muscle 1	86	100	93	49	85	78	0.00359621	0.00323345	0.00355498	0.00209927	0.00149243	0.00190965
Q922E4	Pcyt2	Ethanolamine-phosphate cytidylyltransferase	2	2	3	0	0	0	4.70449e-05	3.11872e-05	4.85e-05	0	0	0
P12960	Cntn1	Contactin-1	119	163	177	41	80	93	0.00162732	0.00134025	0.0017212	0.000635505	0.000420277	0.000602168
P10126	Eef1a1	Elongation factor 1-alpha 1	55	68	59	16	27	34	0.00150842	0.00122723	0.00113662	0.000424182	0.000338291	0.000446787
Q8BRF7	Scfd1	Sec1 family domain-containing protein 1	0	3	3	8	22	16	0	2.46471e-05	3.06635e-05	0.000212321	0.000185186	0.000145757
Q61656	Ddx5	Probable ATP-dependent RNA helicase DDX5	11	11	15	0	0	0	0.000175409	0.000112863	0.000172325	0	0	0
Q9DCS9	Ndufb10	NADH dehydrogenase [ubiquinone] 1 beta subcomplex subunit 10	14	20	15	21	73	66	0.00111589	0.000805373	0.00106876	0.00239826	0.0030573	0.00254587
P60335	Pcbp1	Poly(rC)-binding protein 1	10	14	12	0	2	5	0.000338124	0.000247745	0.000253181	0	2.50867e-05	5.65677e-05
P20152	Vim	Vimentin	37	41	33	1	2	3	0.000802119	0.000588072	0.000529794	1.61746e-05	1.9165e-05	2.70092e-05
Q02819	Nucb1	Nucleobindin-1	0	0	0	15	62	58	0	0	0	0.000492639	0.000719918	0.000789729
Q9D415	Dlgap1	Disks large-associated protein 1	13	37	34	0	3	5	0.000172435	0.000269901	0.000237024	0	1.35044e-05	1.77629e-05
P99029	Prdx5	Peroxiredoxin-5, mitochondrial	23	30	26	32	71	64	0.00123691	0.00119996	0.000970369	0.00208175	0.00254105	0.00227752
Q91VR5	Ddx1	ATP-dependent RNA helicase DDX1	3	5	3	0	0	0	5.13679e-05	4.25663e-05	3.1774e-05	0	0	0
Q69ZR9	Fam208a	Protein FAM208A	2	1	1	0	0	0	1.18051e-05	9.78231e-06	7.30211e-06	0	0	0
P46097	Syt2	Synaptotagmin-2	26	29	31	10	22	25	0.000570484	0.00047771	0.000538602	0.000267916	0.000222214	0.000304219
P50153	Gng4	Guanine nucleotide-binding protein G(I)/G(S)/G(O) subunit gamma-4	0	2	1	2	11	7	0	0.000125996	0.000104501	0.000502492	0.000684701	0.000537016
P35282	Rab21	Ras-related protein Rab-21	5	14	11	2	1	0	0.000285377	0.000354719	0.000370697	0.000101857	2.01146e-05	0
Q8BPN8	Dmxl2	DmX-like protein 2	73	176	125	5	10	1	0.000330142	0.00049451	0.000350262	1.98875e-05	1.76732e-05	8.30231e-07
Q9WV60	Gsk3b	Glycogen synthase kinase-3 beta	4	9	5	0	0	2	0.00010559	0.000134996	0.000102635	0	0	2.99674e-05
Q501J6	Ddx17	Probable ATP-dependent RNA helicase DDX17	5	4	6	0	0	0	7.79739e-05	4.846e-05	6.02892e-05	0	0	0
Q3ULD5	Mccc2	Methylcrotonoyl-CoA carboxylase beta chain, mitochondrial	7	10	11	3	8	9	0.000123782	0.000123087	0.000132251	5.35516e-05	6.34521e-05	8.04808e-05
Q91WC3	Acsl6	Long-chain-fatty-acid--CoA ligase 6	44	62	56	16	34	34	0.000654444	0.000506154	0.000635329	0.000270351	0.000224233	0.000256421
Q9WV92	Epb41l3	Band 4.1-like protein 3	51	84	93	7	18	32	0.000688776	0.000620487	0.000847877	0.000113588	8.89243e-05	0.00023032
Q9CPP6	Ndufa5	NADH dehydrogenase [ubiquinone] 1 alpha subcomplex subunit 5	6	12	13	24	49	40	0.000600769	0.000760321	0.000979699	0.00331385	0.00342607	0.00247386
P61161	Actr2	Actin-related protein 2	38	54	51	2	19	26	0.00127029	0.000951367	0.00108413	5.73912e-05	0.000238006	0.000345005
Q61699	Hsph1	Heat shock protein 105 kDa	40	58	62	9	16	30	0.000465185	0.000436875	0.00057092	9.66331e-05	7.02604e-05	0.0001819
Q9Z218	Dpp6	Dipeptidyl aminopeptidase-like protein 6	62	76	91	10	18	34	0.000953459	0.000697367	0.00102844	0.000159372	9.71955e-05	0.00020351
Q3UFS0	Zyg11b	Protein zyg-11 homolog B	1	2	2	0	0	0	1.70306e-05	1.27012e-05	2.10688e-05	0	0	0
Q8BXR1	Slc7a14	Probable cationic amino acid transporter	4	9	6	0	1	1	5.75196e-05	8.5795e-05	6.0993e-05	0	5.79175e-06	6.52986e-06
Q9EQF6	Dpysl5	Dihydropyrimidinase-related protein 5	83	105	93	18	19	33	0.00181974	0.0012957	0.00148692	0.000414289	0.000162308	0.000392764
P13595	Ncam1	Neural cell adhesion molecule 1	111	139	114	39	86	81	0.00153413	0.00125149	0.00118794	0.000554319	0.00050061	0.000607303
Q8BIG7	Comtd1	Catechol O-methyltransferase domain-containing protein 1	1	6	8	16	40	29	2.41808e-05	0.000108203	0.00026923	0.000920596	0.000954445	0.000710982
P55096	Abcd3	ATP-binding cassette sub-family D member 3	6	9	7	2	4	1	9.61362e-05	7.16973e-05	7.73056e-05	2.28752e-05	2.03283e-05	3.81982e-06
Q811D0	Dlg1	Disks large homolog 1	25	41	43	1	5	15	0.000301018	0.000285406	0.000394045	8.3286e-06	2.46709e-05	8.62266e-05
Q9QWW1	Homer2	Homer protein homolog 2	4	8	4	0	3	1	0.000143172	0.00013347	9.96304e-05	0	3.15356e-05	7.11091e-06
Q8R307	Vps18	Vacuolar protein sorting-associated protein 18 homolog	1	2	1	0	0	0	1.30224e-05	1.29492e-05	8.05508e-06	0	0	0
O70507	Hcn4	Potassium/sodium hyperpolarization-activated cyclic nucleotide-gated channel 4	2	3	1	0	0	0	1.06836e-05	1.06236e-05	6.60843e-06	0	0	0
B1AXH1	Nhsl2	NHS-like protein 2	1	1	1	0	0	0	7.41848e-06	7.37682e-06	4.58876e-06	0	0	0
Q9CRB8	Mtfp1	Mitochondrial fission process protein 1	2	5	1	13	36	21	0.00015266	0.000132827	4.72144e-05	0.000908118	0.00102221	0.000667226
Q9R1V6	Adam22	Disintegrin and metalloproteinase domain-containing protein 22	19	30	27	2	7	17	0.000245286	0.000223002	0.000203743	2.50134e-05	3.21077e-05	9.46757e-05
Q8BP92	Rcn2	Reticulocalbin-2	13	10	15	30	68	73	0.000574144	0.00025593	0.00048985	0.00179013	0.00136056	0.00147102
P49722	Psma2	Proteasome subunit alpha type-2	8	19	12	3	1	7	0.000460263	0.000511523	0.000385181	9.66331e-05	1.90831e-05	0.000150605
Q8BMK4	Ckap4	Cytoskeleton-associated protein 4	2	8	7	23	76	91	3.30541e-05	0.000109562	9.54142e-05	0.000616099	0.000885322	0.000967504
P68134	Acta1	Actin, alpha skeletal muscle	86	99	91	49	78	77	0.00359621	0.00321674	0.00353419	0.00209927	0.00139175	0.00190297
P47708	Rph3a	Rabphilin-3A	55	67	66	22	54	48	0.00101403	0.000800196	0.000955243	0.000498065	0.000475396	0.000436177
Q8C1B7	Sept11	Septin-11	28	52	53	13	19	38	0.000837857	0.00080392	0.000909234	0.000332274	0.000217574	0.00045556
Q4KUS2	Unc13a	Protein unc-13 homolog A	21	58	43	0	1	0	0.000136921	0.000226307	0.000171676	0	2.60832e-06	0
P11627	L1cam	Neural cell adhesion molecule L1	31	57	48	10	27	35	0.000346937	0.00033749	0.000298575	9.57128e-05	9.9232e-05	0.000175809
P16858	Gapdh	Glyceraldehyde-3-phosphate dehydrogenase	120	191	166	61	80	131	0.00580267	0.00661196	0.00726095	0.00276144	0.00135438	0.00274404
O35927	Ctnnd2	Catenin delta-2	49	70	71	7	30	43	0.000431842	0.000378898	0.00047453	0.000108799	0.0001128	0.000205903
P59764	Dock4	Dedicator of cytokinesis protein 4	13	29	29	0	1	1	6.40584e-05	0.000105103	0.000101041	0	1.12878e-06	2.54526e-06
Q06185	Atp5i	ATP synthase subunit e, mitochondrial	4	12	8	15	36	28	0.000713845	0.00141967	0.000993498	0.00297249	0.00355348	0.0028009
Q2PFD7	Psd3	PH and SEC7 domain-containing protein 3	16	28	27	4	12	10	0.00018328	0.000151876	0.000215402	5.08791e-05	6.24386e-05	6.06861e-05
P10833	Rras	Ras-related protein R-Ras	2	7	4	0	2	1	0.000116245	0.000144491	0.000161785	0	4.09673e-05	2.30941e-05
Q62108	Dlg4	Disks large homolog 4	80	85	93	9	16	28	0.00128633	0.000852736	0.00119079	0.00013534	0.000104851	0.000264243
Q8R016	Blmh	Bleomycin hydrolase	7	9	9	3	5	5	0.000153163	0.000117689	0.000137804	6.62627e-05	4.41637e-05	4.42595e-05
Q6ZPE2	Sbf1	Myotubularin-related protein 5	19	50	45	0	2	2	0.000108587	0.000161966	0.000182611	0	4.78355e-06	4.04487e-06
Q9R1T4	Sept6	Septin-6	29	46	50	9	19	29	0.000875859	0.000769331	0.000957126	0.000399446	0.000241792	0.00041181
Q6DFY8	Brinp2	BMP/retinoic acid-inducible neural-specific protein 2	2	5	2	0	1	2	3.23646e-05	3.21829e-05	3.00291e-05	0	5.70299e-06	1.28596e-05
Q8R0S4	Cacnb4	Voltage-dependent L-type calcium channel subunit beta-4	5	9	8	0	4	4	9.76551e-05	0.000121384	0.000120811	0	2.58118e-05	3.88017e-05
Q80TE7	Lrrc7	Leucine-rich repeat-containing protein 7	39	76	75	3	27	26	0.000293383	0.000344587	0.00041555	2.02346e-05	7.49235e-05	0.000103056
P97333	Nrp1	Neuropilin-1	9	20	16	0	0	3	0.000102958	0.000167221	0.000140109	0	0	1.90908e-05
P33173	Kif1a	Kinesin-like protein KIF1A	11	27	18	0	1	2	7.1016e-05	0.000111501	7.62952e-05	0	1.31724e-06	4.45533e-06
A2AJA9	Gm996	Uncharacterized protein C9orf172 homolog	9	18	17	0	1	6	9.10629e-05	0.000106722	0.000132772	0	2.29232e-06	2.8429e-05
Q8BGT8	Phyhipl	Phytanoyl-CoA hydroxylase-interacting protein-like	9	16	10	1	4	7	0.000219626	0.000260392	0.000198552	2.00997e-05	4.76314e-05	8.7265e-05
Q8CAY6	Acat2	Acetyl-CoA acetyltransferase, cytosolic	9	12	14	0	5	7	0.000239372	0.000214225	0.000266518	0	5.06158e-05	8.87699e-05
Q9QUR6	Prep	Prolyl endopeptidase	11	16	19	0	0	1	0.000151692	0.000137531	0.000220777	0	0	7.09088e-06
P31648	Slc6a1	Sodium- and chloride-dependent GABA transporter 1	15	20	15	6	6	6	0.000285568	0.000283965	0.00023552	0.000138416	0.00010064	7.14415e-05
Q8BUV3	Gphn	Gephyrin	17	23	28	1	4	11	0.000263631	0.000184325	0.000254798	9.80154e-06	1.74204e-05	6.87418e-05
Q9WV98	Timm9	Mitochondrial import inner membrane translocase subunit Tim9	3	8	2	7	30	24	0.000569472	0.000601667	0.000264189	0.00143972	0.00180625	0.00141419
Q9JHU4	Dync1h1	Cytoplasmic dynein 1 heavy chain 1	123	309	224	19	20	3	0.000308311	0.000483609	0.00034935	5.35602e-05	1.77887e-05	3.25227e-06
Q4KMM3	Oxr1	Oxidation resistance protein 1	50	79	90	4	30	36	0.000709621	0.000643802	0.000886933	5.2222e-05	0.000170161	0.000244168
Q3THK7	Gmps	GMP synthase [glutamine-hydrolyzing]	1	4	2	0	0	0	1.82839e-05	1.81813e-05	2.82741e-05	0	0	0
Q3UVL4	Vps51	Vacuolar protein sorting-associated protein 51 homolog	10	13	15	0	2	4	0.000178233	0.000112784	0.000150337	0	1.14206e-05	2.8971e-05
Q8CGY8	Ogt	UDP-N-acetylglucosamine--peptide N-acetylglucosaminyltransferase 110 kDa subunit	21	28	38	2	7	11	0.000211987	0.00017466	0.000265999	2.88236e-05	2.98834e-05	5.53509e-05
Q9QXL2	Kif21a	Kinesin-like protein KIF21A	18	43	23	1	3	2	0.000106095	0.00017332	0.000126564	9.01601e-06	6.67679e-06	6.02215e-06
Q80Y14	Glrx5	Glutaredoxin-related protein 5, mitochondrial	2	3	1	5	13	18	0.00012504	0.000165784	5.15631e-05	0.00049588	0.000499424	0.000678998
P97427	Crmp1	Dihydropyrimidinase-related protein 1	138	149	149	44	42	80	0.00338921	0.00240648	0.00304186	0.00101465	0.000398142	0.000858157
Q9CYK1	Wars2	Tryptophan--tRNA ligase, mitochondrial	0	0	0	2	8	6	0	0	0	8.37487e-05	0.000117838	6.99239e-05
Q69ZZ6	Tmcc1	Transmembrane and coiled-coil domains protein 1	0	0	0	1	1	2	0	0	0	1.16138e-05	6.88049e-06	1.1636e-05
Q99LD8	Ddah2	N(G),N(G)-dimethylarginine dimethylaminohydrolase 2	1	3	4	4	12	15	2.22294e-05	5.52615e-05	8.2501e-05	0.000185129	0.000250691	0.00021198
P28652	Camk2b	Calcium/calmodulin-dependent protein kinase type II subunit beta	109	122	112	57	98	99	0.00253649	0.00221423	0.00224861	0.00154363	0.00111224	0.00120754
P11881	Itpr1	Inositol 1,4,5-trisphosphate receptor type 1	12	31	31	1	1	1	5.07015e-05	8.82294e-05	7.55534e-05	2.74186e-06	1.62439e-06	1.8314e-06
Q8C7H1	Mmaa	Methylmalonic aciduria type A homolog, mitochondrial	0	0	0	1	2	1	0	0	0	1.81624e-05	2.15202e-05	1.21314e-05
Q9CZW4	Acsl3	Long-chain-fatty-acid--CoA ligase 3	4	7	4	0	1	0	3.51965e-05	6.12481e-05	5.44277e-05	0	3.101e-06	0
Q61029	Tmpo	Lamina-associated polypeptide 2, isoforms beta/delta/epsilon/gamma	1	2	2	0	0	1	2.80326e-05	2.78752e-05	2.60097e-05	0	0	1.11383e-05
P56812	Pdcd5	Programmed cell death protein 5	0	1	0	1	4	4	0	4.99985e-05	0	0.000119641	0.00012404	0.00011987
P00342	Ldhc	L-lactate dehydrogenase C chain	3	4	5	1	2	4	0.000114495	9.48766e-05	0.00012984	4.54059e-05	2.01752e-05	3.79105e-05
Q3TBW2	Mrpl10	39S ribosomal protein L10, mitochondrial	0	2	1	4	18	11	0	4.80901e-05	5.9829e-05	0.000230149	0.000349395	0.00026902
O88983	Stx8	Syntaxin-8	0	2	2	3	12	16	0	4.00411e-05	6.64203e-05	0.000223566	0.00027436	0.000341323
Q810U4	Nrcam	Neuronal cell adhesion molecule	31	44	45	5	24	22	0.000302645	0.000238249	0.000299526	4.80088e-05	0.000101326	0.000122255
Q9Z1T1	Ap3b1	AP-3 complex subunit beta-1	3	7	7	0	1	2	2.86669e-05	3.70577e-05	4.61035e-05	0	4.04112e-06	6.83419e-06
Q62188	Dpysl3	Dihydropyrimidinase-related protein 3	136	168	160	50	53	91	0.00313435	0.00248677	0.00308691	0.00130912	0.000536636	0.0010864
Q9CVB6	Arpc2	Actin-related protein 2/3 complex subunit 2	25	50	43	13	22	33	0.0011826	0.00100797	0.00116258	0.000577866	0.000357235	0.000612533
Q6NS52	Dgkb	Diacylglycerol kinase beta	7	8	13	0	4	1	0.000110593	7.46236e-05	0.000117271	0	2.22715e-05	6.27746e-06
Q9QXS1	Plec	Plectin	67	196	151	0	12	0	0.000162065	0.000288064	0.000239756	0	9.04321e-06	0
Q9WUM3	Coro1b	Coronin-1B	10	7	11	0	0	1	0.000170165	9.7621e-05	0.000153837	0	0	1.04019e-05
Q8K0U4	Hspa12a	Heat shock 70 kDa protein 12A	52	70	75	16	19	31	0.000938575	0.000676646	0.000963734	0.000301495	0.000135617	0.000227486
Q9QYS2	Grm3	Metabotropic glutamate receptor 3	7	21	18	0	0	0	8.64898e-05	0.000150507	0.000147122	0	0	0
P19096	Fasn	Fatty acid synthase	46	103	75	9	1	1	0.000187228	0.00030065	0.000222232	4.21419e-05	8.91661e-07	1.0053e-06
Q9QYC0	Add1	Alpha-adducin	54	75	87	23	47	48	0.000801619	0.000784262	0.00100236	0.000420453	0.000297696	0.000404132
Q9Z268	Rasal1	RasGAP-activating-like protein 1	22	26	35	0	3	16	0.000372669	0.000248365	0.000343324	0	2.23551e-05	9.13649e-05
Q03141	Mark3	MAP/microtubule affinity-regulating kinase 3	5	11	16	0	0	2	9.25487e-05	0.000108762	0.000156127	0	0	6.68595e-06
O08532	Cacna2d1	Voltage-dependent calcium channel subunit alpha-2/delta-1	45	75	62	11	42	51	0.000430783	0.000442643	0.000415684	0.000129837	0.000198374	0.00026017
P83741	Wnk1	Serine/threonine-protein kinase WNK1	1	4	2	0	0	0	5.33057e-06	9.27611e-06	6.59453e-06	0	0	0
P29387	Gnb4	Guanine nucleotide-binding protein subunit beta-4	17	23	24	6	5	8	0.000633538	0.000472485	0.00072613	0.00017735	5.25346e-05	9.62482e-05
P39688	Fyn	Tyrosine-protein kinase Fyn	12	13	16	0	1	4	0.000224157	0.000134912	0.000204332	0	4.15777e-06	3.28135e-05
Q8K0Z7	Taco1	Translational activator of cytochrome c oxidase 1	2	5	4	6	19	20	4.30978e-05	0.00010714	9.33047e-05	0.000230736	0.000311366	0.000316798
O88485	Dync1i1	Cytoplasmic dynein 1 intermediate chain 1	10	15	11	0	3	9	0.000191675	0.000155489	0.000180964	0	1.77764e-05	7.21508e-05
Q9QYB8	Add2	Beta-adducin	42	63	75	10	20	35	0.000646646	0.000586534	0.000827001	0.000207928	0.000123185	0.000253462
Q8CC27	Cacnb2	Voltage-dependent L-type calcium channel subunit beta-2	3	5	3	0	2	1	4.83617e-05	4.80901e-05	2.99145e-05	0	6.81747e-06	3.84315e-06
O54901	Cd200	OX-2 membrane glycoprotein	5	15	13	0	3	6	0.000227891	0.000294595	0.000324217	0	5.62196e-05	9.05489e-05
Q8CJ19	Mical3	Protein-methionine sulfoxide oxidase MICAL3	5	12	8	0	2	0	2.22517e-05	3.31901e-05	2.16291e-05	0	4.48112e-06	0
Q9QYR9	Acot2	Acyl-coenzyme A thioesterase 2, mitochondrial	5	9	7	10	32	20	0.000139854	0.000125162	0.00011246	0.00028286	0.000325297	0.000238945
P49769	Psen1	Presenilin-1	0	1	0	1	3	2	0	6.74497e-06	0	3.228e-05	2.39049e-05	2.15611e-05
Q810U3	Nfasc	Neurofascin	42	81	65	17	34	34	0.000439389	0.00052075	0.000429804	0.000261377	0.000145847	0.000176614
Q9D3P8	Plgrkt	Plasminogen receptor (KT)	0	4	1	6	18	11	0	0.000171423	5.3317e-05	0.000512747	0.000546789	0.000393857
Q8CHH9	Sept8	Septin-8	42	41	47	13	14	22	0.00101898	0.00075627	0.000886068	0.000386532	0.000176952	0.000334461
O35295	Purb	Transcriptional activator protein Pur-beta	8	14	10	0	4	5	0.000371519	0.000262492	0.000266091	0	6.89111e-05	6.99239e-05
Q9JMH6	Txnrd1	Thioredoxin reductase 1, cytoplasmic	1	6	4	0	0	0	3.10051e-05	5.65235e-05	5.11425e-05	0	0	0
Q8VHJ5	Mark1	Serine/threonine-protein kinase MARK1	4	11	12	0	0	1	6.37522e-05	8.3205e-05	0.000113374	0	0	3.16637e-06
Q9JLV5	Cul3	Cullin-3	14	19	24	1	4	6	0.000197981	0.000139449	0.00023472	9.8143e-06	2.32575e-05	3.27768e-05
P57759	Erp29	Endoplasmic reticulum resident protein 29	2	5	9	12	28	24	0.000120904	0.000132248	0.000373931	0.000805522	0.00079253	0.000672551
Q8CIG8	Prmt5	Protein arginine N-methyltransferase 5	3	3	4	0	0	0	3.97826e-05	2.47245e-05	2.46078e-05	0	0	0
Q8CGF6	Wdr47	WD repeat-containing protein 47	17	29	38	0	1	3	0.00024102	0.000198581	0.000345024	0	4.85374e-06	1.09446e-05
Q8VIJ6	Sfpq	Splicing factor, proline- and glutamine-rich	17	17	27	0	0	0	0.000290032	0.000162227	0.000285921	0	0	0
P63005	Pafah1b1	Platelet-activating factor acetylhydrolase IB subunit alpha	9	25	20	1	2	3	0.000231782	0.000407183	0.000372764	1.83839e-05	1.6337e-05	3.06983e-05
Q9CRA7	Atp5s	ATP synthase subunit s, mitochondrial	0	1	1	4	14	11	0	3.1499e-05	3.9188e-05	0.000226121	0.000346072	0.000226553
O35678	Mgll	Monoglyceride lipase	12	20	19	7	12	14	0.000397268	0.000426225	0.000478533	0.000273634	0.00022843	0.000182771
Q9JLB9	Pvrl3	Poliovirus receptor-related protein 3 (Nectin3)	1	1	2	0	0	0	3.46196e-05	2.29501e-05	4.28284e-05	0	0	0
Q9R1P0	Psma4	Proteasome subunit alpha type-4	7	14	15	2	10	4	0.000436923	0.000313783	0.000480466	5.77577e-05	0.000136872	6.75127e-05
Q8R555	Crtac1	Cartilage acidic protein 1	8	7	6	0	0	0	0.000117685	6.33881e-05	9.09937e-05	0	0	0
Q9Z2I8	Suclg2	Succinyl-CoA ligase [GDP-forming] subunit beta, mitochondrial	3	6	2	16	26	23	8.77882e-05	9.45698e-05	3.62014e-05	0.000435184	0.000304227	0.000302304
Q9JIS8	Slc12a4	Solute carrier family 12 member 4	3	7	5	0	0	0	2.91953e-05	5.22565e-05	3.61179e-05	0	0	0
Q6NXK7	Dpp10	Inactive dipeptidyl peptidase 10	10	22	20	0	1	1	9.53884e-05	0.000146231	0.00017701	0	5.60281e-06	3.15842e-06
Q91WD5	Ndufs2	NADH dehydrogenase [ubiquinone] iron-sulfur protein 2, mitochondrial	38	57	57	55	139	118	0.000916783	0.000850406	0.00118495	0.0016605	0.00206876	0.00192464
P50114	S100b	Protein S100-B	0	1	1	3	5	7	0	6.84762e-05	8.51912e-05	0.00040964	0.000266956	0.000410423
Q8BH95	Echs1	Enoyl-CoA hydratase, mitochondrial	9	24	14	24	51	47	0.000284	0.000521363	0.000378367	0.00116959	0.00087769	0.0010069
Q925I1	Atad3	ATPase family AAA domain-containing protein 3	12	22	20	36	73	65	0.000203675	0.000207862	0.000265232	0.000854492	0.000627126	0.000604824
Q8R3Z5	Cacnb1	Voltage-dependent L-type calcium channel subunit beta-1	10	14	12	0	9	8	0.000191016	0.000174115	0.000170668	0	5.60985e-05	7.58973e-05
Q9CZN8	Qrsl1	Glutamyl-tRNA(Gln) amidotransferase subunit A, mitochondrial	0	0	0	1	6	6	0	0	0	2.87138e-05	5.10336e-05	5.27426e-05
Q91VR8	Brk1	Protein BRICK1	1	4	2	4	13	12	8.44717e-05	0.000293991	0.000261253	0.000703489	0.000684701	0.000570579
Q9QZC2	Plxnc1	Plexin-C1	3	9	9	0	1	0	2.01251e-05	3.40206e-05	3.73456e-05	0	1.4185e-06	0
Q9Z0J4	Nos1	Nitric oxide synthase, brain	5	10	16	0	1	0	4.43343e-05	4.62897e-05	7.4043e-05	0	1.56244e-06	0
Q61316	Hspa4	Heat shock 70 kDa protein 4	64	76	81	21	24	33	0.000873845	0.000610504	0.000810786	0.000313684	0.000138052	0.000242447
P62881	Gnb5	Guanine nucleotide-binding protein subunit beta-5	13	26	11	0	0	3	0.000336818	0.00043062	0.000238104	0	0	3.82369e-05
Q9QVP9	Ptk2b	Protein-tyrosine kinase 2-beta	9	27	25	0	1	5	9.4183e-05	0.000159212	0.000163121	0	4.42561e-06	1.99585e-05
Q9Z2I0	Letm1	LETM1 and EF-hand domain-containing protein 1, mitochondrial	40	46	50	101	155	132	0.000618086	0.000460961	0.000621273	0.00209372	0.00156411	0.00146329
Q9JLN9	Mtor	Serine/threonine-protein kinase mTOR	6	17	17	0	2	1	2.48544e-05	4.07794e-05	4.61216e-05	0	1.75184e-06	1.9751e-06
Q60625	Icam5	Intercellular adhesion molecule 5	26	58	44	8	28	29	0.000476708	0.000577081	0.000504273	9.04157e-05	0.000182611	0.000271765
Q80TS3	Lphn3	Latrophilin-3	11	22	17	0	3	10	7.83163e-05	8.19754e-05	7.90388e-05	0	7.26324e-06	3.76688e-05
Q62348	Tsn	Translin	1	6	4	8	22	16	2.77867e-05	0.000165784	0.000120314	0.000429763	0.000470046	0.000342259
O88737	Bsn	Protein bassoon	102	249	190	21	117	88	0.000364823	0.000552152	0.000457292	8.41311e-05	0.000161988	0.000141764
Q9DCW4	Etfb	Electron transfer flavoprotein subunit beta	10	23	12	29	56	55	0.000422359	0.000728801	0.000338092	0.00127101	0.00124332	0.00154984
Q9EPW0	Inpp4a	Type I inositol 3,4-bisphosphate 4-phosphatase	7	10	12	1	3	2	9.44572e-05	5.7027e-05	8.76408e-05	1.60541e-05	1.42666e-05	1.60847e-05
Q9JLM8	Dclk1	Serine/threonine-protein kinase DCLK1	37	55	59	8	18	23	0.000444147	0.000474985	0.000653133	0.000169491	8.86e-05	0.000153167
Q8CGU1	Calcoco1	Calcium-binding and coiled-coil domain-containing protein 1	1	4	3	0	0	1	1.83368e-05	2.73508e-05	2.8356e-05	0	0	7.28585e-06
O35098	Dpysl4	Dihydropyrimidinase-related protein 4	65	70	78	12	11	31	0.00145093	0.000897612	0.00136336	0.000276722	0.000101487	0.000294854
Q91VZ6	Smap1	Stromal membrane-associated protein 1	7	15	13	0	2	5	0.000158384	0.000214766	0.000222659	0	1.52231e-05	7.43736e-05
Q9CS84	Nrxn1	Neurexin-1	22	61	42	0	5	17	0.000163197	0.000270467	0.000201893	0	1.32724e-05	4.8217e-05
Q80U56	Avl9	Late secretory pathway protein AVL9 homolog	4	6	7	0	0	0	4.88088e-05	5.33882e-05	8.45349e-05	0	0	0
Q9QYJ0	Dnaja2	DnaJ homolog subfamily A member 2	8	14	10	0	0	2	0.000261411	0.000206426	0.000142675	0	0	2.44394e-05
Q9CZU6	Cs	Citrate synthase, mitochondrial	69	91	106	109	211	178	0.00157019	0.00141203	0.00210297	0.00324887	0.0033587	0.00283734
P62874	Gnb1	Guanine nucleotide-binding protein G(I)/G(S)/G(T) subunit beta-1	78	89	88	26	36	58	0.00331676	0.0022142	0.0029391	0.000886751	0.000545046	0.00108094
P22892	Ap1g1	AP-1 complex subunit gamma-1	12	23	22	0	2	11	0.00016956	0.000141784	0.000181161	0	1.08648e-05	7.04343e-05
Q8C8T7	Elfn1	Protein ELFN1	2	4	3	0	0	1	1.53028e-05	2.66296e-05	1.89314e-05	0	0	3.04017e-06
P62858	Rps28	40S ribosomal protein S28	0	1	0	1	5	5	0	9.13015e-05	0	0.000218475	0.000323583	0.000328338
Q91XM9	Dlg2	Disks large homolog 2	61	74	77	8	20	35	0.000877435	0.000547166	0.000823315	0.0001327	0.000117925	0.00022159
Q9WU28	Pfdn5	Prefoldin subunit 5	0	5	3	4	16	15	0	0.000204539	0.00015268	0.00048944	0.000434945	0.000506721
Q8K183	Pdxk	Pyridoxal kinase	17	24	30	7	12	13	0.000629477	0.000474505	0.000690814	0.000265741	0.000178904	0.000209772
Q5HZI9	Slc25a51	Solute carrier family 25 member 51	3	1	2	5	19	14	0.000148818	2.11403e-05	2.63007e-05	0.000328812	0.000329663	0.000278757
P35585	Ap1m1	AP-1 complex subunit mu-1	3	9	5	0	0	0	7.48863e-05	0.000141485	0.000101907	0	0	0
O70161	Pip5k1c	Phosphatidylinositol 4-phosphate 5-kinase type-1 gamma	30	36	37	4	13	17	0.000546319	0.000333575	0.000492073	7.9821e-05	8.78226e-05	0.000129481
Q9QYB5	Add3	Gamma-adducin	30	39	46	5	20	16	0.000457655	0.000343545	0.000566172	8.54094e-05	0.000110687	0.000110531
Q8C7K6	Pcyox1l	Prenylcysteine oxidase-like	3	5	6	0	1	2	6.39937e-05	6.36344e-05	9.50011e-05	0	4.51055e-06	2.03415e-05
P70414	Slc8a1	Sodium/calcium exchanger 1	11	37	26	3	5	3	0.000137158	0.000240302	0.00018584	3.1082e-05	2.53195e-05	1.29756e-05
Q80TR1	Lphn1	Latrophilin-1	13	38	25	2	5	5	0.00011236	0.000186931	0.00012831	1.54244e-05	2.4368e-05	1.54539e-05
P60122	Ruvbl1	RuvB-like 1	4	5	4	0	0	1	9.72536e-05	5.52615e-05	6.87508e-05	0	0	1.10406e-05
Q8R1I1	Uqcr10	Cytochrome b-c1 complex subunit 9	0	4	2	5	9	8	0	0.000442955	0.000122462	0.000942173	0.00132568	0.0011013
Q9CQQ7	Atp5f1	ATP synthase F(0) complex subunit B1, mitochondrial	29	57	35	70	128	99	0.00133637	0.00177182	0.0011787	0.00447532	0.00378516	0.00308758
Q6P9K8	Caskin1	Caskin-1	36	70	59	11	48	45	0.000323188	0.0003698	0.000339574	9.48098e-05	0.00018879	0.000191741
Q6WVG3	Kctd12	BTB/POZ domain-containing protein KCTD12	21	25	25	3	3	9	0.000833092	0.000500902	0.000599204	0.00011525	3.41394e-05	0.000130867
O54931	Akap2	A-kinase anchor protein 2	3	6	7	0	3	4	4.25669e-05	4.23279e-05	5.70486e-05	0	1.25012e-05	1.69133e-05
Q8R1T1	Chmp7	Charged multivesicular body protein 7	0	1	2	2	9	6	0	6.98426e-06	2.60674e-05	8.3563e-05	7.4259e-05	5.58151e-05
Q0KL02	Trio	Triple functional domain protein	16	46	31	1	3	2	5.51435e-05	0.000103575	7.57988e-05	2.42985e-06	5.03837e-06	3.24598e-06
O55137	Acot1	Acyl-coenzyme A thioesterase 1	4	6	4	6	13	11	9.07214e-05	9.0212e-05	7.48219e-05	0.00017989	0.000138546	0.000150195
Q9QZQ8	H2afy	Core histone macro-H2A.1	4	9	4	0	0	0	0.000136245	0.000143947	7.37408e-05	0	0	0
P39087	Grik2	Glutamate receptor ionotropic, kainate 2	2	8	4	0	0	0	2.79092e-05	5.20358e-05	3.45268e-05	0	0	0
P47857	Pfkm	6-phosphofructokinase, muscle type	71	85	82	29	19	18	0.00104777	0.000795552	0.00089429	0.000444512	0.000114498	0.000151681
Q921L3	Tmco1	Transmembrane and coiled-coil domain-containing protein 1	0	1	1	2	8	4	0	1.67548e-05	4.16893e-05	0.00016037	0.000237523	0.000147287
Q8BIZ1	Anks1b	Ankyrin repeat and sterile alpha motif domain-containing protein 1B	27	46	39	5	22	26	0.000256636	0.00022267	0.000252123	4.19076e-05	0.000118818	0.000121964
Q91YJ2	Snx4	Sorting nexin-4	7	13	12	4	12	12	0.000183022	0.000174995	0.00016546	0.000100498	0.000109155	0.000134254
Q91WS0	Cisd1	CDGSH iron-sulfur domain-containing protein 1	4	13	18	19	49	36	0.000469287	0.00107913	0.00126998	0.00251246	0.00287359	0.00223757
P63260	Actg1	Actin, cytoplasmic 2	208	236	231	128	186	204	0.013904	0.0104325	0.0124461	0.0064922	0.00411416	0.00626294
P60710	Actb	Actin, cytoplasmic 1	208	236	231	128	186	204	0.013904	0.0104325	0.0124461	0.0064922	0.00411416	0.00626294
Q8BYI9	Tnr	Tenascin-R	35	68	41	12	31	27	0.000326566	0.000371123	0.000248171	0.000133209	0.000118377	0.000122341
Q5DU25	Iqsec2	IQ motif and SEC7 domain-containing protein 2	23	65	53	2	11	10	0.000171458	0.000313285	0.000294307	1.01994e-05	2.87021e-05	3.06568e-05
O89026	Robo1	Roundabout homolog 1	3	13	8	0	1	1	2.35808e-05	4.49428e-05	3.88962e-05	0	2.77012e-06	3.12315e-06
Q4ACU6	Shank3	SH3 and multiple ankyrin repeat domains protein 3	19	60	44	0	5	4	0.00012451	0.000240339	0.000208398	0	1.41965e-05	1.01854e-05
Q71LX4	Tln2	Talin-2	65	128	101	36	46	34	0.000322771	0.000411145	0.000367954	0.000203113	9.77696e-05	8.26721e-05
Q8R1S0	Coq6	Ubiquinone biosynthesis monooxygenase COQ6	0	2	0	5	9	7	0	1.98523e-05	0	0.000110844	8.44306e-05	6.34604e-05
P27661	H2afx	Histone H2AX	10	11	9	1	6	4	0.00079746	0.000528655	0.000602892	5.2709e-05	0.000234201	0.000140826
Q61627	Grid1	Glutamate receptor ionotropic, delta-1	1	3	2	0	0	0	6.27887e-06	1.24872e-05	1.16515e-05	0	0	0
Q91XL9	Osbpl1a	Oxysterol-binding protein-related protein 1	3	6	5	0	2	3	3.33441e-05	4.64196e-05	3.71254e-05	0	7.05069e-06	1.58985e-05
Q9CR95	Necap1	Adaptin ear-binding coat-associated protein 1	11	20	16	0	4	10	0.000368604	0.000503984	0.000498756	0	5.68329e-05	0.000192227
Q9ESN9	Mapk8ip3	C-Jun-amino-terminal kinase-interacting protein 3	5	15	10	0	3	1	4.26465e-05	8.01022e-05	6.15518e-05	0	8.34974e-06	3.76554e-06
P28738	Kif5c	Kinesin heavy chain isoform 5C	32	51	60	9	20	35	0.000344602	0.000316308	0.000450908	0.000134033	0.000105097	0.000171153
Q8BG67	Efr3a	Protein EFR3 homolog A	2	8	6	0	1	1	3.0942e-05	5.76905e-05	4.78486e-05	0	5.45231e-06	6.14716e-06
P70175	Dlg3	Disks large homolog 3	43	45	63	5	7	25	0.000574587	0.000356173	0.000595436	6.21457e-05	3.68175e-05	0.000142319
Q8CIQ7	Dock3	Dedicator of cytokinesis protein 3	2	8	6	0	0	0	9.37648e-06	1.86477e-05	1.35331e-05	0	0	0
Q922H2	Pdk3	[Pyruvate dehydrogenase (acetyl-transferring)] kinase isozyme 3, mitochondrial	10	13	8	19	53	40	0.000335851	0.000212524	0.0001322	0.00069017	0.000645606	0.000527715
Q8C166	Cpne1	Copine-1	1	1	2	0	0	0	2.36395e-05	1.17534e-05	2.19336e-05	0	0	0
Q8BG40	Katnb1	Katanin p80 WD40 repeat-containing subunit B1	1	1	2	0	0	0	1.92565e-05	9.57417e-06	1.78669e-05	0	0	0
Q3V3R1	Mthfd1l	Monofunctional C1-tetrahydrofolate synthase, mitochondrial	11	19	20	13	43	37	0.000116721	0.00010317	0.000128354	0.000169726	0.000212531	0.000188086
Q8R071	Itpka	Inositol-trisphosphate 3-kinase A	14	19	23	0	5	9	0.000414077	0.000267639	0.00036712	0	4.86431e-05	0.000126137
Q6URW6	Myh14	Myosin-14	13	19	15	4	12	3	5.38507e-05	5.82732e-05	5.68226e-05	3.01495e-05	2.45599e-05	7.55178e-06
P62631	Eef1a2	Elongation factor 1-alpha 2	37	54	40	17	15	16	0.00109467	0.000966061	0.000770217	0.000455824	0.000173602	0.000217474
P05532	Kit	Mast/stem cell growth factor receptor Kit	3	16	10	0	1	3	4.52989e-05	8.04367e-05	7.20514e-05	0	4.56123e-06	1.54275e-05
Q9JIA1	Lgi1	Leucine-rich glioma-inactivated protein 1	29	26	27	2	4	8	0.000454964	0.000248825	0.000344742	4.05963e-05	3.20678e-05	5.42318e-05
O35857	Timm44	Mitochondrial import inner membrane translocase subunit TIM44	4	9	9	22	50	42	8.40979e-05	0.000139376	0.000156058	0.000750403	0.000548301	0.000456671
Q99KY4	Gak	Cyclin-G-associated kinase	11	24	25	2	4	4	9.22392e-05	0.000130341	0.00016516	2.88789e-05	1.19763e-05	1.15736e-05
Q80Z38	Shank2	SH3 and multiple ankyrin repeat domains protein 2	30	82	65	3	19	28	0.000240367	0.000401207	0.000366392	2.04265e-05	5.59693e-05	0.000100622
Q99PT1	Arhgdia	Rho GDP-dissociation inhibitor 1	21	35	34	9	18	30	0.00124223	0.00134334	0.00140231	0.000591167	0.000470622	0.000888445
O88967	Yme1l1	ATP-dependent zinc metalloprotease YME1L1	0	0	0	3	6	3	0	0	0	4.21672e-05	4.05949e-05	2.11239e-05
Q80SW1	Ahcyl1	Putative adenosylhomocysteinase 2	61	64	57	4	10	13	0.00127903	0.000784504	0.000783759	0.000113772	8.42536e-05	0.000113989
Q62261	Sptbn1	Spectrin beta chain, non-erythrocytic 1	260	425	364	154	275	248	0.00128423	0.00162361	0.00142456	0.000947356	0.000677469	0.000691368
Q60605	Myl6	Myosin light polypeptide 6	3	7	3	8	23	21	0.000209781	0.000271184	0.000155714	0.000499164	0.000768884	0.000700165
Q8C2Q3	Rbm14	RNA-binding protein 14	4	5	6	0	0	0	8.52293e-05	4.23754e-05	8.20077e-05	0	0	0
F6SEU4	Syngap1	Ras/Rap GTPase-activating protein SynGAP	95	159	185	30	92	84	0.000817926	0.00090736	0.00122536	0.000275621	0.000344905	0.000386982
Q61490	Alcam	CD166 antigen	27	34	40	2	18	25	0.000445541	0.00038901	0.000497412	2.58572e-05	0.000153188	0.000207253
P70398	Usp9x	Probable ubiquitin carboxyl-terminal hydrolase FAF-X	17	61	48	1	7	4	7.67474e-05	0.000150171	0.00012251	2.94544e-06	1.13425e-05	7.86951e-06
P70207	Plxna2	Plexin-A2	10	25	18	1	3	3	4.68296e-05	8.98072e-05	7.2417e-05	3.97961e-06	8.25187e-06	6.64536e-06
Q6P9K9	Nrxn3	Neurexin-3	22	54	43	0	4	5	0.000116948	0.000232584	0.000199557	0	1.13697e-05	1.28186e-05
Q8BYM5	Nlgn3	Neuroligin-3	19	25	33	2	10	15	0.000268774	0.000187085	0.000299254	2.74087e-05	5.68329e-05	9.15367e-05
Q99LT0	Dpy30	Protein dpy-30 homolog	0	0	0	2	3	2	0	0	0	0.000228406	0.000135316	0.000127134
Q9WUA3	Pfkp	6-phosphofructokinase type C	62	64	78	15	11	19	0.00096162	0.000570518	0.000769764	0.00024035	5.69571e-05	0.000112378
Q80ZJ1	Rap2a	Ras-related protein Rap-2a	9	15	18	2	6	6	0.000692391	0.000499165	0.000856568	0.000164751	0.000170809	0.000151311
O35136	Ncam2	Neural cell adhesion molecule 2	19	35	36	0	4	9	0.000204367	0.000267196	0.000355829	0	2.13402e-05	7.21795e-05
Q3URS9	Ccdc51	Coiled-coil domain-containing protein 51	0	2	0	4	19	14	0	3.10335e-05	0	0.00011139	0.000208974	0.000161204
Q60864	Stip1	Stress-induced-phosphoprotein 1	20	43	35	24	67	71	0.000361688	0.000487278	0.000469101	0.000624645	0.000641444	0.000662925
Q9CRA5	Golph3	Golgi phosphoprotein 3	0	0	0	2	12	13	0	0	0	0.000101173	0.000187309	0.00021118
P24527	Lta4h	Leukotriene A-4 hydrolase	4	3	5	1	4	2	5.18443e-05	4.12426e-05	5.13099e-05	2.46723e-05	2.55794e-05	1.23597e-05
P35436	Grin2a	Glutamate receptor ionotropic, NMDA 2A	10	33	30	0	1	0	7.35666e-05	0.000146307	0.000147223	0	3.05016e-06	0
Q9CQ75	Ndufa2	NADH dehydrogenase [ubiquinone] 1 alpha subcomplex subunit 2	2	5	1	5	24	17	0.000191981	0.000381806	7.91676e-05	0.000989757	0.00144337	0.000940794
P55258	Rab8a	Ras-related protein Rab-8A	6	8	6	2	5	2	0.000244846	0.000258688	0.000208245	0.000109237	0.000129433	4.86427e-05
O35375	Nrp2	Neuropilin-2	3	9	7	0	0	1	3.40246e-05	6.76671e-05	5.05108e-05	0	0	5.40765e-06
A2AQ25	Skt	Sickle tail protein	11	15	15	0	3	6	8.13898e-05	4.53223e-05	7.24957e-05	0	5.73669e-06	1.68162e-05
O35544	Slc1a6	Excitatory amino acid transporter 4	9	10	7	4	6	5	0.000372669	0.00042111	0.000265444	5.37425e-05	0.000123377	0.000121152
Q9CPW0	Cntnap2	Contactin-associated protein-like 2	10	22	23	0	5	5	7.61006e-05	0.000101686	0.000135334	0	2.01146e-05	2.07882e-05
Q05512	Mark2	Serine/threonine-protein kinase MARK2	7	14	19	0	3	5	0.000114298	0.000109597	0.00017675	0	2.01405e-05	3.24389e-05
A2A5R2	Arfgef2	Brefeldin A-inhibited guanine nucleotide-exchange protein 2	7	12	18	0	1	1	3.8889e-05	4.21862e-05	6.99785e-05	0	2.49188e-06	2.80944e-06
P48320	Gad2	Glutamate decarboxylase 2	26	32	35	1	15	20	0.000487337	0.000409218	0.000622988	1.28844e-05	0.000125948	0.000189332
Q9D0L7	Armc10	Armadillo repeat-containing protein 10	4	10	5	18	30	32	0.000144927	0.000185288	0.000102452	0.000812855	0.000503456	0.000559391
P58404	Strn4	Striatin-4	8	14	19	0	1	7	0.000100032	0.000120194	0.000170158	0	5.87558e-06	3.6434e-05
Q7TPB0	Lppr3	Lipid phosphate phosphatase-related protein type 3	3	7	5	0	3	1	3.53932e-05	5.27917e-05	4.92586e-05	0	1.87099e-05	7.03145e-06
Q61481	Pde1a	Calcium/calmodulin-dependent 3',5'-cyclic nucleotide phosphodiesterase 1A	3	7	6	2	1	2	6.72783e-05	8.92008e-05	7.62952e-05	4.00215e-05	7.90343e-06	1.78213e-05
Q61553	Fscn1	Fascin	56	64	56	3	11	26	0.00147783	0.000932831	0.000898223	6.11552e-05	8.15192e-05	0.000265512
P98203	Arvcf	Armadillo repeat protein deleted in velo-cardio-facial syndrome homolog	6	7	11	0	0	3	6.58563e-05	4.25663e-05	8.14719e-05	0	0	1.30835e-05
Q6ZQ18	Efr3b	Protein EFR3 homolog B	7	22	22	1	2	4	0.000108562	0.000154218	0.000206252	1.84514e-05	8.19848e-06	2.46488e-05
Q8R1M2	H2afj	Histone H2A.J	9	9	7	1	4	4	0.000736672	0.000512775	0.000455674	5.84293e-05	0.000155771	0.000156109
Q8CGP7	Hist1h2ak	Histone H2A type 1-K	9	9	7	1	4	4	0.000731005	0.00050883	0.000452169	5.79799e-05	0.000154573	0.000154908
A2AQ07	Tubb1	Tubulin beta-1 chain	31	32	29	16	24	34	0.00120808	0.000984781	0.00114697	0.000551516	0.000465356	0.000753504
Q50H33	Kctd8	BTB/POZ domain-containing protein KCTD8	1	3	4	0	0	0	2.66192e-05	4.63221e-05	5.76294e-05	0	0	0
P26049	Gabra3	Gamma-aminobutyric acid receptor subunit alpha-3	2	5	2	0	0	0	3.86303e-05	5.12179e-05	2.38951e-05	0	0	0
Q8R0W0	Eppk1	Epiplakin	1	3	2	0	0	0	2.90259e-06	3.84839e-06	1.79542e-06	0	0	0
O35639	Anxa3	Annexin A3	0	0	1	4	20	16	0	0	2.4265e-05	0.000140013	0.000290323	0.000241595
Q8R366	Igsf8	Immunoglobulin superfamily member 8	23	34	23	7	6	13	0.000508075	0.000355717	0.000320687	0.000123361	5.48131e-05	0.000119477
P14231	Atp1b2	Sodium/potassium-transporting ATPase subunit beta-2	42	45	45	7	26	33	0.00179138	0.00132513	0.00132428	0.000363874	0.000531233	0.000763858
P17665	Cox7c	Cytochrome c oxidase subunit 7C, mitochondrial	0	1	0	1	11	6	0	0.000149995	0	0.000478564	0.00092144	0.000719217
Q8K394	Plcl2	Inactive phospholipase C-like protein 2	6	4	6	0	0	0	3.93153e-05	1.95473e-05	4.16893e-05	0	0	0
Q64332	Syn2	Synapsin-2	141	165	163	76	82	99	0.00381636	0.00298327	0.00344399	0.00207085	0.000948715	0.00146482
O08547	Sec22b	Vesicle-trafficking protein SEC22b	1	9	4	12	25	22	2.94669e-05	0.000336966	0.00018227	0.000806325	0.000716547	0.000585409
P05480	Src	Neuronal proto-oncogene tyrosine-protein kinase Src	18	17	26	1	7	7	0.000304473	0.000186316	0.000333206	1.39323e-05	4.95243e-05	7.44476e-05
Q9QZH6	Ecsit	Evolutionarily conserved signaling intermediate in Toll pathway, mitochondrial	2	1	0	5	20	14	7.28204e-05	1.44823e-05	0	0.000173273	0.000272033	0.000185178
Q3THS6	Mat2a	S-adenosylmethionine synthase isoform type-2	1	2	1	0	0	0	1.60389e-05	3.18978e-05	1.9842e-05	0	0	0
Q9R0Y8	Gabrg1	Gamma-aminobutyric acid receptor subunit gamma-1	1	2	1	0	0	0	1.36245e-05	2.70959e-05	1.6855e-05	0	0	0
P10922	H1f0	Histone H1.0	1	2	2	0	0	0	3.26566e-05	6.49465e-05	4.04e-05	0	0	0
Q2WF71	Lrfn1	Leucine-rich repeat and fibronectin type III domain-containing protein 1	1	3	1	0	0	0	8.27073e-06	1.64486e-05	1.02318e-05	0	0	0
Q9QXS6	Dbn1	Drebrin	45	70	70	13	54	62	0.000780705	0.000816476	0.000860359	0.000330962	0.000420612	0.000588312
Q6ZPJ3	Ube2o	Ubiquitin-conjugating enzyme E2 O	9	26	16	0	5	7	7.37816e-05	0.000136952	0.000109532	0	1.90683e-05	2.34527e-05
Q6RHR9	Magi1	Membrane-associated guanylate kinase, WW and PDZ domain-containing protein 1	1	4	2	0	0	0	8.6137e-06	1.49893e-05	7.99211e-06	0	0	0
Q6P4T2	Snrnp200	U5 small nuclear ribonucleoprotein 200 kDa helicase	2	8	4	0	0	0	1.1864e-05	2.06454e-05	1.10079e-05	0	0	0
Q64674	Srm	Spermidine synthase	3	5	3	0	0	2	0.00010489	9.38713e-05	6.48807e-05	0	0	3.33412e-05
Q8VEK0	Tmem30a	Cell cycle control protein 50A	3	7	7	0	3	6	0.000121834	0.000129804	0.000139957	0	3.06692e-05	6.91555e-05
Q99NE5	Rims1	Regulating synaptic membrane exocytosis protein 1	20	53	59	1	6	10	0.000151564	0.00027559	0.000305361	5.152e-06	1.67874e-05	3.61329e-05
Q99104	Myo5a	Unconventional myosin-Va	47	132	92	16	9	4	0.000276938	0.00048617	0.000355293	0.000113895	2.16886e-05	1.08678e-05
Q9CPQ3	Tomm22	Mitochondrial import receptor subunit TOM22 homolog	5	13	8	21	50	36	0.000579999	0.00064329	0.000607138	0.00313173	0.00286165	0.00175499
Q8C0E2	Vps26b	Vacuolar protein sorting-associated protein 26B	9	11	10	3	1	2	0.000263974	0.00017812	0.00030324	8.97307e-05	1.329e-05	2.99674e-05
Q9CYW4	Hdhd3	Haloacid dehalogenase-like hydrolase domain-containing protein 3	1	3	6	7	12	11	2.52406e-05	5.01977e-05	0.000140515	0.000300294	0.000240173	0.000240694
Q9DCD0	Pgd	6-phosphogluconate dehydrogenase, decarboxylating	7	8	11	0	0	6	0.000157401	0.000110866	0.000154156	0	0	6.25406e-05
Q99PU5	Acsbg1	Long-chain-fatty-acid--CoA ligase ACSBG1	40	49	43	6	9	17	0.000720528	0.000423773	0.000483735	0.000104541	5.88373e-05	0.000146637
Q8K212	Pacs1	Phosphofurin acidic cluster sorting protein 1	13	32	38	0	3	7	0.000138442	0.000213053	0.00028137	0	9.29332e-06	3.1433e-05
Q9Z1G4	Atp6v0a1	V-type proton ATPase 116 kDa subunit a isoform 1	57	98	79	33	41	24	0.000868377	0.00101368	0.000859426	0.00054801	0.000292728	0.000159016
Q2NL51	Gsk3a	Glycogen synthase kinase-3 alpha	3	8	9	0	0	0	7.75761e-05	0.000102854	0.000159951	0	0	0
Q80UE6	Wnk4	Serine/threonine-protein kinase WNK4	1	1	1	0	0	0	1.03689e-05	5.15532e-06	6.41374e-06	0	0	0
P15331	Prph	Peripherin	1	1	1	0	0	0	2.66753e-05	1.32627e-05	1.65002e-05	0	0	0
Q922R1		UPF0183 protein C16orf70 homolog	1	2	1	0	0	0	3.00255e-05	1.49285e-05	1.85725e-05	0	0	0
F6ZDS4	Tpr	Nucleoprotein TPR	1	1	1	0	0	0	5.21216e-06	2.59145e-06	3.22402e-06	0	0	0
Q9Z1N5	Ddx39b	Spliceosome RNA helicase Ddx39b	1	1	2	0	0	0	2.96046e-05	1.47192e-05	1.83121e-05	0	0	0
Q5DTT2	Psd	PH and SEC7 domain-containing protein 1	2	2	4	0	0	0	1.23738e-05	9.22823e-06	1.91347e-05	0	0	0
Q9Z2V5	Hdac6	Histone deacetylase 6	1	3	3	0	0	0	1.10276e-05	8.22429e-06	1.70531e-05	0	0	0
B5TVM2	Ildr2	Immunoglobulin-like domain-containing receptor 2	3	7	10	0	0	0	4.79227e-05	6.6715e-05	0.000100786	0	0	0
Q8BK72	Mrps27	28S ribosomal protein S27, mitochondrial	1	5	3	9	35	20	6.10639e-05	6.0721e-05	4.72144e-05	0.000399572	0.000403504	0.000218365
Q3TXX4	Slc17a7	Vesicular glutamate transporter 1	15	32	17	4	7	4	0.000328082	0.000568108	0.000349893	8.07577e-05	5.1831e-05	2.69706e-05
Q9DCJ9	Npl	N-acetylneuraminate lyase	0	0	0	2	7	6	0	0	0	4.71086e-05	0.000104659	9.43973e-05
P52825	Cpt2	Carnitine O-palmitoyltransferase 2, mitochondrial	0	0	0	3	9	4	0	0	0	5.72749e-05	5.76843e-05	2.67794e-05
Q9CQW1	Ykt6	Synaptobrevin homolog YKT6	6	10	8	4	4	2	0.000415959	0.000334081	0.00031667	0.000190338	7.89345e-05	3.81403e-05
Q5RKR3	Islr2	Immunoglobulin superfamily containing leucine-rich repeat protein 2	3	7	4	0	1	2	6.80309e-05	5.07367e-05	3.68209e-05	0	5.99388e-06	1.35155e-05
P42859	Htt	Huntingtin	11	42	28	0	0	0	3.85932e-05	8.68521e-05	7.03599e-05	0	0	0
Q9DCT2	Ndufs3	NADH dehydrogenase [ubiquinone] iron-sulfur protein 3, mitochondrial	22	34	34	44	89	71	0.00110809	0.000838377	0.00111753	0.00272263	0.00219027	0.00185684
P30275	Ckmt1	Creatine kinase U-type, mitochondrial	90	99	93	93	170	153	0.00318285	0.00222302	0.00236253	0.0041113	0.0045242	0.00392644
P05132	Prkaca	cAMP-dependent protein kinase catalytic subunit alpha	20	31	30	9	7	12	0.000631733	0.000556393	0.000681044	0.000365058	8.26933e-05	0.00017212
Q9DCM2	Gstk1	Glutathione S-transferase kappa 1	0	8	2	5	26	18	0	0.000195127	5.20194e-05	0.000366864	0.000474206	0.000356426
Q3UHJ0	Aak1	AP2-associated protein kinase 1	48	75	85	17	32	50	0.00056153	0.0005748	0.000772318	0.000251508	0.000172285	0.000341235
Q9D2G2	Dlst	Dihydrolipoyllysine-residue succinyltransferase component of 2-oxoglutarate dehydrogenase complex, mitochondrial	31	32	38	31	75	81	0.000767502	0.00058974	0.000785486	0.00114555	0.00113603	0.00143051
P14094	Atp1b1	Sodium/potassium-transporting ATPase subunit beta-1	85	98	108	34	63	82	0.00475153	0.00320171	0.00435708	0.00161161	0.00154234	0.0022026
P97315	Csrp1	Cysteine and glycine-rich protein 1	5	12	9	0	0	1	0.000229781	0.000505943	0.000467007	0	0	2.60856e-05
Q9EQZ6	Rapgef4	Rap guanine nucleotide exchange factor 4	9	19	19	4	0	1	7.51974e-05	0.000109047	0.000131789	3.72769e-05	0	2.48987e-06
Q8BKY8	Mterfd3	mTERF domain-containing protein 3, mitochondrial	0	1	0	2	4	5	0	1.63631e-05	0	7.83105e-05	4.05949e-05	7.19217e-05
P97492	Rgs14	Regulator of G-protein signaling 14	1	4	5	0	0	4	4.63282e-05	4.03095e-05	4.2985e-05	0	0	2.30097e-05
Q9D2N9	Vps33a	Vacuolar protein sorting-associated protein 33A	1	2	1	3	10	6	1.05943e-05	1.05348e-05	6.55317e-06	0.000113439	7.46729e-05	5.89325e-05
Q9CQA3	Sdhb	Succinate dehydrogenase [ubiquinone] iron-sulfur subunit, mitochondrial	13	35	21	25	76	68	0.000449318	0.000759551	0.000653133	0.0010424	0.00139347	0.00128541
P09405	Ncl	Nucleolin	2	3	5	0	0	0	2.68828e-05	2.67319e-05	4.98857e-05	0	0	0
Q69ZK0	Prex1	Phosphatidylinositol 3,4,5-trisphosphate-dependent Rac exchanger 1 protein	1	2	3	0	0	0	7.67925e-06	7.63613e-06	1.42502e-05	0	0	0
Q9QYF9	Ndrg3	Protein NDRG3	8	14	14	0	5	12	0.000253415	0.000268792	0.000261253	0	4.76314e-05	0.000147679
Q08460	Kcnma1	Calcium-activated potassium channel subunit alpha-1	5	16	8	0	0	0	5.7642e-05	0.00010161	5.18617e-05	0	0	0
O54991	Cntnap1	Contactin-associated protein 1	19	56	43	2	16	9	0.000150951	0.000288836	0.000263139	1.63265e-05	5.15863e-05	4.72554e-05
O08917	Flot1	Flotillin-1	46	54	42	14	19	21	0.00115458	0.000794835	0.000741641	0.000369825	0.000224315	0.000258784
Q3UYC0	Ppm1h	Protein phosphatase 1H	6	12	11	0	2	5	9.87973e-05	0.000122803	0.000175697	0	1.74091e-05	3.92555e-05
Q9JLZ3	Auh	Methylglutaconyl-CoA hydratase, mitochondrial	1	13	9	18	35	32	4.03527e-05	0.000310978	0.000162243	0.000672123	0.000554625	0.000513072
Q80X80	C2cd2l	C2 domain-containing protein 2-like	8	21	19	0	6	10	0.000134604	0.000182926	0.000205376	0	3.16249e-05	7.84415e-05
O88545	Cops6	COP9 signalosome complex subunit 6	6	10	13	3	2	5	0.00021509	0.000213882	0.000302376	0.000116318	3.44556e-05	7.76932e-05
Q9JJY3	Smpd3	Sphingomyelin phosphodiesterase 3	8	8	11	0	2	1	0.000145085	7.21352e-05	9.57263e-05	0	1.36349e-05	7.68629e-06
Q9Z2W8	Gria4	Glutamate receptor 4	6	14	9	3	2	3	7.0237e-05	9.77797e-05	7.38576e-05	4.17815e-05	9.9012e-06	1.39538e-05
Q91V92	Acly	ATP-citrate synthase	35	43	61	8	6	14	0.000336803	0.000233861	0.00042744	0.00010363	2.25114e-05	6.46043e-05
P01942	Hba	Hemoglobin subunit alpha	10	17	11	3	11	4	0.000847691	0.000865114	0.000524346	0.000212321	0.000283021	8.86359e-05
P63137	Gabrb2	Gamma-aminobutyric acid receptor subunit beta-2	4	18	12	0	2	0	9.89903e-05	0.000221478	0.000183694	0	1.74431e-05	0
P60469	Ppfia3	Liprin-alpha-3	33	56	71	1	27	30	0.000358377	0.000350325	0.000514741	1.44533e-05	0.000122018	0.000164117
Q61016	Gng7	Guanine nucleotide-binding protein G(I)/G(S)/G(O) subunit gamma-7	1	5	4	3	11	10	9.31673e-05	0.000463221	0.000461035	0.000886751	0.00108353	0.000888445
Q8K2B3	Sdha	Succinate dehydrogenase [ubiquinone] flavoprotein subunit, mitochondrial	96	98	94	37	56	67	0.00174605	0.00117173	0.00133971	0.000749198	0.000487567	0.000530748
Q5SSL4	Abr	Active breakpoint cluster region-related protein	10	14	23	1	0	2	0.00012538	0.000102674	0.000205292	8.7746e-06	0	1.17218e-05
Q6P1B1	Xpnpep1	Xaa-Pro aminopeptidase 1	8	10	11	1	1	3	0.000152537	7.58404e-05	0.000125804	1.20985e-05	3.58382e-06	2.82838e-05
O88998	Olfm1	Noelin	5	15	11	1	2	2	9.14384e-05	0.000188345	0.00013736	1.5541e-05	1.84142e-05	1.55707e-05
Q3TES0	Iqsec3	IQ motif and SEC7 domain-containing protein 3	3	14	8	0	1	3	3.18094e-05	6.58976e-05	5.90279e-05	0	3.73677e-06	1.05325e-05
Q8R123	Flad1	FAD synthase	0	2	0	2	4	5	0	1.92067e-05	0	4.59596e-05	3.17663e-05	4.60474e-05
P62077	Timm8b	Mitochondrial import inner membrane translocase subunit Tim8 B	0	1	0	3	6	3	0	7.59013e-05	0	0.000363247	0.000322803	0.000181971
Q9R088	Tk2	Thymidine kinase 2, mitochondrial	0	0	0	2	2	2	0	0	0	5.58325e-05	2.4808e-05	3.72927e-05
Q9QZQ1	Mllt4	Afadin	8	25	22	0	3	6	3.82907e-05	7.61515e-05	7.75147e-05	0	4.90708e-06	1.2448e-05
Q9D6F9	Tubb4a	Tubulin beta-4A chain	160	173	193	96	134	159	0.00676344	0.00495187	0.00635481	0.00332731	0.00242381	0.00366817
P84091	Ap2m1	AP-2 complex subunit mu	76	83	76	28	18	30	0.00203897	0.00131789	0.00159454	0.000797056	0.000215573	0.000393503
P48193	Epb41	Protein 4.1	6	6	6	0	1	2	5.16872e-05	4.03834e-05	7.30778e-05	0	5.20447e-06	1.76032e-05
P48722	Hspa4l	Heat shock 70 kDa protein 4L	42	52	51	18	27	34	0.000597249	0.00038716	0.000472313	0.000233857	0.000138546	0.000207268
Q8BXK8	Agap1	Arf-GAP with GTPase, ANK repeat and PH domain-containing protein 1	3	6	4	0	0	1	5.91401e-05	3.30795e-05	3.20088e-05	0	0	5.87459e-06
Q8BFQ8	Pddc1	Parkinson disease 7 domain-containing protein 1	1	4	1	0	0	1	8.63915e-05	0.000143177	7.12509e-05	0	0	1.14421e-05
Q8BH04	Pck2	Phosphoenolpyruvate carboxykinase [GTP], mitochondrial	8	12	15	13	35	35	0.000128687	9.84345e-05	0.00017757	0.000235543	0.000265136	0.000306791
Q923T9	Camk2g	Calcium/calmodulin-dependent protein kinase type II subunit gamma	43	69	46	29	40	44	0.0010539	0.00110753	0.000970439	0.000769411	0.000438947	0.000571023
Q99MN1	Kars	Lysine--tRNA ligase	0	2	3	4	11	7	0	1.58819e-05	3.29311e-05	0.000101343	7.50494e-05	6.34604e-05
Q9CQR4	Acot13	Acyl-coenzyme A thioesterase 13	1	8	7	8	27	17	9.05054e-05	0.000427487	0.000503845	0.00107677	0.001228	0.000863061
Q920N7	Syt12	Synaptotagmin-12	9	8	13	0	0	2	0.000255823	0.000112229	0.000195474	0	0	1.79377e-05
Q6PA06	Atl2	Atlastin-2	3	3	3	0	0	1	4.34674e-05	2.16117e-05	3.36089e-05	0	0	8.63554e-06
Q8CGP6	Hist1h2ah	Histone H2A type 1-H	10	9	7	1	4	4	0.000791922	0.000516781	0.000459234	5.88858e-05	0.000156988	0.000157329
Q8BFU2	Hist3h2a	Histone H2A type 3	10	9	7	1	4	4	0.000779739	0.00050883	0.000452169	5.79799e-05	0.000154573	0.000154908
P22752	Hist1h2ab	Histone H2A type 1	10	9	7	1	4	4	0.000779739	0.00050883	0.000452169	5.79799e-05	0.000154573	0.000154908
Q8CGP5	Hist1h2af	Histone H2A type 1-F	10	9	7	1	4	4	0.000779739	0.00050883	0.000452169	5.79799e-05	0.000154573	0.000154908
Q9CR21	Ndufab1	Acyl carrier protein, mitochondrial	0	4	3	8	31	29	0	0.000141342	0.000175843	0.000628115	0.00110205	0.00132318
Q02357	Ank1	Ankyrin-1	7	27	16	0	4	1	4.08295e-05	8.96589e-05	6.10339e-05	0	5.99549e-06	1.35191e-06
P12382	Pfkl	6-phosphofructokinase, liver type	37	48	49	17	9	8	0.000487337	0.00043614	0.000482313	0.000280236	4.86618e-05	3.87271e-05
P48318	Gad1	Glutamate decarboxylase 1	19	25	26	5	14	15	0.00038461	0.000260279	0.000416331	0.000165238	0.000112954	0.000140084
Q9CQR6	Ppp6c	Serine/threonine-protein phosphatase 6 catalytic subunit	2	5	3	2	2	0	8.30869e-05	0.000113603	8.99396e-05	4.94255e-05	1.46408e-05	0
Q64524	Hist2h2be	Histone H2B type 2-E	12	15	9	1	10	6	0.00135758	0.000949971	0.000839742	0.000119641	0.000443	0.000219761
Q8CGP0	Hist3h2bb	Histone H2B type 3-B	12	15	9	1	10	6	0.00135758	0.000949971	0.000839742	0.000119641	0.000443	0.000219761
Q9D2U9	Hist3h2ba	Histone H2B type 3-A	12	15	9	1	10	6	0.00135758	0.000949971	0.000839742	0.000119641	0.000443	0.000219761
P63001	Rac1	Ras-related C3 botulinum toxin substrate 1	17	25	27	5	17	24	0.000857916	0.00101716	0.00132668	0.000314058	0.000395377	0.00053754
Q9D0M3	Cyc1	Cytochrome c1, heme protein, mitochondrial	41	51	45	55	151	157	0.00163745	0.00160887	0.001459	0.00269027	0.00393646	0.00425998
Q9Z2W0	Dnpep	Aspartyl aminopeptidase	3	8	6	0	1	4	9.37582e-05	0.000119869	7.45649e-05	0	9.44068e-06	4.25752e-05
Q9CY73	Mrpl44	39S ribosomal protein L44, mitochondrial	0	0	0	10	17	14	0	0	0	0.000452696	0.000281604	0.000204102
P68181	Prkacb	cAMP-dependent protein kinase catalytic subunit beta	11	24	21	7	3	8	0.000324891	0.000367937	0.000435422	0.00021474	3.81662e-05	9.32319e-05
Q60931	Vdac3	Voltage-dependent anion-selective channel protein 3	41	58	42	21	32	40	0.00197001	0.00165843	0.00142628	0.00101209	0.000607489	0.000907281
Q6PE15	Abhd10	Mycophenolic acid acyl-glucuronide esterase, mitochondrial	0	2	1	3	15	8	0	5.30287e-05	1.31946e-05	0.00015227	0.00021801	0.000118659
Q9CZW5	Tomm70a	Mitochondrial import receptor subunit TOM70	63	85	77	113	215	165	0.001265	0.000989822	0.00111599	0.00286198	0.0026091	0.00185808
Q64727	Vcl	Vinculin	9	16	12	29	54	38	8.9147e-05	8.86464e-05	7.71996e-05	0.000332324	0.000234582	0.000198358
Q8K0S0	Phyhip	Phytanoyl-CoA hydroxylase-interacting protein	16	20	11	1	1	3	0.000441557	0.000324535	0.000201877	2.28405e-05	1.35316e-05	4.57684e-05
Q9Z1Q5	Clic1	Chloride intracellular channel protein 1	0	0	0	2	9	6	0	0	0	9.38263e-05	0.000213081	0.000135786
Q64514	Tpp2	Tripeptidyl-peptidase 2	7	14	22	0	1	4	6.02413e-05	6.4895e-05	0.000111788	0	3.53838e-06	1.59573e-05
Q9R1R2	Trim3	Tripartite motif-containing protein 3	16	12	13	0	0	0	0.000229913	9.7376e-05	0.000158016	0	0	0
P14869	Rplp0	60S acidic ribosomal protein P0	6	15	9	20	31	34	0.00025981	0.000367654	0.000197794	0.000903535	0.000584592	0.000682916
Q6ZWY9	Hist1h2bc	Histone H2B type 1-C/E/G	14	17	11	1	12	8	0.0015587	0.00107497	0.000964148	0.000119641	0.00049616	0.000299674
P10854	Hist1h2bm	Histone H2B type 1-M	14	17	11	1	12	8	0.0015587	0.00107497	0.000964148	0.000119641	0.00049616	0.000299674
P10853	Hist1h2bf	Histone H2B type 1-F/J/L	14	17	11	1	12	8	0.0015587	0.00107497	0.000964148	0.000119641	0.00049616	0.000299674
Q64475	Hist1h2bb	Histone H2B type 1-B	14	17	11	1	12	8	0.0015587	0.00107497	0.000964148	0.000119641	0.00049616	0.000299674
Q64478	Hist1h2bh	Histone H2B type 1-H	14	17	11	1	12	8	0.0015587	0.00107497	0.000964148	0.000119641	0.00049616	0.000299674
Q64525	Hist2h2bb	Histone H2B type 2-B	14	17	11	1	12	8	0.0015587	0.00107497	0.000964148	0.000119641	0.00049616	0.000299674
Q8CGP2	Hist1h2bp	Histone H2B type 1-P	14	17	11	1	12	8	0.0015587	0.00107497	0.000964148	0.000119641	0.00049616	0.000299674
Q8CGP1	Hist1h2bk	Histone H2B type 1-K	14	17	11	1	12	8	0.0015587	0.00107497	0.000964148	0.000119641	0.00049616	0.000299674
Q8BH66	Atl1	Atlastin-1	32	35	29	0	9	12	0.000703931	0.000400794	0.000400307	0	6.80219e-05	0.000103758
P47802	Mtx1	Metaxin-1	5	12	4	12	46	38	0.000179869	0.000268288	7.41728e-05	0.000546876	0.000929713	0.000651153
Q9R0N7	Syt7	Synaptotagmin-7	9	18	21	1	5	10	0.000235808	0.000257933	0.000398687	3.74064e-05	5.54025e-05	0.000106187
P10852	Slc3a2	4F2 cell-surface antigen heavy chain	49	62	49	13	39	41	0.000999689	0.000736574	0.000759919	0.000229274	0.000360801	0.000488138
P10649	Gstm1	Glutathione S-transferase Mu 1	17	35	19	22	78	78	0.000871841	0.000996988	0.000754998	0.00134843	0.00185377	0.001963
Q01097	Grin2b	Glutamate receptor ionotropic, NMDA 2B	22	75	62	2	4	7	0.000162446	0.000378328	0.000319956	1.01719e-05	1.3559e-05	2.37798e-05
O70318	Epb41l2	Band 4.1-like protein 2	26	43	47	1	15	31	0.000288555	0.000306063	0.00034111	7.62893e-06	7.0055e-05	0.000183444
Q8BL65	Ablim2	Actin-binding LIM protein 2	7	9	16	0	0	0	0.000113871	9.26442e-05	0.000198501	0	0	0
Q9CQV1	Pam16	Mitochondrial import inner membrane translocase subunit TIM16	0	2	0	2	12	5	0	0.000151195	0	0.000361794	0.000446544	0.000261795
O55126	Gbas	Protein NipSnap homolog 2	7	10	13	20	62	46	0.000293096	0.000369917	0.000362593	0.000804703	0.00147789	0.00137061
P48774	Gstm5	Glutathione S-transferase Mu 5	7	20	12	22	44	33	0.000339395	0.000492172	0.000367387	0.00127866	0.000946912	0.00080912
O89053	Coro1a	Coronin-1A	42	36	35	1	9	20	0.00101696	0.000567119	0.000705553	3.27001e-05	9.68642e-05	0.000273022
Q6NS60	Fbxo41	F-box only protein 41	10	22	28	0	3	7	0.000123369	0.000151542	0.000228933	0	1.27876e-05	5.19023e-05
Q9R0N5	Syt5	Synaptotagmin-5	17	18	16	6	12	14	0.00039391	0.000285613	0.000294417	0.000175742	0.000121469	0.000182599
O55131	Sept7	Septin-7	64	82	67	30	69	74	0.00181634	0.00137989	0.0013572	0.000916241	0.000793742	0.000917992
Q9WUM5	Suclg1	Succinyl-CoA ligase [ADP/GDP-forming] subunit alpha, mitochondrial	22	40	29	9	25	32	0.000952138	0.000819339	0.000781494	0.000283196	0.000400083	0.000589301
Q64467	Gapdhs	Glyceraldehyde-3-phosphate dehydrogenase, testis-specific	9	15	11	8	7	14	0.000388762	0.00037942	0.00029391	0.000205565	8.11898e-05	0.000177352
Q3UHC7	Dab2ip	Disabled homolog 2-interacting protein	6	8	9	0	5	3	4.79549e-05	3.17904e-05	4.94381e-05	0	1.87781e-05	1.27027e-05
Q9QYI5	Dnajb2	DnaJ homolog subfamily B member 2	2	4	1	0	0	0	6.86142e-05	6.82289e-05	2.82946e-05	0	0	0
Q9WTP7	Ak3	GTP:AMP phosphotransferase AK3, mitochondrial	4	17	6	15	55	49	0.000223273	0.000485668	0.000224425	0.000830108	0.00143602	0.00108675
P60764	Rac3	Ras-related C3 botulinum toxin substrate 3	7	16	9	0	9	10	0.000395961	0.000590607	0.00051026	0	0.000197689	0.000209772
Q61548	Snap91	Clathrin coat assembly protein AP180	49	93	72	32	55	54	0.000660961	0.000846034	0.000743745	0.000535397	0.000344448	0.000421872
Q9WVL3	Slc12a7	Solute carrier family 12 member 7	1	2	1	0	0	0	5.84984e-06	8.72549e-06	3.61846e-06	0	0	0
P62761	Vsnl1	Visinin-like protein 1	24	59	38	38	95	88	0.00132678	0.00184706	0.00188759	0.00244669	0.00267693	0.00239865
P19783	Cox4i1	Cytochrome c oxidase subunit 4 isoform 1, mitochondrial	11	31	26	26	79	55	0.000787236	0.00160291	0.00120578	0.00272059	0.00425406	0.00303859
P68372	Tubb4b	Tubulin beta-4B chain	195	221	216	115	166	196	0.00811498	0.00586094	0.00719473	0.0040651	0.00282477	0.00437834
Q9Z127	Slc7a5	Large neutral amino acids transporter small subunit 1	3	4	3	1	1	0	7.42427e-05	6.76737e-05	4.59234e-05	2.94429e-05	8.72156e-06	0
Q9Z0V2	Kcnd2	Potassium voltage-gated channel subfamily D member 2	6	10	3	0	1	0	0.000110618	0.000124996	4.97625e-05	0	3.544e-06	0
O54865	Gucy1b3	Guanylate cyclase soluble subunit beta-1	7	5	9	1	0	1	0.000112402	5.08049e-05	0.000113772	1.21571e-05	0	8.1202e-06
Q9JJZ2	Tuba8	Tubulin alpha-8 chain	100	117	109	60	83	102	0.00445875	0.00347963	0.0037006	0.00255163	0.00134262	0.00212481
P62880	Gnb2	Guanine nucleotide-binding protein G(I)/G(S)/G(T) subunit beta-2	79	75	81	22	31	53	0.00348446	0.00185288	0.00295062	0.000842413	0.000479378	0.000903252
P51660	Hsd17b4	Peroxisomal multifunctional enzyme type 2	19	25	15	1	7	11	0.000275826	0.000188566	0.000149287	1.02549e-05	3.64526e-05	6.84969e-05
Q9R0K7	Atp2b2	Plasma membrane calcium-transporting ATPase 2	95	132	92	44	41	29	0.000967758	0.000928143	0.000667308	0.000484456	0.00016587	0.000132377
Q9ESJ4	Nckipsd	NCK-interacting protein with SH3 domain	8	16	20	0	1	4	9.76039e-05	0.000114702	0.000197586	0	6.25412e-06	2.11535e-05
Q9D6J6	Ndufv2	NADH dehydrogenase [ubiquinone] flavoprotein 2, mitochondrial	17	32	21	25	77	66	0.000791922	0.00118121	0.000837485	0.0016716	0.00261084	0.0021417
O35681	Syt3	Synaptotagmin-3	6	8	11	0	2	4	0.000129514	9.12238e-05	0.000186927	0	1.52144e-05	3.43068e-05
P05213	Tuba1b	Tubulin alpha-1B chain	175	209	214	99	142	171	0.00863915	0.00608329	0.00745527	0.00446226	0.00248025	0.00382333
Q11011	Npepps	Puromycin-sensitive aminopeptidase	37	53	64	22	18	23	0.000433836	0.000369771	0.000575041	0.000237591	8.25136e-05	0.00014228
Q9D7M1	Gid8	Glucose-induced degradation protein 8 homolog	0	5	1	5	10	11	0	0.000165784	1.71877e-05	0.000330587	0.000254608	0.000287056
Q8VHW2	Cacng8	Voltage-dependent calcium channel gamma-8 subunit	38	51	38	3	19	25	0.00158759	0.00107231	0.000944958	0.000106913	0.00031142	0.000482029
P62835	Rap1a	Ras-related protein Rap-1A	14	24	26	5	16	16	0.000826354	0.000787476	0.00123527	0.000368676	0.000351896	0.000396742
Q62413	Epha6	Ephrin type-A receptor 6	2	6	7	0	0	0	1.83634e-05	3.04338e-05	4.54353e-05	0	0	0
O88343	Slc4a4	Electrogenic sodium bicarbonate cotransporter 1	15	33	28	5	18	10	0.000164403	0.000294847	0.000239704	5.58842e-05	9.9324e-05	5.83239e-05
P50516	Atp6v1a	V-type proton ATPase catalytic subunit A	197	227	236	87	95	126	0.00464115	0.00318564	0.00398866	0.00230886	0.000799726	0.00139938
P68368	Tuba4a	Tubulin alpha-4A chain	153	178	180	91	125	151	0.00702831	0.00521703	0.00612312	0.00400423	0.0022078	0.00328143
P97461	Rps5	40S ribosomal protein S5	0	3	0	2	19	11	0	9.26442e-05	0	0.000221688	0.000415899	0.00025913
Q8BHE3	Atcay	Caytaxin	12	22	16	0	6	12	0.000272489	0.000423374	0.000347635	0	5.40174e-05	0.000175938
Q8BU31	Rap2c	Ras-related protein Rap-2c	7	10	12	1	7	5	0.000588532	0.000344252	0.00066384	8.23757e-05	0.00018301	0.0001238
Q8C8N2	Scai	Protein SCAI	21	31	30	11	13	14	0.000344996	0.000306674	0.000388	0.000236321	0.000103162	0.000108001
Q3UTQ8	Cdkl5	Cyclin-dependent kinase-like 5	2	6	6	0	0	2	2.02624e-05	4.02973e-05	4.5956e-05	0	0	8.05094e-06
Q9DAS9	Gng12	Guanine nucleotide-binding protein G(I)/G(S)/G(O) subunit gamma-12	2	6	3	5	16	19	0.000263974	0.000481235	0.000544277	0.000837487	0.00120939	0.00136352
Q5M8N0	Cnrip1	CB1 cannabinoid receptor-interacting protein 1	8	10	15	2	4	8	0.000772607	0.000422548	0.000692958	0.000137879	0.000108913	0.000260936
Q99KB8	Hagh	Hydroxyacylglutathione hydrolase, mitochondrial	3	14	11	0	4	6	0.000164023	0.00026504	0.00029169	0	5.05794e-05	9.77577e-05
P38060	Hmgcl	Hydroxymethylglutaryl-CoA lyase, mitochondrial	4	10	14	10	41	33	7.79739e-05	0.000164764	0.000385851	0.000533415	0.000611422	0.000635124
Q8VD37	Sgip1	SH3-containing GRB2-like protein 3-interacting protein 1	25	41	56	1	16	29	0.000416594	0.000441612	0.000661236	9.35159e-06	9.97245e-05	0.000224867
Q99PJ0	Ntm	Neurotrimin	27	28	29	6	18	25	0.000994507	0.000659282	0.000763254	0.000394398	0.000311542	0.000446375
P68373	Tuba1c	Tubulin alpha-1C chain	158	190	196	90	130	153	0.0077746	0.00549304	0.00663315	0.00409604	0.00223769	0.00343671
Q9JJW6	Alyref2	Aly/REF export factor 2	2	3	2	0	0	0	0.000145307	7.22455e-05	7.19045e-05	0	0	0
O08583	Alyref	THO complex subunit 4	2	3	2	0	0	0	0.000124223	6.17628e-05	6.14713e-05	0	0	0
Q6A4J8	Usp7	Ubiquitin carboxyl-terminal hydrolase 7	3	7	8	0	2	3	3.44626e-05	3.14134e-05	5.68457e-05	0	8.0969e-06	1.1411e-05
P97772	Grm1	Metabotropic glutamate receptor 1	2	6	4	0	0	0	1.58517e-05	2.88982e-05	1.30736e-05	0	0	0
Q8CCK0	H2afy2	Core histone macro-H2A.2	2	5	2	0	0	0	5.10918e-05	9.31423e-05	4.21376e-05	0	0	0
Q9WU79	Prodh	Proline dehydrogenase 1, mitochondrial	3	9	8	5	27	23	6.34596e-05	8.93962e-05	7.85068e-05	0.000138416	0.000227372	0.000226932
Q3UUG6	Tbc1d24	TBC1 domain family member 24	6	11	14	0	0	0	7.90511e-05	0.00014037	0.000202576	0	0	0
Q8BK64	Ahsa1	Activator of 90 kDa heat shock protein ATPase homolog 1	3	6	8	0	0	2	0.000131206	0.000130469	0.000220287	0	0	5.95801e-05
Q811P8	Arhgap32	Rho GTPase-activating protein 32	4	16	15	0	0	0	2.12291e-05	5.1267e-05	5.62776e-05	0	0	0
Q923S9	Rab30	Ras-related protein Rab-30	2	6	2	0	0	0	0.000124835	0.000155168	5.79133e-05	0	0	0
Q8CCN5	Bcas3	Breast carcinoma-amplified sequence 3 homolog	3	8	7	0	0	0	2.04807e-05	4.75201e-05	5.48969e-05	0	0	0
Q9EPJ9	Arfgap1	ADP-ribosylation factor GTPase-activating protein 1	18	18	21	0	7	11	0.000550902	0.000304338	0.000388093	0	8.08956e-05	0.000158089
Q9CWF2	Tubb2b	Tubulin beta-2B chain	220	242	240	136	187	225	0.00933934	0.00655463	0.00804895	0.00455631	0.00323619	0.00494967
Q925E7	Ppp2r2d	Serine/threonine-protein phosphatase 2A 55 kDa regulatory subunit B delta isoform	5	11	14	2	4	3	0.000139854	0.000187743	0.000276825	4.99164e-05	3.94299e-05	4.44549e-05
Q7TMM9	Tubb2a	Tubulin beta-2A chain	219	246	246	137	192	232	0.00935358	0.00662541	0.00814581	0.00464099	0.00332148	0.00507412
P08553	Nefm	Neurofilament medium polypeptide	32	60	62	16	42	40	0.000418374	0.000460599	0.000637729	0.000239987	0.000242229	0.000249351
Q6R891	Ppp1r9b	Neurabin-2	41	58	57	2	42	44	0.000612601	0.000528197	0.000609164	2.7677e-05	0.00027055	0.000329678
Q61923	Kcna6	Potassium voltage-gated channel subfamily A member 6	2	4	3	0	0	4	4.79046e-05	4.76356e-05	4.44476e-05	0	0	2.85512e-05
O08788	Dctn1	Dynactin subunit 1	46	56	69	9	41	45	0.000385761	0.000287696	0.000422166	7.64918e-05	0.000167323	0.000206333
Q9R1V7	Adam23	Disintegrin and metalloproteinase domain-containing protein 23	12	17	14	0	4	14	0.000160486	0.000132987	0.000122906	0	1.88529e-05	8.19856e-05
Q8VCM8	Ncln	Nicalin	1	3	1	3	10	8	1.12529e-05	2.79743e-05	1.39211e-05	5.35516e-05	9.51781e-05	6.25962e-05
Q69Z98	Brsk2	Serine/threonine-protein kinase BRSK2	3	6	8	0	0	0	3.44783e-05	3.85702e-05	7.46437e-05	0	0	0
Q8VDD5	Myh9	Myosin-9	51	84	80	28	71	35	0.000258587	0.000295705	0.000319902	0.000203817	0.000160619	9.76081e-05
Q91YP2	Nln	Neurolysin, mitochondrial	6	9	11	16	25	20	6.29938e-05	8.05373e-05	0.000116896	0.000235543	0.000180774	0.000160904
P62827	Ran	GTP-binding nuclear protein Ran	5	12	9	0	2	6	0.000205313	0.000335406	0.000290281	0	4.13467e-05	0.000139848
P97478	Coq7	Ubiquinone biosynthesis protein COQ7 homolog	0	1	2	4	24	10	0	1.45157e-05	5.41769e-05	0.000382079	0.000648209	0.000290007
P14873	Map1b	Microtubule-associated protein 1B	59	152	104	20	66	59	0.000290543	0.000515183	0.000368978	0.000119301	0.000157668	0.000127702
Q61335	Bcap31	B-cell receptor-associated protein 31	1	10	5	7	29	30	2.58587e-05	0.000244278	0.000191941	0.000399943	0.000546789	0.00065757
Q810J8	Zfyve1	Zinc finger FYVE domain-containing protein 1	1	4	4	0	0	0	1.63073e-05	2.43236e-05	4.0348e-05	0	0	0
Q8BNW9	Kbtbd11	Kelch repeat and BTB domain-containing protein 11	3	12	12	0	0	1	5.00425e-05	0.000114451	0.000136198	0	0	3.97671e-06
Q61035	Hars	Histidine--tRNA ligase, cytoplasmic	2	3	0	5	8	7	2.48934e-05	3.71305e-05	0	0.000118466	8.33432e-05	6.9237e-05
Q68FH0	Pkp4	Plakophilin-4	15	36	45	0	4	9	0.000127772	0.000187935	0.0002865	0	1.68861e-05	4.01916e-05
P40124	Cap1	Adenylyl cyclase-associated protein 1	51	64	57	13	27	41	0.0015237	0.000950287	0.00104997	0.000540656	0.000315595	0.000499204
Q9JJI8	Rpl38	60S ribosomal protein L38	0	0	0	2	7	5	0	0	0	0.000323031	0.000669816	0.000323648
Q6PD26	Pigs	GPI transamidase component PIG-S	1	2	3	2	15	11	3.42453e-05	1.70265e-05	4.23654e-05	6.79043e-05	0.000120688	0.000117926
Q8CEE7	Rdh13	Retinol dehydrogenase 13	0	2	3	2	13	6	0	3.77234e-05	5.86646e-05	0.000180536	0.000160435	9.79772e-05
Q91WK5	Gcsh	Glycine cleavage system H protein, mitochondrial	1	4	1	10	15	20	0.000149068	9.26442e-05	9.2207e-05	0.00119711	0.000512212	0.000873638
Q62465	Vat1	Synaptic vesicle membrane protein VAT-1 homolog	25	18	23	1	7	14	0.000546153	0.000279302	0.000444002	1.8565e-05	7.69903e-05	0.000167404
F8VPU2	Farp1	FERM, RhoGEF and pleckstrin domain-containing protein 1	9	16	25	1	1	5	0.000108814	8.11521e-05	0.000179487	7.19216e-06	4.26092e-06	2.16177e-05
Q61768	Kif5b	Kinesin-1 heavy chain	13	31	42	5	11	15	0.000177627	0.000202797	0.000313341	7.04428e-05	5.56441e-05	8.62613e-05
O88569	Hnrnpa2b1	Heterogeneous nuclear ribonucleoproteins A2/B1	4	17	10	0	0	0	8.97362e-05	0.000249851	0.00023313	0	0	0
Q8BJ42	Dlgap2	Disks large-associated protein 2	6	18	18	0	0	5	5.98242e-05	0.000113028	0.000148019	0	0	2.13932e-05
Q9CQM5	Txndc17	Thioredoxin domain-containing protein 17	0	2	0	3	5	6	0	7.68269e-05	0	0.000306398	0.00016337	0.00018419
Q6P1F6	Ppp2r2a	Serine/threonine-protein phosphatase 2A 55 kDa regulatory subunit B alpha isoform	12	18	25	2	4	7	0.000283462	0.000274824	0.000517246	5.05865e-05	3.99592e-05	8.44718e-05
P63024	Vamp3	Vesicle-associated membrane protein 3	18	17	16	14	29	27	0.00202978	0.00171257	0.001636	0.0027076	0.00275297	0.00222399
P09411	Pgk1	Phosphoglycerate kinase 1	73	99	97	38	45	72	0.00244603	0.00175246	0.00218964	0.00139179	0.000647864	0.00106848
Q80TH2	Erbb2ip	Protein LAP2	2	4	3	0	0	1	1.35564e-05	1.79738e-05	3.07466e-05	0	0	3.59096e-06
P97352	S100a13	Protein S100-A13	0	1	1	1	6	7	0	6.42837e-05	7.99754e-05	0.000153824	0.000250611	0.000308236
P40336	Vps26a	Vacuolar protein sorting-associated protein 26A	3	7	4	2	0	1	0.000154994	0.000134858	9.58727e-05	6.91503e-05	0	1.53961e-05
P47809	Map2k4	Dual specificity mitogen-activated protein kinase kinase 4	14	19	16	1	9	15	0.000414911	0.000293568	0.000335615	3.79717e-05	0.000123728	0.000209243
Q9JKC8	Ap3m1	AP-3 complex subunit mu-1	6	5	5	1	0	1	0.00016672	8.28922e-05	9.37511e-05	1.8032e-05	0	2.40886e-05
Q8R361	Rab11fip5	Rab11 family-interacting protein 5	2	4	6	0	1	0	2.94669e-05	2.93014e-05	6.07565e-05	0	3.46158e-06	0
P48542	Kcnj6	G protein-activated inward rectifier potassium channel 2	2	5	3	0	0	0	4.47203e-05	9.635e-05	4.61035e-05	0	0	0
P62814	Atp6v1b2	V-type proton ATPase subunit B, brain isoform	144	157	168	67	74	109	0.00462445	0.00278622	0.00418721	0.00199128	0.000817062	0.00160592
P47791	Gsr	Glutathione reductase, mitochondrial	1	3	2	0	0	1	1.26708e-05	3.1499e-05	2.35128e-05	0	0	5.03452e-06
Q8R0F8	Fahd1	Acylpyruvase FAHD1, mitochondrial	1	6	5	9	23	16	5.58183e-05	0.000166515	0.000155371	0.000697291	0.000521296	0.000343767
Q9D164	Fxyd6	FXYD domain-containing ion transport regulator 6	2	9	2	5	14	17	0.000336988	0.00087125	0.000208447	0.00128296	0.00135388	0.00192811
Q5QNQ6	Osbp2	Oxysterol-binding protein 2	2	2	2	0	0	0	2.79092e-05	1.04072e-05	1.72634e-05	0	0	0
Q8VE70	Pdcd10	Programmed cell death protein 10	0	1	0	3	9	7	0	5.94321e-05	0	0.000142215	0.000231697	0.000118739
Q9CXS4	Cenpv	Centromere protein V	2	10	4	0	0	0	0.000100562	0.000262492	0.000155508	0	0	0
Q9QXZ0	Macf1	Microtubule-actin cross-linking factor 1	33	146	78	0	2	0	4.99663e-05	0.000131924	7.99319e-05	0	9.10819e-07	0
Q9CXT8	Pmpcb	Mitochondrial-processing peptidase subunit beta	3	6	2	3	17	16	5.18231e-05	8.37398e-05	2.40417e-05	0.000107897	0.00015524	0.000164729
Q99KN9	Clint1	Clathrin interactor 1	1	4	5	0	0	1	2.00804e-05	4.99192e-05	4.96836e-05	0	0	7.97864e-06
P22723	Gabrg2	Gamma-aminobutyric acid receptor subunit gamma-2	5	10	5	1	2	0	0.000120292	0.000132907	7.44075e-05	4.77049e-05	3.29727e-05	0
P59999	Arpc4	Actin-related protein 2/3 complex subunit 4	9	12	11	11	32	23	0.000565659	0.000412487	0.000536502	0.00112163	0.00104991	0.000734201
P16332	Mut	Methylmalonyl-CoA mutase, mitochondrial	8	11	12	26	49	34	0.000135516	0.000101066	0.000146693	0.000513912	0.000355205	0.000279322
P28028	Braf	Serine/threonine-protein kinase B-raf	1	3	2	0	0	0	7.87982e-06	2.35067e-05	1.94965e-05	0	0	0
Q9Z2D6	Mecp2	Methyl-CpG-binding protein 2	1	3	2	0	0	0	1.30896e-05	3.90484e-05	3.23868e-05	0	0	0
O08553	Dpysl2	Dihydropyrimidinase-related protein 2	193	202	214	95	97	142	0.00520564	0.00333163	0.00434356	0.00251685	0.000975839	0.00178233
Q8BZA9	Tigar	Fructose-2,6-bisphosphatase TIGAR	1	4	3	0	1	1	4.71032e-05	7.02581e-05	0.000101976	0	1.66001e-05	1.87157e-05
Q99K10	Nlgn1	Neuroligin-1	6	7	9	1	3	7	6.76375e-05	4.8575e-05	8.36754e-05	1.78823e-05	1.32427e-05	3.58329e-05
P07901	Hsp90aa1	Heat shock protein HSP 90-alpha	117	99	121	40	53	77	0.00201384	0.00113878	0.00162526	0.00074037	0.000371612	0.000666233
O54940	Bnip2	BCL2/adenovirus E1B 19 kDa protein-interacting protein 2	1	3	4	0	0	1	3.88673e-05	6.7636e-05	9.61668e-05	0	0	1.54433e-05
P43006	Slc1a2	Excitatory amino acid transporter 2	103	102	74	51	51	60	0.00279111	0.00235141	0.00184293	0.00147585	0.000608924	0.000792145
Q8K3J1	Ndufs8	NADH dehydrogenase [ubiquinone] iron-sulfur protein 8, mitochondrial	9	13	19	26	46	35	0.000687329	0.000430883	0.000720911	0.00188435	0.00128487	0.00119926
Q61425	Hadh	Hydroxyacyl-coenzyme A dehydrogenase, mitochondrial	8	13	15	24	42	35	0.000322822	0.000220694	0.000361927	0.00129624	0.000803495	0.000745558
P49446	Ptpre	Receptor-type tyrosine-protein phosphatase epsilon	3	7	7	0	0	0	2.71905e-05	5.40756e-05	7.84881e-05	0	0	0
Q8BGZ1	Hpcal4	Hippocalcin-like protein 4	16	37	30	27	71	54	0.000895577	0.00123687	0.00135414	0.00213099	0.00185865	0.00163424
P16054	Prkce	Protein kinase C epsilon type	21	24	39	5	14	12	0.000266481	0.000209424	0.000409427	6.13627e-05	9.69431e-05	7.85577e-05
P99024	Tubb5	Tubulin beta-5 chain	213	222	227	111	174	207	0.00906073	0.00591671	0.00766107	0.00404031	0.00298702	0.00460931
P68369	Tuba1a	Tubulin alpha-1A chain	173	205	208	98	140	167	0.00970675	0.00614615	0.00772464	0.0045124	0.00245055	0.00381775
Q63932	Map2k2	Dual specificity mitogen-activated protein kinase kinase 2	6	13	9	0	2	7	0.000205386	0.000180668	0.000166134	0	3.34073e-05	0.000119272
Q60936	Adck3	Chaperone activity of bc1 complex-like, mitochondrial	0	1	2	5	26	14	0	4.88357e-06	2.43026e-05	9.34869e-05	0.000214618	0.000120985
Q8BLK3	Lsamp	Limbic system-associated membrane protein	36	31	31	12	24	35	0.00163494	0.00119161	0.00139054	0.00070732	0.000497615	0.000981805
Q3UGR5	Hdhd2	Haloacid dehalogenase-like hydrolase domain-containing protein 2	2	7	10	10	18	21	0.000171226	0.000267559	0.000378262	0.000843954	0.000543094	0.000602587
P47757	Capzb	F-actin-capping protein subunit beta	27	52	56	15	23	35	0.00105208	0.00147829	0.0017967	0.000571426	0.000459441	0.000781532
Q9JIQ3	Diablo	Diablo homolog, mitochondrial	0	2	0	3	16	8	0	7.97444e-05	0	0.000254426	0.000405093	0.000180563
P06745	Gpi	Glucose-6-phosphate isomerase	82	102	115	46	70	93	0.00172577	0.00147899	0.00210688	0.00109414	0.000660213	0.00108269
Q62443	Nptx1	Neuronal pentraxin-1	22	23	26	1	17	16	0.000703931	0.000364572	0.000544277	3.48953e-05	0.000170555	0.000215599
Q9CRY7	Gdpd1	Glycerophosphodiester phosphodiesterase domain-containing protein 1	1	4	3	6	8	10	2.01764e-05	9.02838e-05	6.24012e-05	0.000168031	0.00012088	0.000144302
P31938	Map2k1	Dual specificity mitogen-activated protein kinase kinase 1	27	32	25	0	6	16	0.000822148	0.000472886	0.000478632	0	9.08995e-05	0.000243399
P09041	Pgk2	Phosphoglycerate kinase 2	12	16	11	4	3	15	0.000288662	0.000249273	0.000244337	0.000126527	3.21255e-05	0.000169025
P02301	H3f3c	Histone H3.3C	4	4	6	0	1	0	0.000326086	0.000115805	0.000259332	0	3.28341e-05	0
P84244	H3f3a	Histone H3.3	4	4	6	0	1	0	0.000326086	0.000115805	0.000259332	0	3.28341e-05	0
Q99KK9	Hars2	Probable histidine--tRNA ligase, mitochondrial	0	1	0	4	7	5	0	1.24749e-05	0	0.000104479	7.07396e-05	3.98774e-05
P0C192	Lrrc4b	Leucine-rich repeat-containing protein 4B	3	9	11	0	0	4	5.36139e-05	6.66411e-05	0.000116072	0	0	2.13026e-05
P62812	Gabra1	Gamma-aminobutyric acid receptor subunit alpha-1	12	17	9	2	5	4	0.000306326	0.000221532	0.000137804	4.9697e-05	5.88849e-05	3.87271e-05
Q5F2E8	Taok1	Serine/threonine-protein kinase TAO1	4	9	10	0	0	2	2.53162e-05	5.34949e-05	7.04679e-05	0	0	7.54424e-06
Q9D6G9	Cmtm5	CKLF-like MARVEL transmembrane domain-containing protein 5	0	2	0	2	6	2	0	6.05751e-05	0	0.00014495	0.000200372	9.68177e-05
Q8C078	Camkk2	Calcium/calmodulin-dependent protein kinase kinase 2	1	2	1	0	1	1	1.07745e-05	1.60709e-05	1.33292e-05	0	7.59429e-06	4.28105e-06
P51410	Rpl9	60S ribosomal protein L9	1	2	2	0	0	1	9.89903e-05	4.92172e-05	6.12312e-05	0	0	2.62215e-05
P97441	Slc30a3	Zinc transporter 3	5	7	4	1	3	2	0.000146955	9.74197e-05	7.06999e-05	1.94262e-05	3.45266e-05	1.94634e-05
Q9WV34	Mpp2	MAGUK p55 subfamily member 2	39	34	39	9	14	19	0.000872262	0.000445095	0.000546644	0.00020482	0.00010112	0.000164169
Q01405	Sec23a	Protein transport protein Sec23A	3	5	7	0	0	0	3.31262e-05	3.70577e-05	7.68392e-05	0	0	0
Q9CQU0	Txndc12	Thioredoxin domain-containing protein 12	0	2	0	1	6	3	0	5.55865e-05	0	8.86751e-05	0.000157604	0.000103652
P17156	Hspa2	Heat shock-related 70 kDa protein 2	65	66	64	25	30	44	0.00104088	0.000726518	0.000848144	0.000571555	0.000236323	0.000405625
P49312	Hnrnpa1	Heterogeneous nuclear ribonucleoprotein A1	2	7	2	0	0	0	5.93942e-05	0.000118121	4.8985e-05	0	0	0
P97797	Sirpa	Tyrosine-protein phosphatase non-receptor type substrate 1	17	22	23	4	18	21	0.000395189	0.000411391	0.000389588	0.000249777	0.000256785	0.000348393
Q63810	Ppp3r1	Calcineurin subunit B type 1	16	32	24	23	67	70	0.00096894	0.00168612	0.00145226	0.00217254	0.00338848	0.00285783
Q9ERG2	Strn3	Striatin-3	2	9	10	0	0	1	3.18361e-05	7.91433e-05	7.87698e-05	0	0	1.58119e-05
P02088	Hbb-b1	Hemoglobin subunit beta-1	12	21	12	3	15	11	0.00112054	0.00117854	0.000693121	0.000307648	0.000546789	0.000359609
Q60870	Reep5	Receptor expression-enhancing protein 5	2	3	5	6	12	10	0.000102736	0.000102159	0.000211827	0.000407426	0.00028965	0.000285743
Q9Z140	Cpne6	Copine-6	58	55	61	14	14	24	0.00110329	0.000593788	0.000844265	0.000419495	0.000120254	0.00019885
O54988	Slk	STE20-like serine/threonine-protein kinase	6	15	18	0	6	5	5.652e-05	7.15306e-05	0.000117596	0	1.8108e-05	2.24573e-05
P61022	Chp1	Calcineurin B homologous protein 1	1	10	1	4	18	12	3.24891e-05	0.000274607	2.00964e-05	0.000386532	0.000435094	0.000387271
P70297	Stam	Signal transducing adapter molecule 1	4	7	5	0	1	4	6.93655e-05	6.3228e-05	7.15109e-05	0	8.14861e-06	4.59354e-05
Q9CWM4	Pfdn1	Prefoldin subunit 1	0	1	0	1	5	2	0	2.58189e-05	0	0.000123564	0.000164709	6.18999e-05
Q8VCX5	Micu1	Calcium uptake protein 1, mitochondrial	4	5	5	11	17	16	6.64086e-05	7.26393e-05	7.39396e-05	0.000379239	0.000196592	0.000226923
O70435	Psma3	Proteasome subunit alpha type-3	3	8	4	1	1	3	9.93785e-05	0.000197641	0.000122943	2.95584e-05	1.75115e-05	4.93581e-05
Q91ZX7	Lrp1	Prolow-density lipoprotein receptor-related protein 1	19	77	46	0	22	10	4.46055e-05	0.000105343	7.41511e-05	0	1.96499e-05	1.21848e-05
Q9DB15	Mrpl12	39S ribosomal protein L12, mitochondrial	1	5	4	12	55	35	3.15193e-05	0.000109698	0.000136476	0.000674989	0.00168842	0.00102694
Q8BRT1	Clasp2	CLIP-associating protein 2	24	48	58	4	30	40	0.000241395	0.000254736	0.000344342	4.10277e-05	0.000119796	0.000168339
Q91YM4	Tbrg4	Protein TBRG4	0	0	1	14	26	12	0	0	1.24406e-05	0.000323031	0.00023036	0.000107883
Q8JZP2	Syn3	Synapsin-3	5	22	16	0	4	0	8.75354e-05	0.000244811	0.000230119	0	3.08493e-05	0
Q9WVQ1	Magi2	Membrane-associated guanylate kinase, WW and PDZ domain-containing protein 2	3	5	10	0	1	1	3.47825e-05	1.72936e-05	4.61035e-05	0	3.50231e-06	5.92297e-06
Q8BJI1	Slc6a17	Sodium-dependent neutral amino acid transporter SLC6A17	11	32	26	2	13	12	0.000148145	0.000281628	0.000231786	3.11034e-05	8.90631e-05	9.00258e-05
Q80Z24	Negr1	Neuronal growth regulator 1	17	20	20	4	12	24	0.000691794	0.000515932	0.000596828	0.000194932	0.000192476	0.00043401
P40142	Tkt	Transketolase	57	70	72	30	31	36	0.00119996	0.000869636	0.000987562	0.000713813	0.000283122	0.000343446
Q9JIS5	Sv2a	Synaptic vesicle glycoprotein 2A	22	43	34	7	11	10	0.000273224	0.000573096	0.000380261	0.000132057	9.02717e-05	8.14208e-05
P56399	Usp5	Ubiquitin carboxyl-terminal hydrolase 5	33	34	53	11	11	23	0.000472569	0.000253314	0.000488708	0.000158127	5.72492e-05	0.000146693
Q3UHL1	Camkv	CaM kinase-like vesicle-associated protein	85	85	86	13	51	76	0.00233865	0.00139039	0.00158436	0.000397479	0.000510211	0.000948889
Q9D020	Nt5c3a	Cytosolic 5'-nucleotidase 3A	0	0	0	3	3	5	0	0	0	0.000136629	4.72176e-05	8.36552e-05
P35438	Grin1	Glutamate receptor ionotropic, NMDA 1	10	37	24	3	2	2	9.45579e-05	0.000231709	0.000171291	4.82135e-05	9.52119e-06	1.07346e-05
Q91YW3	Dnajc3	DnaJ homolog subfamily C member 3	0	0	0	4	21	8	0	0	0	8.97307e-05	0.00019492	8.49076e-05
Q68FM6	Elfn2	Protein phosphatase 1 regulatory subunit 29	5	18	21	0	1	2	6.15833e-05	0.00013013	0.000180941	0	2.7129e-06	1.22346e-05
P12787	Cox5a	Cytochrome c oxidase subunit 5A, mitochondrial	7	19	15	18	70	66	0.000390537	0.000992435	0.000885755	0.00180691	0.00396078	0.00350003
P54285	Cacnb3	Voltage-dependent L-type calcium channel subunit beta-3	3	6	2	0	2	3	6.54481e-05	7.15887e-05	3.23868e-05	0	9.22612e-06	2.08038e-05
Q9D0F9	Pgm1	Phosphoglucomutase-1	14	23	24	3	11	21	0.000304369	0.000252216	0.000271945	5.36468e-05	9.53475e-05	0.00020156
Q640R3	Hepacam	Hepatocyte cell adhesion molecule	9	22	21	0	13	18	0.000363754	0.000406925	0.000468756	0	0.000165584	0.000252931
Q6PDM2	Srsf1	Serine/arginine-rich splicing factor 1	1	6	4	0	0	0	5.10918e-05	0.000165116	0.000126413	0	0	0
Q99LP6	Grpel1	GrpE protein homolog 1, mitochondrial	1	12	1	8	40	30	5.83906e-05	0.000348376	3.61179e-05	0.000486283	0.000987747	0.000777219
P63046	Sult4a1	Sulfotransferase 4A1	2	9	8	1	3	3	8.92307e-05	0.000133095	0.000179382	5.30801e-05	3.14468e-05	4.4318e-05
Q9DCV4	Rmdn1	Regulator of microtubule dynamics protein 1	0	3	0	10	21	9	0	5.16377e-05	0	0.000444829	0.000285495	0.000165066
Q9CQ62	Decr1	2,4-dienoyl-CoA reductase, mitochondrial	4	6	4	6	18	12	0.000132381	0.000112832	7.01874e-05	0.000224996	0.000293253	0.000180341
P70195	Psmb7	Proteasome subunit beta type-7	4	12	7	0	2	2	0.000114357	0.000284287	0.000169767	0	2.41811e-05	2.72628e-05
P26645	Marcks	Myristoylated alanine-rich C-kinase substrate	11	21	15	11	41	33	0.000615085	0.000662601	0.000545334	0.000731785	0.000924881	0.00083094
Q8BH57	Wdr48	WD repeat-containing protein 48	2	9	9	0	0	0	2.81156e-05	7.92135e-05	9.27526e-05	0	0	0
Q8JZW4	Cpne5	Copine-5	4	6	6	2	1	3	5.3418e-05	4.78063e-05	5.94758e-05	3.81318e-05	7.53025e-06	1.69798e-05
Q9Z0X1	Aifm1	Apoptosis-inducing factor 1, mitochondrial	11	22	28	3	11	15	0.000196687	0.000231611	0.000326566	8.62119e-05	7.29647e-05	0.000143961
Q3TEA8	Hp1bp3	Heterochromatin protein 1-binding protein 3	2	2	2	0	0	0	5.71785e-05	2.2743e-05	2.82946e-05	0	0	0
P63044	Vamp2	Vesicle-associated membrane protein 2	37	36	31	29	54	53	0.00371384	0.00361153	0.00256749	0.00454842	0.00454243	0.00451371
Q8BLE7	Slc17a6	Vesicular glutamate transporter 2	4	15	4	0	0	0	0.000108855	0.000211076	8.07999e-05	0	0	0
P97798	Neo1	Neogenin	4	13	12	0	4	1	2.12169e-05	5.48543e-05	5.77452e-05	0	8.97275e-06	3.37208e-06
Q8C3X2	Ccdc90b	Coiled-coil domain-containing protein 90B, mitochondrial	0	1	0	3	31	20	0	2.46086e-05	0	0.000176657	0.000566902	0.000471986
Q8CI32	Bag5	BAG family molecular chaperone regulator 5	1	3	0	7	28	16	1.41731e-05	4.93273e-05	0	0.000151759	0.000344648	0.000185838
P24549	Aldh1a1	Retinal dehydrogenase 1	2	3	5	0	1	1	3.79364e-05	3.14362e-05	7.03975e-05	0	4.45653e-06	1.00489e-05
Q8BW96	Camk1d	Calcium/calmodulin-dependent protein kinase type 1D	11	13	13	0	8	13	0.000279744	0.000237265	0.000315539	0	9.27884e-05	0.000176535
O89084	Pde4a	cAMP-specific 3',5'-cyclic phosphodiesterase 4A	2	2	2	0	0	0	2.25191e-05	7.46423e-06	1.39294e-05	0	0	0
P54761	Ephb4	Ephrin type-B receptor 4	1	3	3	0	0	0	6.41882e-06	1.27656e-05	1.98521e-05	0	0	0
Q3UNZ8		Quinone oxidoreductase-like protein 2	1	2	3	0	0	0	1.81011e-05	3.59989e-05	5.59828e-05	0	0	0
Q62433	Ndrg1	Protein NDRG1	4	6	2	0	1	1	0.000112557	0.000111925	3.97847e-05	0	5.6668e-06	1.2778e-05
Q6WQJ1	Dagla	Sn1-specific diacylglycerol lipase alpha	11	23	9	0	0	0	0.000103162	0.00016896	5.63046e-05	0	0	0
Q60714	Slc27a1	Long-chain fatty acid transport protein 1	1	2	1	0	0	0	1.96142e-05	1.9504e-05	6.06625e-06	0	0	0
Q8CA95	Pde10a	cAMP and cAMP-inhibited cGMP 3',5'-cyclic phosphodiesterase 10A	1	1	3	0	0	0	1.60389e-05	7.97444e-06	2.48025e-05	0	0	0
P47746	Cnr1	Cannabinoid receptor 1	2	6	2	0	1	0	5.35761e-05	9.32318e-05	4.14249e-05	0	1.88814e-05	0
Q920E5	Fdps	Farnesyl pyrophosphate synthase	1	1	4	4	10	6	5.38417e-05	1.78465e-05	8.88113e-05	0.000170819	0.00013915	0.000114097
Q80TB8	Vat1l	Synaptic vesicle membrane protein VAT-1 homolog-like	9	9	12	0	1	7	0.000303855	0.000128413	0.000244337	0	1.07085e-05	8.45124e-05
Q99MR8	Mccc1	Methylcrotonoyl-CoA carboxylase subunit alpha, mitochondrial	8	10	13	4	9	8	0.000114867	8.34702e-05	0.000131173	6.30743e-05	5.60515e-05	6.67056e-05
Q9CQ92	Fis1	Mitochondrial fission 1 protein	1	5	2	6	24	18	4.16801e-05	0.000186507	0.000154689	0.000347116	0.000778514	0.000579632
Q62048	Pea15	Astrocytic phosphoprotein PEA-15	4	11	9	6	26	27	0.000341136	0.000678441	0.000512458	0.000811718	0.00103049	0.0012199
P16381	D1Pas1	Putative ATP-dependent RNA helicase Pl10	7	9	7	0	2	5	0.000134387	6.20435e-05	8.3126e-05	0	1.69145e-05	3.05122e-05
Q8VHL1	Setd7	Histone-lysine N-methyltransferase SETD7	2	2	3	0	0	2	6.92391e-05	2.58189e-05	5.35355e-05	0	0	1.37555e-05
Q922F4	Tubb6	Tubulin beta-6 chain	95	106	104	56	79	102	0.00382674	0.00276233	0.00324375	0.00204032	0.00123374	0.00223006
Q80XI4	Pip4k2b	Phosphatidylinositol 5-phosphate 4-kinase type-2 beta	8	11	13	4	6	8	0.000243668	0.000181725	0.000282606	0.00014495	6.44054e-05	0.000121022
Q91V14	Slc12a5	Solute carrier family 12 member 5	36	72	34	12	13	8	0.000356295	0.000581265	0.000261712	0.000125844	5.10112e-05	3.98161e-05
P34152	Ptk2	Focal adhesion kinase 1	1	4	6	0	0	1	1.74368e-05	2.88982e-05	4.31427e-05	0	0	9.23765e-06
Q920M5	Coro6	Coronin-6	4	2	3	0	0	0	6.72545e-05	2.00631e-05	4.9921e-05	0	0	0
Q6PAR5	Gapvd1	GTPase-activating protein and VPS9 domain-containing protein 1	2	7	5	0	0	1	8.6905e-06	2.59251e-05	2.15023e-05	0	0	3.45303e-06
O35382	Exoc4	Exocyst complex component 4	4	9	15	0	2	0	3.89869e-05	5.81521e-05	0.000104501	0	6.86991e-06	0
Q9QZ88	Vps29	Vacuolar protein sorting-associated protein 29	6	5	6	0	3	6	0.000348098	0.000224993	0.000258382	0	6.13385e-05	0.000165973
O35643	Ap1b1	AP-1 complex subunit beta-1	86	117	124	51	93	91	0.00104806	0.000821714	0.0010971	0.00075134	0.000464065	0.000568586
Q99JB2	Stoml2	Stomatin-like protein 2, mitochondrial	12	13	13	21	44	34	0.000466628	0.000249851	0.000321941	0.00111032	0.000790623	0.000641794
Q9DBF1	Aldh7a1	Alpha-aminoadipic semialdehyde dehydrogenase	19	20	27	2	13	16	0.000411388	0.000239603	0.0004435	4.1952e-05	0.000115985	0.00018681
Q61033	Tmpo	Lamina-associated polypeptide 2, isoforms alpha/zeta	1	1	2	0	0	1	1.82839e-05	9.09063e-06	1.69645e-05	0	0	7.26482e-06
P31786	Dbi	Acyl-CoA-binding protein	0	9	6	8	26	24	0	0.000651704	0.000675655	0.00112628	0.00228405	0.00196751
Q9D0S9	Hint2	Histidine triad nucleotide-binding protein 2, mitochondrial	0	4	3	2	11	9	0	9.66228e-05	0.000168292	0.000231208	0.000452023	0.000386083
Q61599	Arhgdib	Rho GDP-dissociation inhibitor 2	0	1	0	1	2	4	0	1.57495e-05	0	0.000150748	5.5818e-05	8.81041e-05
Q6I6G8	Hecw2	E3 ubiquitin-protein ligase HECW2	1	4	3	0	0	0	4.01481e-06	1.3973e-05	1.2417e-05	0	0	0
P27773	Pdia3	Protein disulfide-isomerase A3	54	65	69	59	121	127	0.00122944	0.000891953	0.00107864	0.00164181	0.00133079	0.0016898
Q9R1V4	Adam11	Disintegrin and metalloproteinase domain-containing protein 11	13	11	15	0	1	1	0.000262267	8.55731e-05	0.000162227	0	5.77677e-06	3.25648e-06
P05214	Tuba3a	Tubulin alpha-3 chain	138	156	143	84	109	124	0.00815152	0.00517984	0.00609591	0.00400319	0.00209379	0.00318294
Q8BIK4	Dock9	Dedicator of cytokinesis protein 9	6	26	24	0	0	0	2.46633e-05	8.58368e-05	8.00922e-05	0	0	0
P97300	Nptn	Neuroplastin	54	58	48	9	34	47	0.0016756	0.00102352	0.00121414	0.000284788	0.00049491	0.000779907
Q6VNS1	Ntrk3	NT-3 growth factor receptor	6	17	20	0	2	7	7.67925e-05	0.000122178	0.000171002	0	1.08253e-05	5.18708e-05
Q60676	Ppp5c	Serine/threonine-protein phosphatase 5	8	8	6	2	1	5	0.000190442	0.000119936	9.42396e-05	3.02099e-05	8.94878e-06	5.54907e-05
Q61543	Glg1	Golgi apparatus protein 1	1	7	1	16	136	98	1.07836e-05	3.21692e-05	6.67029e-06	0.000186029	0.00061186	0.000546299
Q8C754	Vps52	Vacuolar protein sorting-associated protein 52 homolog	3	6	9	1	1	0	4.38131e-05	5.22805e-05	0.000102984	1.04251e-05	6.17627e-06	0
Q8CJH3	Plxnb1	Plexin-B1	8	25	24	0	5	3	2.69082e-05	5.94602e-05	7.95225e-05	0	9.483e-06	4.75179e-06
P61027	Rab10	Ras-related protein Rab-10	15	22	25	8	12	14	0.000981984	0.000708728	0.0013128	0.000527617	0.00027909	0.000352416
Q8R4N0	Clybl	Citrate lyase subunit beta-like protein, mitochondrial	6	11	8	18	29	29	0.000168693	0.000279577	0.000173911	0.000802798	0.000455792	0.000491536
Q56A07	Scn2b	Sodium channel subunit beta-2	6	15	9	0	2	11	0.00047147	0.000600679	0.000382766	0	4.1539e-05	0.000304413
Q8QZS1	Hibch	3-hydroxyisobutyryl-CoA hydrolase, mitochondrial	4	13	10	6	31	29	0.000131644	0.000196358	0.000173038	0.000234931	0.000376953	0.000359609
Q3UNH4	Gprin1	G protein-regulated inducer of neurite outgrowth 1	47	74	78	8	65	67	0.000666166	0.00061511	0.000798896	0.000113222	0.000321013	0.000483465
P57780	Actn4	Alpha-actinin-4	71	84	102	42	75	74	0.000958643	0.000680407	0.000966808	0.000628115	0.000401498	0.000449905
G3X9K3	Arfgef1	Brefeldin A-inhibited guanine nucleotide-exchange protein 1	2	14	9	0	1	0	1.37278e-05	4.60712e-05	3.18429e-05	0	1.20949e-06	0
Q61011	Gnb3	Guanine nucleotide-binding protein G(I)/G(S)/G(T) subunit beta-3	4	7	4	2	2	6	9.31673e-05	0.000129702	8.06811e-05	4.43375e-05	1.97005e-05	5.92297e-05
Q91VM9	Ppa2	Inorganic pyrophosphatase 2, mitochondrial	3	10	12	9	47	42	0.000134387	0.000219539	0.000237503	0.000342608	0.000642753	0.000678898
O88741	Gdap1	Ganglioside-induced differentiation-associated protein 1	15	27	27	26	78	49	0.000530898	0.000431132	0.000569211	0.000884274	0.00121615	0.00077346
Q99LG2	Tnpo2	Transportin-2	6	10	8	4	8	8	6.42823e-05	5.6819e-05	7.06886e-05	5.09857e-05	3.77574e-05	4.82451e-05
P35980	Rpl18	60S ribosomal protein L18	0	3	1	2	9	16	0	8.3774e-05	4.16893e-05	0.00016037	0.000368161	0.00044186
O88809	Dcx	Neuronal migration protein doublecortin	2	3	4	0	0	3	5.19293e-05	5.16377e-05	8.56568e-05	0	0	3.43888e-05
Q9EPK7	Xpo7	Exportin-7	3	11	4	1	2	1	3.49699e-05	6.66493e-05	3.24463e-05	1.38682e-05	6.16206e-06	4.63157e-06
O55026	Entpd2	Ectonucleoside triphosphate diphosphohydrolase 2	11	10	11	0	4	5	0.000294371	0.000127269	0.000158335	0	3.15738e-05	4.0683e-05
P12657	Chrm1	Muscarinic acetylcholine receptor M1	1	3	2	0	1	0	1.37726e-05	3.42381e-05	3.40765e-05	0	9.70748e-06	0
P47962	Rpl5	60S ribosomal protein L5	1	6	5	0	3	4	8.53249e-05	0.000116663	0.000118751	0	3.75879e-05	6.7805e-05
A2AWA9	Rabgap1	Rab GTPase-activating protein 1	2	6	9	0	0	0	2.38172e-05	2.96044e-05	6.26124e-05	0	0	0
Q8CHC4	Synj1	Synaptojanin-1	27	87	60	16	17	1	0.000201251	0.000440266	0.000311213	0.000134083	5.9577e-05	3.19855e-06
Q8CGE9	Rgs12	Regulator of G-protein signaling 12	1	4	2	0	0	1	9.17506e-06	1.82471e-05	8.51295e-06	0	0	3.64556e-06
Q8R010	Aimp2	Aminoacyl tRNA synthase complex-interacting multifunctional protein 2	0	0	0	1	3	2	0	0	0	2.35543e-05	5.5818e-05	2.35993e-05
Q9CZD3	Gars	Glycine--tRNA ligase	2	4	7	0	1	2	5.2143e-05	2.59251e-05	6.98825e-05	0	6.12543e-06	1.38121e-05
Q61990	Pcbp2	Poly(rC)-binding protein 2	7	8	6	0	3	4	0.000245015	0.000174028	9.74286e-05	0	3.70064e-05	4.86763e-05
Q61733	Mrps31	28S ribosomal protein S31, mitochondrial	0	1	0	4	31	22	0	8.20287e-06	0	0.000117772	0.000418635	0.000314658
Q8C0T5	Sipa1l1	Signal-induced proliferation-associated 1-like protein 1	10	48	41	0	1	2	5.33281e-05	0.000192671	0.000169331	0	1.25293e-06	2.82521e-06
Q8VCT3	Rnpep	Aminopeptidase B	3	6	9	0	0	1	3.89869e-05	3.8768e-05	9.04338e-05	0	0	3.87271e-06
Q8R464	Cadm4	Cell adhesion molecule 4	9	17	11	0	3	12	0.000326566	0.000357205	0.0002121	0	4.60355e-05	0.000181658
O88844	Idh1	Isocitrate dehydrogenase [NADP] cytoplasmic	22	25	26	3	16	25	0.000550902	0.000349989	0.000454353	5.46187e-05	0.000188757	0.000279696
P70208	Plxna3	Plexin-A3	4	13	8	1	2	2	1.35371e-05	3.87007e-05	2.93072e-05	4.02638e-06	3.57808e-06	4.03407e-06
Q9ERD7	Tubb3	Tubulin beta-3 chain	159	155	166	78	114	153	0.00613828	0.00393388	0.00511185	0.00276371	0.00177625	0.00327803
P16125	Ldhb	L-lactate dehydrogenase B chain	48	66	78	27	41	49	0.0016123	0.00124487	0.001889	0.00110578	0.000548153	0.000731061
P47753	Capza1	F-actin-capping protein subunit alpha-1	8	12	5	1	4	6	0.00026582	0.000319396	0.000150723	5.2709e-05	6.24537e-05	0.000114421
Q9EQQ9	Mgea5	Bifunctional protein NCOAT	3	5	4	0	0	3	5.53308e-05	2.75101e-05	2.5669e-05	0	0	1.09924e-05
Q9D0I4	Stx17	Syntaxin-17	0	0	0	2	2	2	0	0	0	7.51234e-05	2.96707e-05	3.3452e-05
P62737	Acta2	Actin, aortic smooth muscle	73	89	73	48	74	72	0.00300804	0.0024982	0.00238038	0.00207928	0.00108971	0.00142222
P63268	Actg2	Actin, gamma-enteric smooth muscle	73	89	73	48	74	72	0.00301604	0.00250484	0.00238671	0.00208481	0.00109261	0.001426
Q5SQX6	Cyfip2	Cytoplasmic FMR1-interacting protein 2	68	100	113	44	48	45	0.000616852	0.000522889	0.000700567	0.000463191	0.000176408	0.0001788
P60229	Eif3e	Eukaryotic translation initiation factor 3 subunit E	0	1	1	2	15	13	0	7.07843e-06	1.76126e-05	5.08138e-05	0.00015052	0.000164046
Q9CZJ2	Hspa12b	Heat shock 70 kDa protein 12B	3	4	5	2	1	2	5.54924e-05	3.67872e-05	5.72087e-05	3.30104e-05	6.51889e-06	1.10245e-05
Q8BZN6	Dock10	Dedicator of cytokinesis protein 10	1	5	3	0	0	0	2.94669e-06	1.02555e-05	1.09362e-05	0	0	0
Q8BGQ7	Aars	Alanine--tRNA ligase, cytoplasmic	17	30	27	13	9	17	0.000248703	0.000198496	0.000250997	0.000171304	3.45979e-05	8.06147e-05
Q91Z69	Srgap1	SLIT-ROBO Rho GTPase-activating protein 1	4	5	7	0	3	4	4.77241e-05	2.66941e-05	4.79702e-05	0	1.26142e-05	2.13327e-05
P61804	Dad1	Dolichyl-diphosphooligosaccharide--protein glycosyltransferase subunit DAD1	0	2	0	2	4	7	0	0.000139376	0	0.000200107	0.000177827	0.00026732
P60879	Snap25	Synaptosomal-associated protein 25	84	123	101	108	197	189	0.00461314	0.00467898	0.0047368	0.0074642	0.00557096	0.00623205
Q921Q7	Rin1	Ras and Rab interactor 1	2	3	3	0	0	1	4.98195e-05	2.47699e-05	2.05442e-05	0	0	6.59832e-06
Q9WTP6	Ak2	Adenylate kinase 2, mitochondrial	2	11	4	7	34	36	7.95236e-05	0.00027677	0.000114776	0.000378446	0.000822089	0.00089526
Q3THW5	H2afv	Histone H2A.V	7	8	5	1	5	3	0.000643437	0.000516781	0.00027554	5.88858e-05	0.000174431	0.000137663
P0C0S6	H2afz	Histone H2A.Z	7	8	5	1	5	3	0.000643437	0.000516781	0.00027554	5.88858e-05	0.000174431	0.000137663
P24472	Gsta4	Glutathione S-transferase A4	0	5	4	3	13	13	0	0.000170265	0.000141218	0.000237665	0.000301719	0.000317492
P46096	Syt1	Synaptotagmin-1	158	149	143	60	107	114	0.00484559	0.0029853	0.00322998	0.00211262	0.00150616	0.00171006
O70200	Aif1	Allograft inflammatory factor 1	0	0	0	1	10	3	0	0	0	0.000153824	0.000349337	0.000136994
Q8BTZ7	Gmppb	Mannose-1-phosphate guanyltransferase beta	2	2	2	0	0	0	7.03931e-05	2.62492e-05	3.26566e-05	0	0	0
Q80YA9	Cnksr2	Connector enhancer of kinase suppressor of ras 2	12	31	27	0	10	20	0.000128918	0.0002045	0.000227837	0	4.11063e-05	0.000109764
Q62095	Ddx3y	ATP-dependent RNA helicase DDX3Y	6	8	7	0	2	5	0.000125167	5.2658e-05	8.33787e-05	0	1.6966e-05	3.0605e-05
Q8BGN8	Synpr	Synaptoporin	6	16	13	0	7	8	0.000215164	0.000439798	0.000443637	0	0.000117955	0.000151986
Q9DB10	Smdt1	Essential MCU regulator, mitochondrial	0	0	1	1	7	6	0	0	7.32485e-05	0.000140886	0.000438197	0.000352887
P06151	Ldha	L-lactate dehydrogenase A chain	44	66	69	30	46	51	0.00164109	0.00135674	0.00166431	0.00127137	0.000706131	0.000841614
Q8BGD5	Cpt1c	Carnitine O-palmitoyltransferase 1, brain isoform	4	11	14	0	1	1	3.96954e-05	8.28922e-05	0.00012768	0	5.59579e-06	6.30892e-06
Q9D0G0	Mrps30	28S ribosomal protein S30, mitochondrial	0	3	1	3	15	9	0	5.70118e-05	1.77321e-05	8.52645e-05	0.000151542	9.11226e-05
Q69ZK9	Nlgn2	Neuroligin-2	11	15	11	3	5	11	0.000151564	0.000101731	9.37511e-05	4.508e-05	2.40365e-05	6.92548e-05
Q6P2B1	Tnpo3	Transportin-3	1	5	5	0	1	1	1.37278e-05	3.07141e-05	4.24572e-05	0	2.41898e-06	5.45452e-06
P26048	Gabra2	Gamma-aminobutyric acid receptor subunit alpha-2	2	5	1	0	0	0	4.21422e-05	6.28584e-05	1.73783e-05	0	0	0
O35864	Cops5	COP9 signalosome complex subunit 5	3	9	5	0	2	3	7.58728e-05	0.000179186	0.000105596	0	2.00544e-05	3.76835e-05
P63080	Gabrb3	Gamma-aminobutyric acid receptor subunit beta-3	4	21	14	1	3	1	9.37582e-05	0.000293014	0.000256834	3.18705e-05	2.8322e-05	1.06438e-05
Q922Q8	Lrrc59	Leucine-rich repeat-containing protein 59	2	2	6	6	30	41	0.000103182	4.10411e-05	0.000127648	0.000343724	0.000647271	0.000967546
Q91VN4	Chchd6	Coiled-coil-helix-coiled-coil-helix domain-containing protein 6, mitochondrial	10	29	11	15	72	74	0.000417717	0.000784591	0.0003158	0.000855893	0.00135762	0.00141999
P28271	Aco1	Cytoplasmic aconitate hydratase	4	9	10	0	1	3	3.5632e-05	5.3148e-05	9.69781e-05	0	2.5115e-06	1.13263e-05
Q62425	Ndufa4	NADH dehydrogenase [ubiquinone] 1 alpha subcomplex subunit 4	5	13	9	7	22	19	0.000618086	0.00103716	0.000716853	0.00110303	0.00155201	0.00141212
Q5F285	Tmem256	Transmembrane protein 256	0	1	0	1	3	4	0	0.000111501	0	0.000133405	0.00027662	0.000311873
P48771	Cox7a2	Cytochrome c oxidase subunit 7A2, mitochondrial	1	7	3	8	38	24	0.00015266	0.000493358	0.000330501	0.00118055	0.00344323	0.0024566
P33175	Kif5a	Kinesin heavy chain isoform 5A	12	17	22	6	7	11	0.000117208	9.20127e-05	0.000152631	7.33922e-05	3.04363e-05	5.8826e-05
Q60598	Cttn	Src substrate cortactin	25	27	30	2	11	22	0.000649782	0.000340374	0.000444992	4.14142e-05	0.000114498	0.000258181
P61979	Hnrnpk	Heterogeneous nuclear ribonucleoprotein K	8	12	6	0	4	6	0.000218933	0.000136065	0.000101567	0	3.85783e-05	5.98053e-05
Q9DA03	Lyrm7	Complex III assembly factor LYRM7	0	1	0	1	3	2	0	6.05751e-05	0	0.00014495	0.000171748	7.26133e-05
Q8K1J6	Trnt1	CCA tRNA nucleotidyltransferase 1, mitochondrial	0	0	0	5	2	4	0	0	0	8.68362e-05	3.08671e-05	4.0601e-05
P21271	Myo5b	Unconventional myosin-Vb	4	5	3	1	1	0	2.78785e-05	1.73262e-05	1.29333e-05	8.29195e-06	3.68436e-06	0
Q3UVX5	Grm5	Metabotropic glutamate receptor 5	9	39	17	0	4	0	8.42611e-05	0.000227798	0.000107498	0	1.11358e-05	0
Q68FF6	Git1	ARF GTPase-activating protein GIT1	11	27	32	2	14	21	0.000164555	0.000237265	0.000305361	2.93664e-05	8.11898e-05	0.000134036
P40240	Cd9	CD9 antigen	0	1	0	7	8	5	0	2.78752e-05	0	0.000600322	0.000296379	0.000211628
Q9Z0R4	Itsn1	Intersectin-1	7	26	25	0	2	5	3.32663e-05	8.8212e-05	0.000102886	0	7.81582e-06	1.76238e-05
D3Z6Q9	Bin2	Bridging integrator 2	3	5	4	4	16	10	5.18231e-05	6.44152e-05	6.41112e-05	9.24832e-05	0.000159806	0.000113251
Q9JM52	Mink1	Misshapen-like kinase 1	8	47	34	1	3	3	5.81227e-05	0.000199879	0.000191745	1.1525e-05	1.02418e-05	9.62256e-06
Q8VCV1	Abhd17c	Alpha/beta hydrolase domain-containing protein 17C	1	1	2	0	0	0	3.95961e-05	9.84345e-06	3.67387e-05	0	0	0
Q8K2K6	Agfg1	Arf-GAP domain and FG repeat-containing protein 1	5	3	1	0	0	0	5.6465e-05	4.49184e-05	1.39708e-05	0	0	0
P16388	Kcna1	Potassium voltage-gated channel subfamily A member 1	2	7	6	0	1	6	5.1195e-05	7.63613e-05	8.70844e-05	0	9.02109e-06	4.57684e-05
Q3U5Q7	Cmpk2	UMP-CMP kinase 2, mitochondrial	1	3	3	4	21	9	2.83462e-05	4.93273e-05	4.38344e-05	0.000134897	0.000204791	9.01033e-05
Q4KWH5	Plch1	1-phosphatidylinositol 4,5-bisphosphate phosphodiesterase eta-1	1	1	2	0	0	0	3.76657e-06	3.74543e-06	9.31937e-06	0	0	0
Q6P9R2	Oxsr1	Serine/threonine-protein kinase OSR1	1	1	2	0	0	0	1.20216e-05	1.19541e-05	2.97442e-05	0	0	0
Q91V12	Acot7	Cytosolic acyl coenzyme A thioester hydrolase	26	41	24	17	9	6	0.000631875	0.000694467	0.000483421	0.000435229	8.79024e-05	7.26768e-05
P60766	Cdc42	Cell division control protein 42 homolog	15	19	18	2	16	20	0.00106142	0.000725632	0.00082069	7.89255e-05	0.000385758	0.000566713
P54763	Ephb2	Ephrin type-B receptor 2	4	11	14	0	0	0	2.54945e-05	7.6054e-05	0.000102504	0	0	0
P32921	Wars	Tryptophan--tRNA ligase, cytoplasmic	5	7	9	0	1	6	9.21989e-05	9.16812e-05	0.000146649	0	9.28366e-06	6.80341e-05
Q99J39	Mlycd	Malonyl-CoA decarboxylase, mitochondrial	0	3	0	5	12	6	0	3.20112e-05	0	0.000199158	0.000104375	7.67457e-05
Q8R0Y6	Aldh1l1	Cytosolic 10-formyltetrahydrofolate dehydrogenase	25	31	39	16	10	18	0.000365232	0.000216512	0.000334531	0.000200551	5.44566e-05	9.76764e-05
Q9D1T0	Lingo1	Leucine-rich repeat and immunoglobulin-like domain-containing nogo receptor-interacting protein 1	13	21	19	0	11	17	0.000185728	0.000194945	0.000261679	0	6.90907e-05	0.000143492
Q91YR1	Twf1	Twinfilin-1	6	6	8	3	3	2	0.000199112	0.000116996	0.000167948	0.000107677	3.1896e-05	2.87687e-05
Q9JK42	Pdk2	[Pyruvate dehydrogenase (acetyl-transferring)] kinase isozyme 2, mitochondrial	1	7	2	6	34	33	1.5566e-05	0.000100611	2.88855e-05	0.000166674	0.000449835	0.000513348
Q9DC07	Nebl	LIM zinc-binding domain-containing Nebulette	6	11	10	0	6	12	0.000258108	0.000233326	0.000232225	0	8.26933e-05	0.000177141
P31324	Prkar2b	cAMP-dependent protein kinase type II-beta regulatory subunit	49	46	46	11	12	29	0.00165999	0.000772332	0.000960859	0.000362374	0.000144912	0.00038122
Q99LX0	Park7	Protein DJ-1	18	18	19	6	19	23	0.00120674	0.000733311	0.000912313	0.000398803	0.000519787	0.000599348
Q8BVI4	Qdpr	Dihydropteridine reductase	9	26	11	4	6	14	0.00049947	0.000653507	0.000373993	0.000187653	0.000120437	0.000323797
A2A8L5	Ptprf	Receptor-type tyrosine-protein phosphatase F	8	5	9	2	0	0	5.67447e-05	2.32343e-05	3.50999e-05	1.58849e-05	0	0
Q9Z1S5	Sept3	Neuronal-specific septin-3	35	42	45	20	39	38	0.00112227	0.000845974	0.00101889	0.000818344	0.000580507	0.000611335
Q8BFZ3	Actbl2	Beta-actin-like protein 2	50	71	58	38	55	69	0.00310029	0.00357715	0.00305374	0.00248573	0.00126481	0.00229633
A2AP18	Plch2	1-phosphatidylinositol 4,5-bisphosphate phosphodiesterase eta-2	5	17	15	0	1	2	2.11039e-05	7.13502e-05	8.09345e-05	0	2.97498e-06	5.03117e-06
Q5DQR4	Stxbp5l	Syntaxin-binding protein 5-like	9	31	18	1	0	0	5.88094e-05	0.000199361	0.000112438	6.36066e-06	0	0
Q9DB77	Uqcrc2	Cytochrome b-c1 complex subunit 2, mitochondrial	62	75	75	75	119	116	0.00156636	0.00118904	0.00140142	0.00214641	0.00172013	0.00180042
P61924	Copz1	Coatomer subunit zeta-1	0	1	0	1	7	3	0	3.55921e-05	0	8.51682e-05	0.000189214	8.53309e-05
Q9Z0R6	Itsn2	Intersectin-2	2	3	4	0	1	3	1.14564e-05	1.13921e-05	1.41729e-05	0	2.69165e-06	9.10402e-06
Q03391	Grin2d	Glutamate receptor ionotropic, NMDA 2D	1	3	1	0	0	0	4.78865e-06	9.52352e-06	2.96205e-06	0	0	0
O35071	Kif1c	Kinesin-like protein KIF1C	1	2	1	0	0	0	5.75943e-06	1.14542e-05	3.56254e-06	0	0	0
Q9JJV9	Scn5a	Sodium channel protein type 5 subunit alpha	1	2	1	0	0	0	3.13788e-06	6.24052e-06	1.94096e-06	0	0	0
O08688	Capn5	Calpain-5	9	11	20	5	1	6	0.000168283	0.000103356	0.000232679	7.06629e-05	3.48862e-06	5.50651e-05
Q8BNY6	Ncs1	Neuronal calcium sensor 1	1	18	9	10	53	35	3.33441e-05	0.00053051	0.000330004	0.000714068	0.00142189	0.000980407
P63141	Kcna2	Potassium voltage-gated channel subfamily A member 2	2	8	5	0	1	6	5.07846e-05	8.8374e-05	7.06797e-05	0	8.94878e-06	4.54015e-05
Q8K4R4	Pitpnc1	Cytoplasmic phosphatidylinositol transfer protein 1	1	2	1	0	0	1	3.81649e-05	3.79506e-05	1.18036e-05	0	0	7.58211e-06
Q9WV18	Gabbr1	Gamma-aminobutyric acid type B receptor subunit 1	5	17	8	1	0	1	6.59935e-05	0.000137808	5.3067e-05	1.57029e-05	0	5.24429e-06
Q9ERS2	Ndufa13	NADH dehydrogenase [ubiquinone] 1 alpha subcomplex subunit 13	8	15	13	15	63	47	0.000483952	0.000787476	0.000571491	0.00125623	0.00317853	0.00237741
P57746	Atp6v1d	V-type proton ATPase subunit D	14	30	26	22	53	57	0.000692531	0.00091819	0.00103126	0.0011596	0.00127455	0.00154908
Q99K85	Psat1	Phosphoserine aminotransferase	9	12	8	0	2	6	0.000291085	0.000204318	0.000116505	0	2.41375e-05	8.84443e-05
Q8BG05	Hnrnpa3	Heterogeneous nuclear ribonucleoprotein A3	3	13	3	0	0	0	0.000117012	0.000216088	6.2039e-05	0	0	0
Q7TPM6	Fsd1	Fibronectin type III and SPRY domain-containing protein 1	3	9	14	0	0	0	6.38647e-05	0.00010161	0.000205421	0	0	0
P97355	Sms	Spermine synthase	1	1	1	0	0	0	3.46196e-05	1.72126e-05	1.07071e-05	0	0	0
Q80U57	Rims3	Regulating synaptic membrane exocytosis protein 3	1	1	1	0	0	0	4.12728e-05	2.05205e-05	1.27648e-05	0	0	0
Q60668	Hnrnpd	Heterogeneous nuclear ribonucleoprotein D0	2	1	1	0	0	0	3.56923e-05	1.77459e-05	1.10389e-05	0	0	0
P67778	Phb	Prohibitin	36	36	40	58	81	83	0.00139751	0.00088012	0.00128225	0.003547	0.00206034	0.00225813
Q9CPU2	Ndufb2	NADH dehydrogenase [ubiquinone] 1 beta subcomplex subunit 2, mitochondrial	0	0	0	1	6	7	0	0	0	7.17846e-05	0.000233904	0.000311661
Q5DTL9	Slc4a10	Sodium-driven chloride bicarbonate exchanger	8	36	16	0	6	0	7.36672e-05	0.000216943	0.000105156	0	1.39795e-05	0
Q8JZR6	Slc4a8	Electroneutral sodium bicarbonate exchanger 1	2	13	8	0	2	0	2.90881e-05	9.54516e-05	5.03794e-05	0	4.1005e-06	0
Q8VEM8	Slc25a3	Phosphate carrier protein, mitochondrial	36	70	58	30	41	34	0.00102928	0.00120879	0.00129529	0.000971203	0.000631666	0.000465376
Q8BIJ6	Iars2	Isoleucine--tRNA ligase, mitochondrial	20	39	33	8	23	30	0.000181547	0.000211654	0.000274935	9.68241e-05	0.000103694	0.000164169
Q8BFP9	Pdk1	[Pyruvate dehydrogenase (acetyl-transferring)] kinase isozyme 1, mitochondrial	3	4	10	5	22	19	7.29882e-05	4.3547e-05	0.000162531	0.000173672	0.00026237	0.000226205
P28658	Atxn10	Ataxin-10	0	1	0	1	14	7	0	1.32627e-05	0	3.17363e-05	0.000108111	6.88934e-05
P12367	Prkar2a	cAMP-dependent protein kinase type II-alpha regulatory subunit	28	25	33	7	9	18	0.000837344	0.000377046	0.000674307	0.00026315	0.000111358	0.000263653
Q9DB16	Cab39l	Calcium-binding protein 39-like	1	1	0	2	2	4	1.87993e-05	1.86938e-05	0	4.47322e-05	2.65011e-05	3.73481e-05
Q9QX60	Dguok	Deoxyguanosine kinase, mitochondrial	0	2	1	4	11	5	0	3.41145e-05	2.82946e-05	0.000244897	0.000209569	7.27007e-05
P19246	Nefh	Neurofilament heavy polypeptide	10	25	20	4	18	14	8.13718e-05	0.000127152	0.000136619	2.76601e-05	7.57896e-05	5.08071e-05
Q91ZJ5	Ugp2	UTP--glucose-1-phosphate uridylyltransferase	8	8	10	5	3	8	0.000174597	0.000130213	0.000161998	0.000118699	3.51609e-05	7.43286e-05
P19253	Rpl13a	60S ribosomal protein L13a	0	1	0	3	4	2	0	1.55168e-05	0	0.00014852	7.69903e-05	4.96012e-05
Q91WG5	Prkag2	5'-AMP-activated protein kinase subunit gamma-2	1	4	2	0	0	0	1.11932e-05	4.45216e-05	2.76947e-05	0	0	0
Q3TYD6	Lmtk2	Serine/threonine-protein kinase LMTK2	1	5	2	0	0	0	4.30685e-06	1.71307e-05	1.06561e-05	0	0	0
Q8BHJ7	Gabra5	Gamma-aminobutyric acid receptor subunit alpha-5	8	6	4	0	1	1	0.000177883	6.80325e-05	7.61753e-05	0	9.64458e-06	5.43685e-06
Q9D7N9	Apmap	Adipocyte plasma membrane-associated protein	3	7	6	0	0	6	7.63298e-05	9.10815e-05	0.000103872	0	0	6.67226e-05
Q8R001	Mapre2	Microtubule-associated protein RP/EB family member 2	13	19	13	2	14	13	0.000427541	0.000357504	0.00027648	6.93624e-05	0.000212314	0.000216206
P53657	Pklr	Pyruvate kinase PKLR	2	2	3	0	2	1	3.31117e-05	1.64629e-05	3.41359e-05	0	1.5559e-05	4.38547e-06
Q6PFD5	Dlgap3	Disks large-associated protein 3	4	22	25	0	3	4	5.83607e-05	0.000154755	0.000208575	0	1.37117e-05	2.31887e-05
P16390	Kcna3	Potassium voltage-gated channel subfamily A member 3	2	6	5	0	1	6	4.79953e-05	5.96573e-05	6.67977e-05	0	8.45727e-06	4.29079e-05
P97820	Map4k4	Mitogen-activated protein kinase kinase kinase kinase 4	4	21	16	1	0	2	2.56909e-05	8.94133e-05	8.89913e-05	1.22261e-05	0	6.12472e-06
Q99KK7	Dpp3	Dipeptidyl peptidase 3	4	7	12	2	1	5	8.58452e-05	4.69498e-05	0.000122131	2.04265e-05	6.05073e-06	3.06983e-05
P47955	Rplp1	60S acidic ribosomal protein P1	1	3	1	3	13	7	5.55735e-05	0.000110523	6.87508e-05	0.000330587	0.00078341	0.000375381
Q3UHK6	Tenm4	Teneurin-4	6	26	13	0	0	0	1.82905e-05	6.02472e-05	2.96986e-05	0	0	0
Q99J99	Mpst	3-mercaptopyruvate sulfurtransferase	7	13	10	6	26	28	0.000298637	0.000243932	0.000263892	0.000329919	0.000511195	0.000440733
Q9Z2Y3	Homer1	Homer protein homolog 1	37	36	35	11	31	35	0.00110783	0.000654078	0.000674547	0.000329503	0.000359919	0.000440177
O70133	Dhx9	ATP-dependent RNA helicase A	6	5	3	0	0	0	4.59085e-05	1.82603e-05	1.70382e-05	0	0	0
Q3UPL0	Sec31a	Protein transport protein Sec31A	2	9	11	0	0	1	2.57536e-05	3.58526e-05	7.64643e-05	0	0	4.09311e-06
Q9JIG7	Ccdc22	Coiled-coil domain-containing protein 22	0	1	1	1	13	11	0	5.02377e-06	6.25007e-06	2.40427e-05	9.61458e-05	8.83249e-05
Q8C5H8	Nadk2	NAD kinase 2, mitochondrial	5	4	7	1	3	4	0.000126147	6.96881e-05	0.000112709	1.66756e-05	2.96379e-05	6.68299e-05
Q9CQ69	Uqcrq	Cytochrome b-c1 complex subunit 8	3	7	2	5	27	29	0.000386304	0.000614615	0.000191161	0.000919193	0.00266837	0.00239447
Q61696	Hspa1a	Heat shock 70 kDa protein 1A	26	27	28	10	29	16	0.000602899	0.000378381	0.000476858	0.000317487	0.000299554	0.000200281
P17879	Hspa1b	Heat shock 70 kDa protein 1B	26	27	28	10	29	16	0.00060196	0.000377792	0.000476116	0.000316993	0.000299087	0.000199969
Q9DCC8	Tomm20	Mitochondrial import receptor subunit TOM20 homolog	0	2	0	1	15	13	0	6.51704e-05	0	0.000155946	0.000615923	0.000590254
Q9D1Q6	Erp44	Endoplasmic reticulum resident protein 44	0	1	1	3	26	31	0	3.10335e-05	1.93044e-05	0.00011139	0.000373953	0.000452611
Q62442	Vamp1	Vesicle-associated membrane protein 1	8	12	7	6	32	26	0.000697965	0.000694046	0.000398522	0.000830389	0.00138126	0.00142929
Q91ZA3	Pcca	Propionyl-CoA carboxylase alpha chain, mitochondrial	17	32	33	6	21	29	0.000306268	0.000243639	0.000341	9.36967e-05	0.00013569	0.000232951
P62141	Ppp1cb	Serine/threonine-protein phosphatase PP1-beta catalytic subunit	34	63	60	26	31	45	0.00149182	0.00124262	0.00162984	0.0011525	0.000443813	0.000769804
P08551	Nefl	Neurofilament light polypeptide	42	41	45	12	22	29	0.00088672	0.000475676	0.000606223	0.000374787	0.000172697	0.000273514
Q8BKC5	Ipo5	Importin-5	5	19	20	18	53	35	4.04263e-05	0.000114855	0.000157181	0.000267965	0.00023813	0.00017669
A2RT62	Fbxl16	F-box/LRR-repeat protein 16	1	8	3	0	1	0	2.64525e-05	0.000111792	9.81745e-05	0	9.32242e-06	0
P83510	Tnik	Traf2 and NCK-interacting protein kinase	6	24	24	2	1	3	3.35205e-05	0.00010714	0.000118482	1.70916e-05	3.37524e-06	9.51346e-06
Q8BIW1	Prune	Protein prune homolog	7	5	5	3	4	6	0.00018141	9.71336e-05	0.000120844	6.64086e-05	3.44252e-05	6.65355e-05
Q6ZWV7	Rpl35	60S ribosomal protein L35	0	0	0	1	8	7	0	0	0	6.12795e-05	0.000290435	0.000266052
P63030	Mpc1	Mitochondrial pyruvate carrier 1	2	1	2	6	24	9	0.000116245	5.77964e-05	7.19045e-05	0.000760653	0.00145434	0.000484977
Q9QUP5	Hapln1	Hyaluronan and proteoglycan link protein 1	21	18	17	2	7	10	0.00080082	0.000380466	0.000363259	8.46897e-05	6.89885e-05	0.000155561
O55125	Nipsnap1	Protein NipSnap homolog 1	7	18	9	14	63	54	0.000223077	0.000543469	0.000303569	0.000610422	0.00136793	0.0012409
Q64331	Myo6	Unconventional myosin-VI	6	18	18	3	14	4	6.00984e-05	8.46614e-05	9.29359e-05	4.17088e-05	5.29499e-05	1.39295e-05
Q921J2	Rheb	GTP-binding protein Rheb	4	9	3	2	0	0	0.00024102	0.000291024	0.000127787	0.000122892	0	0
Q61423	Kcna4	Potassium voltage-gated channel subfamily A member 4	1	9	6	0	1	5	2.90614e-05	7.22455e-05	7.19045e-05	0	6.82789e-06	2.69432e-05
Q9DCU6	Mrpl4	39S ribosomal protein L4, mitochondrial	0	1	0	2	7	3	0	2.14279e-05	0	5.12747e-05	0.00010632	4.28106e-05
Q9D7A8	Armc1	Armadillo repeat-containing protein 1	1	5	3	4	33	28	0.000134795	8.93589e-05	9.72751e-05	0.000213826	0.000601726	0.000589146
Q6IR34	Gpsm1	G-protein-signaling modulator 1	1	3	3	0	0	0	9.41364e-06	1.87216e-05	3.49373e-05	0	0	0
O35874	Slc1a4	Neutral amino acid transporter A	11	11	6	2	5	4	0.000238172	0.000153943	9.57601e-05	2.8336e-05	4.61653e-05	5.67803e-05
Q8BYC6	Taok3	Serine/threonine-protein kinase TAO3	1	1	2	0	0	0	7.05499e-06	3.50769e-06	1.30917e-05	0	0	0
Q04750	Top1	DNA topoisomerase 1	1	1	3	0	0	0	8.25995e-06	4.10678e-06	1.53278e-05	0	0	0
Q9CPX6	Atg3	Ubiquitin-like-conjugating enzyme ATG3	2	1	0	2	5	6	6.05291e-05	2.00631e-05	0	9.60176e-05	6.39952e-05	9.6201e-05
P59281	Arhgap39	Rho GTPase-activating protein 39	7	19	20	0	1	11	6.29532e-05	9.38996e-05	0.000130981	0	2.01691e-06	5.68487e-05
P24270	Cat	Catalase	7	7	3	0	0	3	0.000120216	7.17246e-05	3.71802e-05	0	0	1.91063e-05
O35344	Kpna3	Importin subunit alpha-4	3	5	2	2	13	6	6.08002e-05	4.23212e-05	3.00867e-05	8.68029e-05	0.000124278	7.24739e-05
Q80UW2	Fbxo2	F-box only protein 2	3	7	6	0	0	6	0.000127987	0.000127269	0.000131946	0	0	0.000101708
Q9CXW2	Mrps22	28S ribosomal protein S22, mitochondrial	1	1	0	2	25	20	1.76473e-05	1.75482e-05	0	8.3982e-05	0.000360718	0.00033657
O88544	Cops4	COP9 signalosome complex subunit 4	12	22	12	23	37	41	0.000296483	0.00028706	0.000202696	0.000798294	0.000423447	0.000533213
Q9Z2U1	Psma5	Proteasome subunit alpha type-5	6	14	8	2	4	11	0.000262879	0.000352894	0.000260169	9.38263e-05	0.000111173	0.000229791
Q99JG2	Gpr37l1	Prosaposin receptor GPR37L1	1	5	3	1	0	0	2.63425e-05	5.23892e-05	2.44416e-05	1.56702e-05	0	0
Q8BG02	Ppp2r2c	Serine/threonine-protein phosphatase 2A 55 kDa regulatory subunit B gamma isoform	3	2	3	0	0	1	8.50386e-05	2.81871e-05	4.38344e-05	0	0	1.12629e-05
Q9QZE7	Tsnax	Translin-associated protein X	1	0	2	2	6	8	4.36923e-05	0	9.45916e-05	0.000103964	0.000146282	0.000173604
P0DI97	Nrxn1	Neurexin-1-beta	8	21	10	0	5	15	0.000203057	0.000302875	0.000159096	0	4.29369e-05	0.000134469
Q62059	Vcan	Versican core protein	2	12	9	0	5	1	7.54886e-06	2.15811e-05	2.10123e-05	0	6.65094e-06	1.49971e-06
A2AHC3	Camsap1	Calmodulin-regulated spectrin-associated protein 1	1	4	5	0	0	0	4.0072e-06	1.79311e-05	1.98295e-05	0	0	0
P55012	Slc12a2	Solute carrier family 12 member 2	2	10	6	0	0	0	1.05152e-05	4.96665e-05	3.57733e-05	0	0	0
Q8R5C5	Actr1b	Beta-centractin	16	27	27	9	28	26	0.000471783	0.000527776	0.000614918	0.00032074	0.000350347	0.000455249
Q01853	Vcp	Transitional endoplasmic reticulum ATPase	84	85	92	37	66	75	0.00121048	0.000719085	0.00104534	0.000663963	0.00044322	0.000546552
Q8VHC3	Selm	Selenoprotein M	0	0	1	1	12	7	0	0	2.70262e-05	0.000103964	0.00040035	0.000243046
Q8CIB5	Fermt2	Fermitin family homolog 2	4	8	5	2	1	0	6.52171e-05	7.41154e-05	4.61035e-05	4.43375e-05	3.28341e-06	0
Q9DBG3	Ap2b1	AP-2 complex subunit beta	164	184	200	99	167	152	0.00221772	0.00147914	0.00194058	0.00143991	0.000998409	0.00106117
Q9D593	Atp6v1e2	V-type proton ATPase subunit E 2	14	24	14	16	43	48	0.000728849	0.00105926	0.000502854	0.00120064	0.00152141	0.00206059
Q80W47	Wipi2	WD repeat domain phosphoinositide-interacting protein 2	1	3	1	0	0	0	1.42368e-05	4.24706e-05	1.76126e-05	0	0	0
Q04736	Yes1	Tyrosine-protein kinase Yes	6	5	6	0	1	2	0.000105394	4.07566e-05	5.07053e-05	0	4.12702e-06	1.86119e-05
Q62167	Ddx3x	ATP-dependent RNA helicase DDX3X	9	11	9	0	2	6	0.000191401	7.61306e-05	0.000100634	0	1.68634e-05	4.18276e-05
Q7TMY7	Ipo8	Importin-8	0	1	0	1	2	1	0	3.11872e-06	0	1.49255e-05	8.84246e-06	4.98467e-06
Q99KU0	Vmp1	Vacuole membrane protein 1	0	1	0	2	3	1	0	1.55168e-05	0	7.42599e-05	4.39945e-05	2.48006e-05
Q9JJ69	Kcnip2	Kv channel-interacting protein 2	1	4	4	0	1	2	4.69287e-05	6.99979e-05	0.000101598	0	3.30773e-05	2.79696e-05
P70188	Kifap3	Kinesin-associated protein 3	1	1	2	0	1	1	1.59783e-05	7.94427e-06	1.48252e-05	0	5.63107e-06	6.3487e-06
Q01063	Pde4d	cAMP-specific 3',5'-cyclic phosphodiesterase 4D	2	4	7	0	0	0	2.54433e-05	2.53004e-05	6.81986e-05	0	0	0
Q3U1J4	Ddb1	DNA damage-binding protein 1	1	15	11	0	0	0	1.6672e-05	7.4603e-05	4.81256e-05	0	0	0
P97930	Dtymk	Thymidylate kinase	0	3	0	3	10	3	0	4.45741e-05	0	0.000213322	0.000179039	5.93694e-05
Q9CPQ1	Cox6c	Cytochrome c oxidase subunit 6C	1	24	7	13	68	51	8.33602e-05	0.00186507	0.000618757	0.00218187	0.00528802	0.00374277
Q80ZJ6	Zer1	Protein zer-1 homolog	2	1	1	0	0	0	2.43981e-05	8.08704e-06	1.00611e-05	0	0	0
Q9D1D4	Tmed10	Transmembrane emp24 domain-containing protein 10	2	3	4	12	19	14	8.6786e-05	7.19156e-05	0.000125258	0.000722763	0.000377218	0.000287358
O55234	Psmb5	Proteasome subunit beta type-5	3	14	17	0	0	2	0.000119988	0.000274423	0.000460162	0	0	3.81403e-05
O35459	Ech1	Delta(3,5)-Delta(2,4)-dienoyl-CoA isomerase, mitochondrial	2	4	3	8	13	11	0.000116245	5.77964e-05	7.19045e-05	0.000299651	0.000198009	0.000146263
B1AZP2	Dlgap4	Disks large-associated protein 4	6	17	14	0	9	12	6.38647e-05	9.20839e-05	0.000110611	0	3.60116e-05	5.58263e-05
P46660	Ina	Alpha-internexin	50	49	58	15	27	49	0.0012519	0.000647585	0.000899524	0.00045134	0.000258479	0.000517521
Q9JIG8	Praf2	PRA1 family protein 2	3	7	7	9	16	13	0.000106776	0.000230049	0.000220157	0.000719862	0.000501735	0.000325264
Q99JI6	Rap1b	Ras-related protein Rap-1b	16	24	30	6	18	19	0.000929648	0.000753238	0.00146955	0.00040964	0.00047324	0.000492508
Q61885	Mog	Myelin-oligodendrocyte glycoprotein	2	5	4	0	2	4	7.72607e-05	0.00011524	0.00011151	0	3.63044e-05	7.16294e-05
Q8C419	Gpr158	Probable G-protein coupled receptor 158	13	36	16	0	14	5	0.000116149	0.000233618	9.79699e-05	0	5.39574e-05	2.30749e-05
Q99KI3	Emc3	ER membrane protein complex subunit 3	1	2	1	3	4	5	2.42735e-05	3.62058e-05	1.50145e-05	0.000144394	5.13269e-05	0.000106091
Q91Z61	Diras1	GTP-binding protein Di-Ras1	1	7	3	0	0	0	6.39937e-05	0.000238629	0.000118751	0	0	0
O70378	Emc8	ER membrane protein complex subunit 8	0	3	3	1	10	13	0	9.13015e-05	0.000113588	0.00014565	0.000204936	0.000279696
P60487	Pdxp	Pyridoxal phosphate phosphatase	12	13	14	4	13	14	0.00043393	0.000280471	0.000429457	0.000232317	0.000214096	0.000267243
Q8BTG3	Tcp11l1	T-complex protein 11-like protein 1	0	0	1	1	1	1	0	0	7.69901e-06	1.48082e-05	8.77297e-06	9.891e-06
Q80TL4	Kiaa1045	Protein KIAA1045	13	19	17	7	14	25	0.000522669	0.000417362	0.000323301	0.000244965	0.000178618	0.000295778
Q8BGY2	Eif5a2	Eukaryotic translation initiation factor 5A-2	4	9	4	1	5	5	0.000248446	0.000411752	0.000204904	9.85279e-05	0.000116744	0.000131621
Q9JKR6	Hyou1	Hypoxia up-regulated protein 1	21	32	34	11	33	36	0.000228302	0.000204949	0.000258899	0.000173533	0.000176561	0.000199063
Q8JZS9	Mrpl48	39S ribosomal protein L48, mitochondrial	0	0	0	2	2	2	0	0	0	0.000107167	4.23264e-05	3.57904e-05
Q8VDZ4	Zdhhc5	Palmitoyltransferase ZDHHC5	3	2	1	0	0	0	2.6582e-05	1.76218e-05	5.48084e-06	0	0	0
Q69Z38	Peak1	Pseudopodium-enriched atypical kinase 1	1	4	2	0	1	0	3.65151e-06	1.27085e-05	6.77602e-06	0	1.28687e-06	0
Q3URE1	Acsf3	Acyl-CoA synthetase family member 3, mitochondrial	2	2	1	1	4	4	2.17337e-05	1.62088e-05	6.72178e-06	2.58572e-05	3.06377e-05	4.31777e-05
A2AF47	Dock11	Dedicator of cytokinesis protein 11	1	3	4	0	0	0	3.05614e-06	7.59745e-06	1.32328e-05	0	0	0
P63250	Kcnj3	G protein-activated inward rectifier potassium channel 1	1	3	4	0	0	0	1.26455e-05	3.14362e-05	5.47537e-05	0	0	0
Q9EP89	Lactb	Serine beta-lactamase-like protein LACTB, mitochondrial	4	4	3	3	10	14	6.89878e-05	4.57336e-05	3.55608e-05	6.83973e-05	0.000105355	0.000109645
P47963	Rpl13	60S ribosomal protein L13	1	3	2	3	21	14	3.00255e-05	8.95707e-05	7.429e-05	0.000142889	0.000412683	0.000286323
Q8R191	Syngr3	Synaptogyrin-3	8	12	8	2	10	8	0.000387316	0.000343876	0.000239577	6.58287e-05	0.000224247	0.000164886
O08749	Dld	Dihydrolipoyl dehydrogenase, mitochondrial	72	60	66	37	53	62	0.00160563	0.00108297	0.00117025	0.000903301	0.000596562	0.000845681
O08709	Prdx6	Peroxiredoxin-6	16	29	19	15	60	65	0.000735356	0.000829662	0.000699785	0.000942173	0.00138548	0.00166319
O70439	Stx7	Syntaxin-7	8	10	9	8	24	25	0.000315555	0.000241372	0.000300291	0.000346546	0.00057315	0.000569036
Q505D7	Opa3	Optic atrophy 3 protein homolog	1	1	0	1	6	5	7.07863e-05	3.51944e-05	0	8.42166e-05	0.000187099	0.000126566
Q9CQ60	Pgls	6-phosphogluconolactonase	2	9	8	7	16	24	7.39538e-05	0.000232872	0.000350709	0.00052791	0.000382256	0.000656251
Q924L1	Letmd1	LETM1 domain-containing protein 1	0	4	2	10	20	8	0	5.24984e-05	3.26566e-05	0.000460618	0.000353514	0.000111878
Q9ER60	Scn4a	Sodium channel protein type 4 subunit alpha	1	4	3	0	1	0	3.44127e-06	1.36878e-05	1.06431e-05	0	2.42555e-06	0
Q8BQZ4	Ralgapb	Ral GTPase-activating protein subunit beta	1	4	4	0	0	1	8.53825e-06	1.27355e-05	2.6407e-05	0	0	3.39253e-06
Q922R8	Pdia6	Protein disulfide-isomerase A6	12	15	11	12	59	54	0.000345566	0.000178972	0.000213753	0.000376869	0.000776378	0.00087532
P63213	Gng2	Guanine nucleotide-binding protein G(I)/G(S)/G(O) subunit gamma-2	4	15	7	8	19	18	0.000446153	0.00146404	0.000662332	0.00169856	0.00163523	0.00173726
O55033	Nck2	Cytoplasmic protein NCK2	1	5	2	0	0	1	1.6672e-05	5.80245e-05	3.09379e-05	0	0	6.62437e-06
P11983	Tcp1	T-complex protein 1 subunit alpha	36	52	38	21	15	15	0.000820409	0.000611852	0.000535663	0.000501588	0.000144565	0.000126769
Q9CZC8	Scrn1	Secernin-1	22	22	24	5	17	21	0.000581508	0.000311947	0.000407025	0.00014565	0.000231901	0.000243214
Q99MK8	Adrbk1	Beta-adrenergic receptor kinase 1	3	8	8	1	5	2	2.75851e-05	6.85755e-05	7.39396e-05	1.09396e-05	2.59242e-05	7.307e-06
Q8BKX1	Baiap2	Brain-specific angiogenesis inhibitor 1-associated protein 2	34	55	52	1	36	56	0.000639459	0.000730071	0.000820384	2.81771e-05	0.000329691	0.000550504
Q921H8	Acaa1a	3-ketoacyl-CoA thiolase A, peroxisomal	13	16	17	1	9	14	0.000313781	0.0002303	0.000268031	3.55537e-05	0.00012638	0.000207793
P70404	Idh3g	Isocitrate dehydrogenase [NAD] subunit gamma 1, mitochondrial	40	59	52	62	80	79	0.0012574	0.00131446	0.00130627	0.0024741	0.00177254	0.00166536
P51174	Acadl	Long-chain specific acyl-CoA dehydrogenase, mitochondrial	13	18	12	17	40	46	0.000412536	0.00020511	0.000173156	0.000490806	0.000420582	0.000550285
Q9Z1Z2	Strap	Serine-threonine kinase receptor-associated protein	2	8	9	0	0	3	7.24043e-05	0.000143996	0.000246324	0	0	4.3153e-05
Q8BMF3	Me3	NADP-dependent malic enzyme, mitochondrial	23	32	31	26	74	78	0.000587386	0.00035984	0.000460653	0.000611476	0.000709739	0.000850201
Q9JHI5	Ivd	Isovaleryl-CoA dehydrogenase, mitochondrial	15	25	22	27	40	45	0.00038849	0.000356593	0.000397425	0.000871065	0.00049499	0.000653063
Q9QYX7	Pclo	Protein piccolo	45	218	111	1	48	24	0.000102506	0.000330653	0.000184805	1.48725e-06	4.97824e-05	2.38415e-05
Q99N87	Mrps5	28S ribosomal protein S5, mitochondrial	0	0	0	1	7	2	0	0	0	1.74476e-05	5.68517e-05	2.3308e-05
P16627	Hspa1l	Heat shock 70 kDa protein 1-like	19	21	17	9	11	11	0.000306391	0.000226046	0.000238429	0.000211658	8.70796e-05	8.63958e-05
Q61735	Cd47	Leukocyte surface antigen CD47	10	12	10	7	6	6	0.000397268	0.000353454	0.0002716	0.000273634	0.000110531	8.30779e-05
P56959	Fus	RNA-binding protein FUS	1	2	2	0	1	0	1.22305e-05	3.04045e-05	4.53915e-05	0	8.62054e-06	0
Q922D8	Mthfd1	C-1-tetrahydrofolate synthase, cytoplasmic	5	15	15	3	4	9	4.74306e-05	8.75909e-05	0.000104781	3.22455e-05	1.67155e-05	4.30761e-05
O08599	Stxbp1	Syntaxin-binding protein 1	229	249	262	141	129	196	0.00482086	0.00354762	0.00456533	0.00348953	0.00118402	0.00213586
Q3UBX0	Tmem109	Transmembrane protein 109	0	1	0	1	4	3	0	5.18503e-05	0	6.20361e-05	6.4317e-05	6.21546e-05
Q5SNZ0	Ccdc88a	Girdin	1	4	3	0	0	0	3.38248e-06	1.51357e-05	8.36903e-06	0	0	0
Q80TQ2	Cyld	Ubiquitin carboxyl-terminal hydrolase CYLD	1	4	2	0	0	0	6.65481e-06	2.97785e-05	1.64655e-05	0	0	0
P50571	Gabrb1	Gamma-aminobutyric acid receptor subunit beta-1	2	19	10	0	2	0	5.34631e-05	0.000259169	0.000181885	0	1.88415e-05	0
Q3B7Z2	Osbp	Oxysterol-binding protein 1	2	5	10	0	2	1	3.14801e-05	3.91292e-05	8.76253e-05	0	1.10943e-05	6.25406e-06
Q60649	Clpb	Caseinolytic peptidase B protein homolog	0	1	0	8	13	9	0	4.65274e-06	0	0.00022267	8.9045e-05	7.06469e-05
P70336	Rock2	Rho-associated protein kinase 2	16	28	32	7	32	16	0.00011411	0.000136163	0.0001694	5.97343e-05	0.000112601	6.1662e-05
P35283	Rab12	Ras-related protein Rab-12	1	6	3	0	3	1	5.2143e-05	0.000155551	8.06337e-05	0	2.75644e-05	1.03591e-05
P50518	Atp6v1e1	V-type proton ATPase subunit E 1	46	81	56	54	106	136	0.00263507	0.00288509	0.00201142	0.00373534	0.00323053	0.00485631
P02089	Hbb-b2	Hemoglobin subunit beta-2	4	13	6	3	8	4	0.000301685	0.000599982	0.000373219	0.000153824	0.000243017	0.000102745
Q60875	Arhgef2	Rho guanine nucleotide exchange factor 2	11	22	29	0	10	12	0.000109342	0.000124717	0.000222795	0	5.44013e-05	7.41122e-05
O89116	Vti1a	Vesicle transport through interaction with t-SNAREs homolog 1A	0	3	0	1	7	7	0	7.25784e-05	0	6.9469e-05	0.000133757	0.000174004
Q80Y24	Prickle2	Prickle-like protein 2	4	21	26	0	0	1	4.49849e-05	0.000156563	0.000231881	0	0	8.93702e-06
Q6ZWR4	Ppp2r2b	Serine/threonine-protein phosphatase 2A 55 kDa regulatory subunit B beta isoform	3	7	9	2	4	3	8.58065e-05	0.000120877	0.000203459	5.10432e-05	4.032e-05	4.54584e-05
Q6A065	Cep170	Centrosomal protein of 170 kDa	5	20	18	0	7	8	2.79267e-05	7.73591e-05	7.89682e-05	0	1.82779e-05	2.37777e-05
P54754	Ephb3	Ephrin type-B receptor 3	1	8	6	0	0	0	6.38004e-06	3.48932e-05	3.94642e-05	0	0	0
Q6DFV3	Arhgap21	Rho GTPase-activating protein 21	2	12	10	0	3	1	9.77682e-06	3.88877e-05	4.43485e-05	0	5.74259e-06	2.58977e-06
Q9DBL7	Coasy	Bifunctional coenzyme A synthase	0	3	2	3	9	8	0	3.9164e-05	2.08817e-05	4.01637e-05	9.12124e-05	7.60096e-05
Q9D8Y0	Efhd2	EF-hand domain-containing protein D2	7	25	13	12	40	42	0.000263974	0.000629981	0.000375551	0.000628115	0.000781452	0.00081811
Q3TW96	Uap1l1	UDP-N-acetylhexosamine pyrophosphorylase-like protein 1	0	1	0	1	4	2	0	1.24257e-05	0	1.48666e-05	3.52303e-05	1.986e-05
Q9JL62	Gltp	Glycolipid transfer protein	0	0	0	1	9	4	0	0	0	3.6064e-05	0.000170926	9.63545e-05
P43406	Itgav	Integrin alpha-V	2	11	9	0	0	5	1.82051e-05	5.73258e-05	6.00582e-05	0	0	1.92894e-05
A2APY7	Ndufaf5	NADH dehydrogenase [ubiquinone] 1 alpha subcomplex assembly factor 5	0	0	0	1	8	4	0	0	0	2.19749e-05	9.76408e-05	5.13727e-05
P15105	Glul	Glutamine synthetase	81	90	90	43	63	74	0.00254774	0.00187474	0.00211174	0.00181867	0.00109541	0.00138348
Q9WTL2	Rab25	Ras-related protein Rab-25	1	2	2	0	2	1	2.97436e-05	5.91531e-05	5.51943e-05	0	3.14468e-05	1.18181e-05
Q8K4G5	Ablim1	Actin-binding LIM protein 1	2	9	10	0	0	0	1.47163e-05	6.21932e-05	8.64775e-05	0	0	0
P84228	Hist1h3b	Histone H3.2	6	2	6	0	1	0	0.000372669	6.94832e-05	0.000316962	0	3.28341e-05	0
Q78PY7	Snd1	Staphylococcal nuclease domain-containing protein 1	0	1	3	26	39	22	0	3.46143e-06	1.72255e-05	0.000480405	0.000213458	0.000135545
Q9EPB4	Pycard	Apoptosis-associated speck-like protein containing a CARD	0	0	0	2	13	5	0	0	0	0.000117161	0.000300781	9.12996e-05
O88703	Hcn2	Potassium/sodium hyperpolarization-activated cyclic nucleotide-gated channel 2	2	11	5	0	1	1	1.46822e-05	5.83991e-05	3.63272e-05	0	5.17432e-06	5.83374e-06
Q920A7	Afg3l1	AFG3-like protein 1	0	0	1	2	1	3	0	0	4.96679e-06	1.91062e-05	5.65962e-06	1.27618e-05
Q91ZZ3	Sncb	Beta-synuclein	9	16	9	9	34	37	0.000666882	0.00118417	0.000589293	0.00119011	0.00188019	0.00236585
O35943	Fxn	Frataxin, mitochondrial	0	1	0	1	6	7	0	3.04338e-05	0	3.64125e-05	0.000129433	0.000158089
Q9D855	Uqcrb	Cytochrome b-c1 complex subunit 7	4	21	11	23	88	80	0.000285377	0.00190129	0.000988525	0.00278408	0.0101981	0.00709822
P05063	Aldoc	Fructose-bisphosphate aldolase C	59	87	86	43	86	93	0.0021467	0.00174416	0.00212673	0.00164037	0.001224	0.0016643
Q5U458	Dnajc11	DnaJ homolog subfamily C member 11	6	9	11	2	6	3	0.000102001	8.45233e-05	0.000175259	5.39348e-05	5.59178e-05	2.70189e-05
Q78IK2	Usmg5	Up-regulated during skeletal muscle growth protein 5	0	1	1	1	5	9	0	5.43087e-05	0.000135131	0.00025991	0.000461942	0.000868021
P31650	Slc6a11	Sodium- and chloride-dependent GABA transporter 3	6	14	5	2	5	4	9.09384e-05	0.000140666	5.00006e-05	2.40427e-05	3.20486e-05	2.40886e-05
Q8VCH0	Acaa1b	3-ketoacyl-CoA thiolase B, peroxisomal	6	9	13	0	6	7	0.000179303	0.000126293	0.000203334	0	8.42536e-05	0.000112802
P68433	Hist1h3a	Histone H3.1	2	2	2	0	0	0	0.000186335	6.94832e-05	5.76294e-05	0	0	0
A6H611	Mipep	Mitochondrial intermediate peptidase	0	1	0	6	17	4	0	8.86049e-06	0	0.000137814	0.000100488	2.47832e-05
Q9EPR5	Sorcs2	VPS10 domain-containing receptor SorCS2	2	3	1	0	0	0	1.63987e-05	2.17422e-05	3.38119e-06	0	0	0
Q9CRD2	Emc2	ER membrane protein complex subunit 2	1	3	1	7	12	8	4.26625e-05	6.36344e-05	2.63892e-05	0.000456811	0.000225527	0.000152561
Q9CQF9	Pcyox1	Prenylcysteine oxidase	12	11	8	1	2	4	0.000301087	0.000124749	0.00012416	2.9851e-05	1.76849e-05	4.98467e-05
Q64433	Hspe1	10 kDa heat shock protein, mitochondrial	10	13	9	12	24	20	0.00111801	0.000772035	0.000576294	0.00133013	0.00137903	0.00111056
P02104	Hbb-y	Hemoglobin subunit epsilon-Y2	4	4	3	2	4	4	0.000301685	0.000192851	0.000159951	0.000102549	0.000121509	0.000102745
Q8BLJ3	Plcxd3	PI-PLC X domain-containing protein 3	3	4	5	1	2	3	0.000118418	5.88767e-05	0.000122081	2.34809e-05	3.47776e-05	6.27355e-05
P45591	Cfl2	Cofilin-2	9	10	5	13	20	19	0.000419814	0.000455408	0.000283287	0.00118055	0.000699406	0.000636897
Q80VP0	Tecpr1	Tectonin beta-propeller repeat-containing protein 1	3	16	19	0	0	0	1.63003e-05	8.91482e-05	0.000110909	0	0	0
Q8BK08	Tmem11	Transmembrane protein 11, mitochondrial	0	3	4	4	11	8	0	0.00021552	0.000123751	0.000317363	0.000329032	0.000225229
Q6ZWR6	Syne1	Nesprin-1	7	36	13	1	1	3	8.64013e-06	2.57749e-05	9.79811e-06	8.56618e-07	5.07494e-07	1.14434e-06
Q9D8U8	Snx5	Sorting nexin-5	0	4	2	2	10	6	0	4.67807e-05	1.94e-05	5.59707e-05	9.39511e-05	5.60776e-05
P40630	Tfam	Transcription factor A, mitochondrial	2	8	3	3	36	29	5.2143e-05	0.000142588	6.45069e-05	0.000186108	0.000716676	0.000559391
Q9CQF4		Uncharacterized protein C6orf203 homolog	0	3	0	1	11	9	0	6.5623e-05	0	6.28115e-05	0.000251181	0.00022026
P56564	Slc1a3	Excitatory amino acid transporter 1	70	74	44	31	36	41	0.00212346	0.00147344	0.00101759	0.000930027	0.000476971	0.000588752
Q921M4	Golga2	Golgin subfamily A member 2	0	0	0	1	20	21	0	0	0	1.50899e-05	9.38681e-05	0.000108351
Q8BU88	Mrpl22	39S ribosomal protein L22, mitochondrial	0	3	1	1	9	8	0	7.64539e-05	3.80466e-05	7.31785e-05	0.000195092	0.000171076
Q6PGE7	Slc6a7	Sodium-dependent proline transporter	3	10	8	0	3	0	2.98369e-05	0.000118678	8.61274e-05	0	2.80404e-05	0
Q60629	Epha5	Ephrin type-A receptor 5	5	3	5	1	1	1	6.50895e-05	2.15747e-05	4.02616e-05	1.72086e-05	5.09753e-06	5.74717e-06
Q8CI71	Ccdc132	Coiled-coil domain-containing protein 132	5	12	14	0	4	11	5.91477e-05	7.18858e-05	0.000101629	0	1.62127e-05	5.74479e-05
P62746	Rhob	Rho-related GTP-binding protein RhoB	17	21	21	8	23	22	0.00106667	0.000723192	0.000839742	0.000692208	0.000569571	0.00052657
Q6PEB6	Mob4	MOB-like protein phocein	2	8	3	3	13	13	0.000112629	0.000237993	8.70844e-05	0.000234496	0.000337389	0.000279696
Q8K1Z0	Coq9	Ubiquinone biosynthesis protein COQ9, mitochondrial	3	14	7	4	44	42	0.000161927	0.00028178	0.000212842	0.000313054	0.000848861	0.000755982
P39447	Tjp1	Tight junction protein ZO-1	3	20	13	0	5	5	1.81529e-05	7.22041e-05	6.28804e-05	0	1.0236e-05	1.44256e-05
Q9Z275	Rlbp1	Retinaldehyde-binding protein 1	0	0	0	1	1	4	0	0	0	2.37772e-05	1.40866e-05	5.55862e-05
Q9QXL1	Kif21b	Kinesin-like protein KIF21B	1	9	3	0	1	0	7.59638e-06	2.6438e-05	1.1747e-05	0	2.67712e-06	0
Q80U49	Cep170b	Centrosomal protein of 170 kDa protein B	1	12	8	0	2	1	8.05003e-06	3.8023e-05	3.73456e-05	0	5.674e-06	3.19855e-06
Q4JIM5	Abl2	Abelson tyrosine-protein kinase 2	2	6	8	0	0	1	1.07198e-05	3.19787e-05	5.30463e-05	0	0	4.25932e-06
Q8BR92	Palm2	Paralemmin-2	13	15	15	2	8	17	0.000421235	0.000234567	0.000323092	4.00924e-05	0.000100947	0.000241014
Q9CZ30	Ola1	Obg-like ATPase 1	5	12	10	4	11	8	0.000191981	0.00016704	0.000207815	0.000171304	0.000112764	0.000108064
Q99JF8	Psip1	PC4 and SFRS1-interacting protein	1	2	3	0	0	0	2.39976e-05	1.19315e-05	5.19538e-05	0	0	0
Q9JKD3	Scamp5	Secretory carrier-associated membrane protein 5	4	8	6	5	5	5	0.000269591	0.000589769	0.000400218	0.000224518	0.000190019	0.000117829
Q9WTR1	Trpv2	Transient receptor potential cation channel subfamily V member 2	1	6	4	0	0	0	8.38013e-06	4.58319e-05	2.5918e-05	0	0	0
Q8BZ98	Dnm3	Dynamin-3	65	60	68	34	53	51	0.000844228	0.000529242	0.000740167	0.000558971	0.000331157	0.000350025
P30416	Fkbp4	Peptidyl-prolyl cis-trans isomerase FKBP4	1	5	3	0	0	1	1.38327e-05	6.87752e-05	5.1338e-05	0	0	1.09924e-05
Q9DBS2	Tprg1l	Tumor protein p63-regulated gene 1-like protein	5	11	6	2	5	4	0.000214355	0.000284202	0.000206252	0.000198352	0.000109118	0.000123024
Q8CBF3	Ephb1	Ephrin type-B receptor 1	1	6	5	0	0	0	6.43839e-06	4.48157e-05	3.18601e-05	0	0	0
Q8R3Q6	Ccdc58	Coiled-coil domain-containing protein 58	0	5	1	2	23	19	0	0.000196869	5.44277e-05	0.000209372	0.00080626	0.000594353
Q9D6S7	Mrrf	Ribosome-recycling factor, mitochondrial	0	6	4	4	38	29	0	0.000132248	0.000134615	0.00020138	0.000835139	0.000662943
Q5PR73	Diras2	GTP-binding protein Di-Ras2	5	15	4	1	1	3	0.000222852	0.000459031	0.00015754	3.78763e-05	2.24394e-05	8.85469e-05
Q9CQ40	Mrpl49	39S ribosomal protein L49, mitochondrial	0	1	1	1	17	5	0	3.79506e-05	4.72144e-05	0.000181624	0.000443854	0.000151642
Q9D6M3	Slc25a22	Mitochondrial glutamate carrier 1	47	69	55	34	61	67	0.00229486	0.00202842	0.00192907	0.00189018	0.00137558	0.00162882
Q99JP7	Ggt7	Gamma-glutamyltransferase 7	6	17	21	0	5	8	8.61305e-05	0.000171294	0.000254544	0	4.3845e-05	7.60502e-05
O54774	Ap3d1	AP-3 complex subunit delta-1	8	45	25	3	9	1	6.86905e-05	0.000241694	0.000140541	3.77183e-05	3.35187e-05	2.09947e-06
Q9WVL0	Gstz1	Maleylacetoacetate isomerase	1	3	3	7	14	9	8.79914e-05	7.29144e-05	0.000126998	0.000523429	0.0003101	0.000186464
Q9D1K2	Atp6v1f	V-type proton ATPase subunit F	9	9	7	9	33	25	0.000958292	0.000608805	0.000461035	0.00107677	0.00198881	0.00126921
Q62417	Sorbs1	Sorbin and SH3 domain-containing protein 1	2	24	19	0	1	4	1.96446e-05	0.000104997	0.000121513	0	1.73079e-06	1.17082e-05
Q9DC53	Cpne8	Copine-8	4	5	4	2	1	3	5.48993e-05	4.36728e-05	4.07501e-05	3.91892e-05	7.73906e-06	1.74507e-05
Q1RLL3	Cpne9	Copine-9	4	5	4	2	1	3	5.72819e-05	4.55682e-05	4.25186e-05	4.089e-05	8.07494e-06	1.8208e-05
O08529	Capn2	Calpain-2 catalytic subunit	3	9	12	0	1	6	4.52527e-05	8.09975e-05	0.000151154	0	6.3792e-06	3.23648e-05
Q8CBW3	Abi1	Abl interactor 1	9	27	23	1	13	20	0.00021074	0.000425663	0.000456242	1.56702e-05	0.000134613	0.000225036
P31001	Des	Desmin	6	3	4	1	1	1	9.45579e-05	2.68648e-05	5.84895e-05	1.60712e-05	9.52119e-06	1.07346e-05
P00920	Ca2	Carbonic anhydrase 2	9	15	12	2	4	12	0.000316769	0.00041191	0.00033159	0.00011596	0.000120223	0.000309817
Q9JKK7	Tmod2	Tropomodulin-2	22	36	42	23	62	66	0.000812228	0.000888434	0.00100482	0.0011596	0.00106229	0.0014702
Q8K310	Matr3	Matrin-3	6	7	3	0	0	0	0.000104841	4.09562e-05	2.77929e-05	0	0	0
Q58A65	Spag9	C-Jun-amino-terminal kinase-interacting protein 4	1	8	2	0	0	0	9.59179e-06	2.86138e-05	8.89961e-06	0	0	0
Q3TPX4	Exoc5	Exocyst complex component 5	1	3	2	6	11	5	8.94827e-06	2.22451e-05	1.66051e-05	8.51682e-05	5.67641e-05	2.84436e-05
P56135	Atp5j2	ATP synthase subunit f, mitochondrial	7	9	9	13	20	15	0.000935908	0.000680093	0.00102423	0.00265521	0.00185214	0.00123003
Q9D071	Mms19	MMS19 nucleotide excision repair protein homolog	2	1	3	0	1	1	2.45795e-05	6.11038e-06	2.28058e-05	0	4.33117e-06	4.88314e-06
P51906	Slc1a1	Excitatory amino acid transporter 3	2	1	2	0	1	1	4.84541e-05	1.20455e-05	4.49575e-05	0	8.53813e-06	9.62624e-06
O88531	Ppt1	Palmitoyl-protein thioesterase 1	0	2	1	1	9	10	0	3.08814e-05	1.28065e-05	4.92639e-05	0.000160522	0.000238564
Q9CZT8	Rab3b	Ras-related protein Rab-3B	12	29	22	13	10	6	0.000694288	0.000949286	0.000858914	0.000722763	0.000203901	0.000183909
Q8BJZ4	Mrps35	28S ribosomal protein S35, mitochondrial	1	0	0	1	24	17	1.97981e-05	0	0	4.71086e-05	0.000334908	0.000283192
Q922B1	Macrod1	O-acetyl-ADP-ribose deacetylase MACROD1	1	5	1	3	21	16	1.96142e-05	7.80162e-05	2.4265e-05	9.33422e-05	0.000414747	0.000319528
P55302	Lrpap1	Alpha-2-macroglobulin receptor-associated protein	5	11	4	7	42	38	0.000123188	0.000253742	8.70844e-05	0.000230309	0.000601594	0.000573376
P68040	Gnb2l1	Guanine nucleotide-binding protein subunit beta-2-like 1	1	2	1	0	0	2	1.99854e-05	3.97464e-05	4.94485e-05	0	0	2.38227e-05
Q04690	Nf1	Neurofibromin	4	26	14	0	0	0	1.11499e-05	5.87627e-05	3.03462e-05	0	0	0
O88696	Clpp	Putative ATP-dependent Clp protease proteolytic subunit, mitochondrial	3	15	3	9	30	30	0.000163043	0.000474802	0.000115259	0.000415664	0.000697725	0.000731116
Q9JI90	Rnf14	E3 ubiquitin-protein ligase RNF14	2	2	2	0	0	0	7.83758e-05	2.59786e-05	2.424e-05	0	0	0
P30285	Cdk4	Cyclin-dependent kinase 4	1	4	1	0	0	0	2.09088e-05	7.277e-05	2.58666e-05	0	0	0
Q3TIR3	Ric8a	Synembryn-A	2	1	2	1	7	4	3.58606e-05	2.37729e-05	2.21819e-05	5.68859e-05	5.89775e-05	3.32468e-05
Q6PB66	Lrpprc	Leucine-rich PPR motif-containing protein, mitochondrial	33	63	70	113	193	113	0.000277628	0.000289646	0.000382871	0.00112628	0.000733012	0.000475603
Q9QXW9	Slc7a8	Large neutral amino acids transporter small subunit 2	1	2	1	0	0	0	1.1931e-05	2.96601e-05	7.38003e-06	0	0	0
Q9R1Q9	Atp6ap1	V-type proton ATPase subunit S1	1	5	3	0	1	1	1.36833e-05	6.80325e-05	4.23196e-05	0	4.82229e-06	5.43685e-06
Q9D6J5	Ndufb8	NADH dehydrogenase [ubiquinone] 1 beta subcomplex subunit 8, mitochondrial	3	17	5	8	71	58	0.000136245	0.000575789	0.000231757	0.0006889	0.003109	0.00242253
Q9ES97	Rtn3	Reticulon-3	38	78	51	10	57	49	0.000420606	0.000571819	0.000439035	0.000140739	0.000338151	0.000352521
P20108	Prdx3	Thioredoxin-dependent peroxide reductase, mitochondrial	15	23	14	16	47	40	0.000616282	0.000625078	0.000396454	0.000645223	0.000981702	0.000979479
Q9JKL4	Ndufaf3	NADH dehydrogenase [ubiquinone] 1 alpha subcomplex assembly factor 3	1	1	3	0	0	2	0.000102736	3.4053e-05	0.000127096	0	0	4.08204e-05
Q9D8Y1	Tmem126a	Transmembrane protein 126A	1	1	1	1	11	5	3.23234e-05	3.21419e-05	1.99939e-05	7.69121e-05	0.000250611	0.000128432
Q9CQM9	Glrx3	Glutaredoxin-3	3	5	5	3	5	11	5.6398e-05	8.4122e-05	9.30278e-05	0.000134197	9.27539e-05	0.000141923
Q8BP47	Nars	Asparagine--tRNA ligase, cytoplasmic	1	11	13	0	0	0	2.26668e-05	0.000123968	0.000175259	0	0	0
Q9DCL9	Paics	Multifunctional protein ADE2	5	9	8	0	2	8	0.000149068	0.000103762	0.000110648	0	2.10138e-05	0.00010069
P28741	Kif3a	Kinesin-like protein KIF3A	2	2	1	0	0	0	4.51881e-05	1.79738e-05	1.11806e-05	0	0	0
P42125	Eci1	Enoyl-CoA delta isomerase 1, mitochondrial	3	13	7	5	27	31	0.00013153	0.00032698	0.000176278	0.000312971	0.000502169	0.000670689
P58059	Mrps21	28S ribosomal protein S21, mitochondrial	0	1	0	1	4	2	0	7.24116e-05	0	8.66366e-05	0.000179644	8.68021e-05
Q3TXS7	Psmd1	26S proteasome non-ATPase regulatory subunit 1	7	17	20	6	7	6	8.64217e-05	0.000122294	0.000152146	9.49093e-05	3.27997e-05	2.90555e-05
Q8K215	Lyrm4	LYR motif-containing protein 4	0	5	1	3	24	18	0	0.000380758	8.61274e-05	0.000331313	0.00127584	0.00105116
Q8VCY8	Lppr2	Lipid phosphate phosphatase-related protein type 2	3	7	3	1	3	1	0.000184705	0.000156118	5.71253e-05	4.39497e-05	5.20751e-05	1.46779e-05
Q5IRJ6	Slc30a9	Zinc transporter 9	0	0	1	4	14	2	0	0	6.91146e-06	9.30541e-05	0.000102382	1.33188e-05
O35465	Fkbp8	Peptidyl-prolyl cis-trans isomerase FKBP8	9	8	9	25	34	27	0.000299433	0.000156712	0.000194965	0.000881236	0.000444322	0.000425805
Q78YZ6	Scoc	Short coiled-coil protein	0	0	1	2	3	3	0	0	9.40511e-05	0.000241196	0.000107171	0.000120829
Q9DC28	Csnk1d	Casein kinase I isoform delta	2	9	2	0	1	0	4.57979e-05	0.000129032	3.77715e-05	0	5.38005e-06	0
Q08331	Calb2	Calretinin	7	26	11	15	34	37	0.000233778	0.000546293	0.00028921	0.000639704	0.000543762	0.000594482
Q9CQH3	Ndufb5	NADH dehydrogenase [ubiquinone] 1 beta subcomplex subunit 5, mitochondrial	3	10	3	9	55	37	0.000134082	0.000349989	0.000124406	0.000598205	0.00282339	0.00175809
Q9ER88	Dap3	28S ribosomal protein S29, mitochondrial	1	2	3	2	16	14	3.2406e-05	2.41681e-05	6.0135e-05	5.78316e-05	0.00019415	0.000186702
Q9CXI5	Manf	Mesencephalic astrocyte-derived neurotrophic factor	0	4	3	3	25	16	0	0.000123181	0.000153249	0.000168433	0.000686031	0.000604705
Q91W50	Csde1	Cold shock domain-containing protein E1	3	4	9	0	0	0	2.38172e-05	3.1578e-05	8.83939e-05	0	0	0
Q9JKW0	Arl6ip1	ADP-ribosylation factor-like protein 6-interacting protein 1	2	2	1	3	7	3	6.24175e-05	4.65503e-05	1.93044e-05	0.00014852	0.000175978	6.20015e-05
Q68FD9	Kiaa1549	UPF0606 protein KIAA1549	4	16	17	0	7	11	2.61253e-05	6.98174e-05	6.06e-05	0	1.49615e-05	2.98438e-05
Q05A62	Dnal1	Dynein light chain 1, axonemal	0	2	0	1	3	1	0	4.97353e-05	0	7.93409e-05	9.40093e-05	3.97462e-05
Q8K400	Stxbp5	Syntaxin-binding protein 5	4	27	25	0	3	1	2.19978e-05	0.000164057	0.000180292	0	9.69063e-06	2.18512e-06
O54962	Banf1	Barrier-to-autointegration factor	0	1	1	1	8	5	0	7.07843e-05	4.40314e-05	8.46897e-05	0.000426475	0.000339406
P51830	Adcy9	Adenylate cyclase type 9	4	23	6	0	1	0	3.74597e-05	0.000114076	3.47565e-05	0	3.3004e-06	0
Q9D4H1	Exoc2	Exocyst complex component 2	1	4	6	0	0	0	6.85647e-06	2.72719e-05	4.66523e-05	0	0	0
Q14BI2	Grm2	Metabotropic glutamate receptor 2	3	21	10	0	2	0	3.63267e-05	0.000169777	8.08926e-05	0	1.02418e-05	0
Q922S4	Pde2a	cGMP-dependent 3',5'-cyclic phosphodiesterase	55	41	53	17	24	27	0.00074005	0.000288856	0.000513379	0.000279772	0.000126748	0.000167634
Q8VCW8	Acsf2	Acyl-CoA synthetase family member 2, mitochondrial	14	18	15	2	16	21	0.00028844	0.00019975	0.000223021	3.67677e-05	0.000116174	0.000192376
D3YVF0	Akap5	A-kinase anchor protein 5	16	39	33	7	25	30	0.00026362	0.000342473	0.000347169	0.000192229	0.00018581	0.000283825
O70589	Cask	Peripheral plasma membrane protein CASK	15	38	48	5	15	17	0.000136833	0.00025172	0.000402036	6.51178e-05	7.23343e-05	0.000108737
Q64523	Hist2h2ac	Histone H2A type 2-C	14	10	7	1	7	4	0.0012769	0.000561611	0.000455674	5.84293e-05	0.000242311	0.000156109
Q9ES28	Arhgef7	Rho guanine nucleotide exchange factor 7	3	17	17	0	2	3	2.20489e-05	0.000142513	0.000140931	0	7.77049e-06	1.75215e-05
P62137	Ppp1ca	Serine/threonine-protein phosphatase PP1-alpha catalytic subunit	34	63	59	25	37	53	0.00140146	0.00121224	0.00157939	0.00121055	0.0005345	0.000900111
P39053	Dnm1	Dynamin-1	199	204	234	130	175	168	0.00300328	0.00191465	0.00267129	0.00209517	0.00113567	0.00132686
Q3U186	Rars2	Probable arginine--tRNA ligase, mitochondrial	2	1	0	2	7	4	3.28826e-05	5.44966e-06	0	3.91214e-05	4.6354e-05	3.04859e-05
P81117	Nucb2	Nucleobindin-2	0	0	0	1	21	11	0	0	0	3.58923e-05	0.000244536	0.00013785
P50171	Hsd17b8	Estradiol 17-beta-dehydrogenase 8	7	6	2	0	1	2	0.000244609	0.000121618	6.0522e-05	0	1.72411e-05	2.91575e-05
Q9DBR7	Ppp1r12a	Protein phosphatase 1 regulatory subunit 12A	5	9	7	0	6	9	6.15683e-05	5.20392e-05	4.18919e-05	0	2.1698e-05	4.15874e-05
P17427	Ap2a2	AP-2 complex subunit alpha-2	148	126	136	70	83	85	0.00184388	0.000987283	0.00132019	0.00102856	0.000433214	0.000547464
Q80T41	Gabbr2	Gamma-aminobutyric acid type B receptor subunit 2	6	26	10	1	5	0	6.06579e-05	0.000191005	7.50408e-05	1.6037e-05	2.13771e-05	0
Q99K48	Nono	Non-POU domain-containing octamer-binding protein	10	6	8	0	0	0	0.000267881	5.99347e-05	0.000107705	0	0	0
Q8VHK1	Caskin2	Caskin-2	1	2	2	0	1	1	5.27509e-06	7.8682e-06	1.30518e-05	0	3.7181e-06	4.19194e-06
P56391	Cox6b1	Cytochrome c oxidase subunit 6B1	6	11	8	8	36	23	0.00117867	0.000805789	0.000911348	0.00148995	0.00332312	0.00196112
Q3UHD1	Bai1	Brain-specific angiogenesis inhibitor 1	2	15	9	0	0	0	8.00933e-06	6.57059e-05	4.2111e-05	0	0	0
P09103	P4hb	Protein disulfide-isomerase	29	27	36	72	80	87	0.000684569	0.000327986	0.000554329	0.00199911	0.000903616	0.00110285
P57722	Pcbp3	Poly(rC)-binding protein 3	6	7	3	0	3	3	0.000221994	0.000152825	5.2814e-05	0	3.61087e-05	4.07104e-05
P35235	Ptpn11	Tyrosine-protein phosphatase non-receptor type 11	5	5	8	0	3	5	6.36721e-05	5.27622e-05	0.000144411	0	2.24394e-05	2.95156e-05
Q5FWH7	Slc39a12	Zinc transporter ZIP12	1	12	5	0	1	0	1.83901e-05	0.000105149	5.68766e-05	0	6.48104e-06	0
P28740	Kif2a	Kinesin-like protein KIF2A	31	27	32	10	23	27	0.000476277	0.000236801	0.000305722	0.000181752	0.000161516	0.0001821
Q5NCE8	Mrs2	Magnesium transporter MRS2 homolog, mitochondrial	0	0	0	4	4	1	0	0	0	8.68362e-05	5.14452e-05	1.16003e-05
Q61595	Ktn1	Kinectin	0	5	3	4	48	43	0	2.13633e-05	1.47656e-05	2.84001e-05	0.000181713	0.000185902
P63038	Hspd1	60 kDa heat shock protein, mitochondrial	189	184	199	287	369	387	0.00446683	0.00263316	0.00381621	0.00912905	0.00515903	0.00584725
P58854	Tubgcp3	Gamma-tubulin complex component 3	2	1	2	0	0	0	2.80017e-05	3.48056e-06	1.73206e-05	0	0	0
Q9CXI0	Coq5	2-methoxy-6-polyprenyl-1,4-benzoquinol methylase, mitochondrial	0	4	0	1	10	6	0	5.77964e-05	0	4.61002e-05	0.000150214	0.000107773
Q8K3H0	Appl1	DCC-interacting protein 13-alpha	1	10	10	0	0	1	1.79219e-05	7.57402e-05	0.000127486	0	0	3.56048e-06
Q920P3	Brinp1	BMP/retinoic acid-inducible neural-specific protein 1	3	14	18	0	0	0	2.50081e-05	7.87476e-05	0.000154689	0	0	0
P63073	Eif4e	Eukaryotic translation initiation factor 4E	1	3	1	0	0	1	0.000116781	8.70941e-05	3.61179e-05	0	0	4.64011e-05
Q9D1B9	Mrpl28	39S ribosomal protein L28, mitochondrial	0	3	0	2	22	15	0	4.90257e-05	0	8.7985e-05	0.000529945	0.000313433
P58389	Ppp2r4	Serine/threonine-protein phosphatase 2A activator	5	16	8	9	27	21	0.000196142	0.000331569	0.000218385	0.000303362	0.000442397	0.000405256
P62627	Dynlrb1	Dynein light chain roadblock-type 1	1	2	2	2	7	5	6.59935e-05	0.000131246	0.000244925	0.000392572	0.000441892	0.000209772
P03995	Gfap	Glial fibrillary acidic protein	58	49	55	23	51	49	0.00131128	0.000710559	0.000874894	0.000560921	0.00052443	0.000579555
P63276	Rps17	40S ribosomal protein S17	0	6	4	2	22	19	0	0.000186661	0.000261253	0.000279162	0.000975781	0.00067127
Q9CQE8		UPF0568 protein C14orf166 homolog	0	7	5	3	22	14	0	0.000142004	0.000144546	0.000185345	0.000420923	0.000257916
P58281	Opa1	Dynamin-like 120 kDa protein, mitochondrial	82	89	96	110	200	167	0.000976704	0.000580763	0.000832744	0.00167236	0.00116753	0.00106197
P04627	Araf	Serine/threonine-protein kinase A-Raf	1	5	1	0	0	1	2.09781e-05	4.69356e-05	1.29761e-05	0	0	8.3353e-06
Q99KF1	Tmed9	Transmembrane emp24 domain-containing protein 9	0	2	1	1	3	5	0	2.68077e-05	3.33515e-05	3.2074e-05	6.65066e-05	7.49822e-05
P61028	Rab8b	Ras-related protein Rab-8B	5	10	10	3	8	2	0.000183634	0.000304338	0.000359696	0.00014565	0.00019415	4.86427e-05
P11798	Camk2a	Calcium/calmodulin-dependent protein kinase type II subunit alpha	130	135	121	85	113	99	0.00363158	0.00276111	0.00290221	0.00280681	0.00129386	0.0012323
Q9D3A9	Ttyh1	Protein tweety homolog 1	23	18	27	1	22	21	0.000633538	0.000279991	0.000452839	3.34995e-05	0.00024808	0.000240538
Q60692	Psmb6	Proteasome subunit beta type-6	1	5	4	0	0	2	2.66192e-05	0.000132349	0.000164655	0	0	3.17302e-05
Q8BHE8		Uncharacterized protein C2orf47 homolog, mitochondrial	0	2	0	7	8	4	0	4.32976e-05	0	0.00031082	0.000153452	6.9203e-05
P63143	Kcnab1	Voltage-gated potassium channel subunit beta-1	1	3	3	1	2	2	3.15979e-05	5.49858e-05	3.90902e-05	1.87965e-05	2.22715e-05	3.13873e-05
Q9WV32	Arpc1b	Actin-related protein 2/3 complex subunit 1B	7	4	4	0	0	0	0.000272489	4.23374e-05	0.000136947	0	0	0
P63017	Hspa8	Heat shock cognate 71 kDa protein	154	179	168	88	85	120	0.00286367	0.00216007	0.00241437	0.00218187	0.000718894	0.00135215
Q6PH08	Erc2	ERC protein 2	28	54	70	6	39	46	0.000284662	0.000342309	0.000565093	7.87605e-05	0.000179644	0.000257776
Q9D898	Arpc5l	Actin-related protein 2/3 complex subunit 5-like protein	2	3	2	3	11	9	0.000165631	0.000144113	0.000128065	0.00024632	0.000423195	0.000213885
Q6GSS7	Hist2h2aa1	Histone H2A type 2-A	15	10	7	1	7	4	0.00131581	0.000557291	0.000452169	5.79799e-05	0.000240447	0.000154908
P28661	Sept4	Septin-4	5	4	10	1	4	6	0.000132539	5.2718e-05	0.00014757	3.15372e-05	3.73677e-05	5.79286e-05
Q9DC71	Mrps15	28S ribosomal protein S15, mitochondrial	0	3	0	2	25	18	0	4.88357e-05	0	5.84293e-05	0.000458659	0.000341489
P08103	Hck	Tyrosine-protein kinase HCK	1	2	3	0	1	2	2.41808e-05	1.80338e-05	2.24359e-05	0	4.26092e-06	1.92157e-05
P60041	Sst	Somatostatin	1	0	1	1	3	3	5.46153e-05	0	6.75655e-05	6.49774e-05	0.000153981	0.000130203
P70211	Dcc	Netrin receptor DCC	1	3	5	0	0	0	4.37828e-06	1.30611e-05	2.70822e-05	0	0	0
P62897	Cycs	Cytochrome c, somatic	23	29	30	24	66	60	0.0027755	0.00173995	0.00276182	0.00301495	0.00440165	0.00345224
Q91VW3	Sh3bgrl3	SH3 domain-binding glutamic acid-rich-like protein 3	0	1	0	1	3	4	0	6.77399e-05	0	8.10471e-05	9.6031e-05	0.000216539
Q6ZQI3	Mlec	Malectin	1	5	3	2	2	2	0.000130626	0.000129893	6.73333e-05	7.7705e-05	3.06903e-05	5.19023e-05
P14685	Psmd3	26S proteasome non-ATPase regulatory subunit 3	3	15	13	2	7	7	5.97677e-05	0.000178296	0.000147879	4.26644e-05	4.63395e-05	5.69946e-05
Q9R0Y5	Ak1	Adenylate kinase isoenzyme 1	19	26	19	19	37	41	0.00111032	0.000779357	0.000989799	0.0016318	0.00108183	0.00141434
P62069	Usp46	Ubiquitin carboxyl-terminal hydrolase 46	3	5	2	1	0	1	6.92391e-05	6.88503e-05	3.21213e-05	4.11879e-05	0	1.37555e-05
Q8BIV3	Ranbp6	Ran-binding protein 6	0	3	0	2	4	3	0	1.14024e-05	0	1.36423e-05	1.21234e-05	1.13903e-05
P58252	Eef2	Elongation factor 2	54	53	71	31	33	39	0.000716237	0.00042219	0.000694239	0.000500735	0.000189963	0.000243511
A2ALS5	Rap1gap	Rap1 GTPase-activating protein 1	3	8	10	0	0	5	2.86669e-05	7.12648e-05	0.000112303	0	0	3.4171e-05
Q8C7X2	Emc1	ER membrane protein complex subunit 1	1	10	4	0	0	0	1.27089e-05	6.6347e-05	2.75141e-05	0	0	0
Q924N4	Slc12a6	Solute carrier family 12 member 6	4	11	4	1	1	1	2.75451e-05	6.29981e-05	1.70382e-05	6.55424e-06	3.88299e-06	4.37784e-06
P26041	Msn	Moesin	7	10	19	12	35	25	0.000197637	0.000103723	0.000258084	0.00030045	0.000301824	0.000266123
Q9WUR9	Ak4	Adenylate kinase 4, mitochondrial	6	18	14	11	62	44	0.000312507	0.000593255	0.000492046	0.000642198	0.00194237	0.00137716
O88643	Pak1	Serine/threonine-protein kinase PAK 1	14	28	33	1	17	24	0.000290614	0.000288982	0.000409856	1.38301e-05	0.000139289	0.000272511
P14234	Fgr	Tyrosine-protein kinase Fgr	2	2	3	0	1	2	3.67623e-05	1.8278e-05	2.27396e-05	0	4.31861e-06	1.94759e-05
P26638	Sars	Serine--tRNA ligase, cytoplasmic	10	16	12	6	11	12	0.000222728	0.000190717	0.000191348	0.000191379	0.000122102	0.00012783
Q9DC61	Pmpca	Mitochondrial-processing peptidase subunit alpha	5	7	9	12	14	21	0.000108814	7.81465e-05	0.000134615	0.000258918	0.000127827	0.000211373
Q5GH67	Xkr4	XK-related protein 4	1	6	2	0	1	0	9.79193e-06	4.38163e-05	1.81706e-05	0	3.45088e-06	0
Q5U3K5	Rabl6	Rab-like protein 6	3	7	13	0	0	6	4.36923e-05	5.21363e-05	0.000108105	0	0	4.1665e-05
Q9D1H6	Ndufaf4	NADH dehydrogenase [ubiquinone] 1 alpha subcomplex assembly factor 4	1	6	1	3	25	17	3.66207e-05	0.000236698	4.5304e-05	0.000217843	0.000838883	0.000523823
O35683	Ndufa1	NADH dehydrogenase [ubiquinone] 1 alpha subcomplex subunit 1	0	1	0	3	2	3	0	8.99972e-05	0	0.000538384	0.000127584	0.000251726
Q60673	Ptprn	Receptor-type tyrosine-protein phosphatase-like N	1	7	4	0	2	2	1.29426e-05	3.21747e-05	2.802e-05	0	9.12245e-06	1.54275e-05
O35682	Myadm	Myeloid-associated differentiation marker	1	3	3	1	1	0	3.95961e-05	7.87476e-05	6.12312e-05	4.71086e-05	1.39545e-05	0
P97493	Txn2	Thioredoxin, mitochondrial	0	2	0	3	20	8	0	5.6926e-05	0	0.00022703	0.000847358	0.00028812
P62806	Hist1h4a	Histone H4	15	20	14	1	22	12	0.00135319	0.00137617	0.000989211	0.000146357	0.00108384	0.000513228
P28474	Adh5	Alcohol dehydrogenase class-3	2	10	5	0	1	0	3.3879e-05	0.000168444	7.33465e-05	0	1.19397e-05	0
Q3U2A8	Vars2	Valine--tRNA ligase, mitochondrial	0	0	1	1	14	10	0	0	7.39396e-06	7.11074e-06	6.95092e-05	5.69946e-05
P97450	Atp5j	ATP synthase-coupling factor 6, mitochondrial	2	10	3	6	26	28	0.000117322	0.000787476	0.000181426	0.000558325	0.00169521	0.00184133
Q8CCB4	Vps53	Vacuolar protein sorting-associated protein 53 homolog	2	7	7	1	3	2	1.52293e-05	4.54313e-05	5.1811e-05	9.05935e-06	1.61013e-05	1.21022e-05
P70232	Chl1	Neural cell adhesion molecule L1-like protein	4	15	20	0	9	8	4.71616e-05	7.5556e-05	0.000136137	0	3.50882e-05	3.53957e-05
Q9JHS3	Lamtor2	Ragulator complex protein LAMTOR2	0	2	1	3	7	2	0	5.03985e-05	3.13504e-05	0.000422093	0.000232203	8.05523e-05
Q9D8S4	Rexo2	Oligoribonuclease, mitochondrial	1	3	5	4	16	9	8.01947e-05	6.64537e-05	0.000181885	0.000222623	0.000292044	0.00015932
P54227	Stmn1	Stathmin	1	5	0	2	16	12	8.50386e-05	0.000211403	0	0.000151759	0.000539449	0.000523725
Q3KNM2	March5	E3 ubiquitin-protein ligase MARCH5	0	5	1	6	10	5	0	0.000135967	1.40964e-05	0.000244016	0.00017669	0.000108659
Q9CX34	Sugt1	Suppressor of G2 allele of SKP1 homolog	4	2	3	0	0	1	0.000131987	2.81241e-05	5.83154e-05	0	0	1.49837e-05
Q9CXY9	Pigk	GPI-anchor transamidase	1	3	1	0	0	0	1.60389e-05	6.37955e-05	1.9842e-05	0	0	0
Q8K377	Lrrtm1	Leucine-rich repeat transmembrane neuronal protein 1	1	4	5	0	2	1	1.21367e-05	5.43087e-05	6.75655e-05	0	1.28317e-05	9.64468e-06
Q9D1E8	Agpat5	1-acyl-sn-glycerol-3-phosphate acyltransferase epsilon	2	2	3	1	3	0	3.47144e-05	3.45195e-05	5.36822e-05	2.06504e-05	3.05852e-05	0
Q3THE2	Myl12b	Myosin regulatory light chain 12B	6	15	7	4	31	27	0.000478837	0.000494462	0.000364539	0.000482042	0.000895684	0.000863479
Q3UHK1	Slc2a13	Proton myo-inositol cotransporter	3	8	6	1	6	1	4.97282e-05	8.40633e-05	6.15196e-05	4.73305e-05	3.85556e-05	7.90349e-06
P16014	Chgb	Secretogranin-1	0	0	1	1	5	8	0	0	1.15769e-05	1.11335e-05	2.63837e-05	4.83373e-05
Q9CQC7	Ndufb4	NADH dehydrogenase [ubiquinone] 1 beta subcomplex subunit 4	2	7	4	5	36	27	9.82229e-05	0.000439521	0.000212648	0.000467434	0.00242311	0.00158061
O70251	Eef1b	Elongation factor 1-beta	1	2	4	3	10	16	5.63145e-05	4.19987e-05	0.000191586	0.000167497	0.00024808	0.000380386
Q99L13	Hibadh	3-hydroxyisobutyrate dehydrogenase, mitochondrial	8	17	12	9	26	36	0.000283674	0.000319692	0.000269052	0.000337495	0.000486533	0.000661251
Q60575	Kif1b	Kinesin-like protein KIF1B	2	9	6	0	0	1	6.97729e-06	3.81596e-05	1.72634e-05	0	0	2.77231e-06
P61164	Actr1a	Alpha-centractin	17	27	29	7	29	29	0.000522332	0.000519399	0.00076083	0.000260601	0.000368161	0.000495418
P55288	Cdh11	Cadherin-11	2	11	11	0	0	3	2.38771e-05	7.51861e-05	0.000113232	0	0	3.16239e-05
Q9CRD0	Ociad1	OCIA domain-containing protein 1	4	21	8	5	74	67	0.000179545	0.000548364	0.000222118	0.00042722	0.00185307	0.00201789
Q9CQ54	Ndufc2	NADH dehydrogenase [ubiquinone] 1 subunit C2	1	12	4	8	46	21	5.27948e-05	0.000498735	0.000261253	0.000753738	0.00234436	0.0010069
Q9QUM9	Psma6	Proteasome subunit alpha type-6	7	18	13	3	3	10	0.000206029	0.000524984	0.000446042	0.000214478	4.53805e-05	0.000204655
P70202	Lxn	Latexin	3	6	7	2	6	8	0.000228302	0.000255398	0.000176522	0.000101857	0.000140802	0.000192763
Q8BTY2	Slc4a7	Sodium bicarbonate cotransporter 3	2	12	6	0	2	0	1.22541e-05	7.61582e-05	3.78994e-05	0	6.47791e-06	0
Q9QYR6	Map1a	Microtubule-associated protein 1A	31	124	85	8	79	50	0.000136932	0.000343811	0.000249866	3.25823e-05	0.00015925	8.97726e-05
O09061	Psmb1	Proteasome subunit beta type-1	5	18	13	2	3	9	0.000184782	0.000433112	0.000408208	0.000157029	8.3727e-05	0.00022026
Q9CQZ1	Hsbp1	Heat shock factor-binding protein 1	0	2	2	3	6	6	0	8.28922e-05	0.000360942	0.000396704	0.000323157	0.000596193
Q62418	Dbnl	Drebrin-like protein	20	19	22	4	16	32	0.000494043	0.000303431	0.000449403	0.000103725	0.000199716	0.000352186
Q9EQI8	Mrpl46	39S ribosomal protein L46, mitochondrial	2	1	2	2	21	15	0.000111932	2.22608e-05	4.1542e-05	7.99016e-05	0.000370805	0.000338007
P63037	Dnaja1	DnaJ homolog subfamily A member 1	7	9	5	0	5	6	0.000223414	0.000150751	8.88392e-05	0	5.06158e-05	0.000101451
Q8K273	Mmgt1	Membrane magnesium transporter 1	0	2	0	1	6	2	0	9.61802e-05	0	0.000172612	0.000289742	7.68629e-05
Q61831	Mapk10	Mitogen-activated protein kinase 10	5	9	16	2	7	8	0.000122884	0.000122195	0.000261816	4.87331e-05	5.77428e-05	9.22272e-05
Q8K4I3	Arhgef6	Rho guanine nucleotide exchange factor 6	1	2	5	0	0	1	8.21709e-06	1.63419e-05	3.55792e-05	0	0	6.52986e-06
Q03173	Enah	Protein enabled homolog	3	9	12	1	6	6	4.73968e-05	7.06961e-05	0.000122157	9.39823e-06	3.61912e-05	4.08035e-05
P59279	Rab2b	Ras-related protein Rab-2B	23	33	18	12	24	16	0.00108523	0.000947888	0.00056242	0.000628115	0.00049616	0.000361274
Q9D7B6	Acad8	Isobutyryl-CoA dehydrogenase, mitochondrial	1	7	1	0	0	1	4.60197e-05	9.91495e-05	1.89772e-05	0	0	1.21901e-05
P26039	Tln1	Talin-1	6	16	11	21	50	21	2.49326e-05	3.84286e-05	3.08445e-05	0.000133484	0.000100169	3.86356e-05
P53026	Rpl10a	60S ribosomal protein L10a	1	3	2	2	25	18	2.91953e-05	0.000116125	7.22359e-05	0.000104203	0.000514452	0.000382809
P20357	Map2	Microtubule-associated protein 2	35	105	78	7	59	45	0.000183684	0.000497988	0.000315133	5.36028e-05	0.000168553	0.000152853
P43274	Hist1h1e	Histone H1.4	5	14	7	0	12	7	0.000231429	0.000431494	0.000268411	0	0.000224291	0.000137932
Q9DCZ4	Apoo	Apolipoprotein O	2	6	5	4	30	22	0.000119535	0.000193154	0.000203334	0.000213322	0.000863599	0.000676811
P84099	Rpl19	60S ribosomal protein L19	0	0	0	1	13	7	0	0	0	3.8456e-05	0.000330351	0.000166961
Q91YM2	Arhgap35	Rho GTPase-activating protein 35	1	6	13	0	0	0	4.2264e-06	2.94187e-05	4.96712e-05	0	0	0
Q9D6U8	Fam162a	Protein FAM162A	1	6	2	3	36	28	4.08734e-05	0.000304829	0.000126413	0.000389026	0.00207427	0.00113683
Q5SVL6	Rap1gap2	Rap1 GTPase-activating protein 2	1	7	9	0	0	2	8.898e-06	5.30883e-05	7.7055e-05	0	0	1.06064e-05
Q8BPQ7	Sgsm1	Small G protein signaling modulator 1	3	4	10	0	0	2	2.31853e-05	1.72913e-05	6.09511e-05	0	0	1.15154e-05
Q3SXD3	Hddc2	HD domain-containing protein 2	0	1	1	1	18	10	0	3.16573e-05	1.96924e-05	3.78763e-05	0.000392689	0.00029094
Q02248	Ctnnb1	Catenin beta-1	74	74	74	40	49	55	0.00114378	0.000742103	0.000812862	0.000772075	0.000343056	0.000454461
Q8BLQ9	Cadm2	Cell adhesion molecule 2	33	49	44	9	25	53	0.000844717	0.000825492	0.000999969	0.000277237	0.000364421	0.00085066
Q91ZP9	Necab2	N-terminal EF-hand calcium-binding protein 2	8	14	10	6	25	21	0.000244295	0.000267215	0.000181333	0.000251892	0.000390295	0.000362382
P08414	Camk4	Calcium/calmodulin-dependent protein kinase type IV	4	12	8	0	8	6	8.10496e-05	0.000147757	0.000125335	0	8.56907e-05	6.44075e-05
Q9JL04	Fmn2	Formin-2	5	18	10	0	10	8	2.81037e-05	8.18416e-05	4.71845e-05	0	2.26385e-05	2.39283e-05
Q9D3D9	Atp5d	ATP synthase subunit delta, mitochondrial	6	10	11	7	23	22	0.000377106	0.000412487	0.000419871	0.000448654	0.00062463	0.000824103
Q9DCS3	Mecr	Trans-2-enoyl-CoA reductase, mitochondrial	3	15	9	4	30	31	6.79397e-05	0.000202675	0.000189111	0.000181867	0.000466896	0.000465659
Q64437	Adh7	Alcohol dehydrogenase class 4 mu/sigma chain	1	3	1	0	0	0	1.69395e-05	5.05332e-05	1.04781e-05	0	0	0
Q62205	Scn9a	Sodium channel protein type 9 subunit alpha	2	11	4	0	1	0	9.5797e-06	4.1279e-05	1.38264e-05	0	2.25073e-06	0
Q8CGC7	Eprs	Bifunctional glutamate/proline--tRNA ligase	0	0	5	2	9	4	0	0	1.81426e-05	1.49551e-05	2.95333e-05	1.99783e-05
Q3UMR5	Mcu	Calcium uniporter protein, mitochondrial	16	32	14	18	58	46	0.000452527	0.00065698	0.0003247	0.000602991	0.000861192	0.000733602
Q00612	G6pdx	Glucose-6-phosphate 1-dehydrogenase X	0	1	2	2	2	3	0	6.11632e-06	2.28279e-05	4.39071e-05	2.16769e-05	2.44394e-05
Q9JM14	Nt5c	5'(3')-deoxyribonucleotidase, cytosolic type	2	7	5	3	20	14	0.000126708	0.000283491	0.000137158	0.000226121	0.000580507	0.000465693
O35089	Cnih2	Protein cornichon homolog 2	0	3	0	2	3	4	0	9.84345e-05	0	0.000188435	8.3727e-05	0.00011013
P97792	Cxadr	Coxsackievirus and adenovirus receptor homolog	6	9	7	0	9	8	0.0001215	0.000163968	0.000118101	0	9.78727e-05	8.96559e-05
Q61207	Psap	Sulfated glycoprotein 1	2	6	2	2	54	50	4.54964e-05	5.65512e-05	2.11066e-05	5.41284e-05	0.000541144	0.000510683
P63087	Ppp1cc	Serine/threonine-protein phosphatase PP1-gamma catalytic subunit	32	57	56	27	32	49	0.00143183	0.00116049	0.00158936	0.00126012	0.000476959	0.000833891
P46460	Nsf	Vesicle-fusing ATPase	222	211	248	136	143	155	0.00388297	0.00211687	0.00319719	0.00255298	0.000963311	0.00127555
Q9D7S9	Chmp5	Charged multivesicular body protein 5	1	3	1	2	11	12	0.000115715	7.19156e-05	1.7894e-05	0.000103252	0.000265072	0.000402302
Q922Q4	Pycr2	Pyrroline-5-carboxylate reductase 2	2	14	5	15	24	23	7.91922e-05	0.000275617	0.000159201	0.000683075	0.000300022	0.00035399
Q9WTS5	Tenm2	Teneurin-2	2	25	14	0	0	1	4.58421e-06	5.47016e-05	3.26094e-05	0	0	1.82146e-06
Q8K4Z3	Apoa1bp	NAD(P)H-hydrate epimerase	5	8	5	3	23	20	0.000179727	0.000201058	0.000138964	0.000187098	0.000538386	0.000473102
Q9JM63	Kcnj10	ATP-sensitive inward rectifier potassium channel 10	1	7	4	0	0	0	1.6716e-05	0.0001496	7.23788e-05	0	0	0
Q8CDN6	Txnl1	Thioredoxin-like protein 1	1	5	6	0	0	1	2.19217e-05	9.80939e-05	0.000189838	0	0	8.71024e-06
Q9JJU8	Sh3bgrl	SH3 domain-binding glutamic acid-rich-like protein	1	3	3	0	3	2	0.000111147	0.000165784	0.000206252	0	0.000117512	8.83249e-05
Q4VAE3	Tmem65	Transmembrane protein 65	0	6	1	1	18	14	0	0.000148072	3.3494e-05	9.66331e-05	0.000429369	0.000322726
A2AIL4	Ndufaf6	NADH dehydrogenase (ubiquinone) complex I, assembly factor 6	0	0	0	1	7	3	0	0	0	2.26348e-05	0.000100573	3.02374e-05
Q8BP40	Acp6	Lysophosphatidic acid phosphatase type 6	0	2	1	1	17	10	0	2.2607e-05	9.37511e-06	3.6064e-05	0.000218999	0.000108399
P62073	Timm10	Mitochondrial import inner membrane translocase subunit Tim10	1	7	5	4	64	45	0.000140786	0.000489985	0.000435422	0.000753738	0.00491198	0.0028529
P19536	Cox5b	Cytochrome c oxidase subunit 5B, mitochondrial	2	14	7	10	34	36	0.000148485	0.00135347	0.000428618	0.000942173	0.00340141	0.00259592
Q8BHL5	Elmo2	Engulfment and cell motility protein 2	3	10	10	8	14	16	4.32744e-05	9.03661e-05	9.10103e-05	0.000133861	0.000103706	0.000103166
Q9WTU6	Mapk9	Mitogen-activated protein kinase 9	2	6	9	1	5	5	5.9909e-05	9.68055e-05	0.000157493	1.78189e-05	5.2783e-05	5.35587e-05
Q9CQL5	Mrpl18	39S ribosomal protein L18, mitochondrial	0	1	0	1	5	2	0	3.49989e-05	0	4.18743e-05	0.000111636	4.19543e-05
Q9Z1W9	Stk39	STE20/SPS1-related proline-alanine-rich protein kinase	2	4	4	0	2	4	7.97619e-05	2.83265e-05	5.63856e-05	0	1.60627e-05	3.62196e-05
Q9CQA1	Trappc5	Trafficking protein particle complex subunit 5	0	4	1	3	8	3	0	0.000100529	2.08447e-05	0.000280647	0.000201895	6.69484e-05
P70704	Atp8a1	Probable phospholipid-transporting ATPase IA	7	38	17	3	3	0	4.41106e-05	0.000216573	9.54972e-05	2.62398e-05	1.16591e-05	0
O35658	C1qbp	Complement component 1 Q subcomponent-binding protein, mitochondrial	9	14	8	10	27	44	0.000341837	0.00038524	0.000310121	0.000488032	0.000835262	0.00144878
Q8BLC3	Lypd1	Ly6/PLAUR domain-containing protein 1	1	4	1	0	1	1	8.98635e-05	0.000201058	5.55858e-05	0	3.16698e-05	3.57058e-05
Q8R5H6	Wasf1	Wiskott-Aldrich syndrome protein family member 1	25	34	36	3	26	34	0.000544004	0.000422617	0.000602892	5.39348e-05	0.000303554	0.000441309
P55066	Ncan	Neurocan core protein	12	30	16	4	24	18	0.000114916	0.000178859	0.000111259	5.34988e-05	9.15626e-05	9.92611e-05
Q80X85	Mrps7	28S ribosomal protein S7, mitochondrial	0	2	1	2	32	18	0	3.90484e-05	3.23868e-05	6.22924e-05	0.00061815	0.00038487
Q8R0A7	Kiaa0513	Uncharacterized protein KIAA0513	7	16	22	0	15	15	0.000186792	0.000255398	0.000365883	0	0.00017006	0.000166993
Q9JHW9	Aldh1a3	Aldehyde dehydrogenase family 1 member A3	1	2	2	0	1	1	1.23738e-05	1.23043e-05	3.06156e-05	0	4.36078e-06	9.83305e-06
P29319	Epha3	Ephrin type-A receptor 3	4	2	4	1	1	1	4.51146e-05	1.28175e-05	2.7906e-05	1.53355e-05	4.54266e-06	5.12159e-06
Q9JLT4	Txnrd2	Thioredoxin reductase 2, mitochondrial	1	3	3	0	1	2	1.20904e-05	3.60676e-05	4.48717e-05	0	4.26092e-06	1.92157e-05
P52480	Pkm	Pyruvate kinase PKM	170	156	179	113	111	125	0.00385372	0.00268127	0.00370478	0.00316542	0.00124881	0.00156914
Q9CQJ8	Ndufb9	NADH dehydrogenase [ubiquinone] 1 beta subcomplex subunit 9	5	19	9	7	82	61	0.000389325	0.000791875	0.000503533	0.000673732	0.00422845	0.00331885
P21995	Emb	Embigin	1	3	2	0	1	3	3.83962e-05	5.7271e-05	3.56254e-05	0	1.35316e-05	3.81403e-05
Q8VEG4	Exd2	Exonuclease 3'-5' domain-containing protein 2	1	0	0	1	8	5	2.55459e-05	0	0	1.51963e-05	5.85189e-05	4.56761e-05
Q8BGH2	Samm50	Sorting and assembly machinery component 50 homolog	25	26	29	6	24	35	0.000526822	0.000423121	0.00045956	0.000112498	0.000266593	0.000434751
Q8BFZ9	Erlin2	Erlin-2	6	7	11	1	7	10	0.000167701	0.000129702	0.000242043	4.43375e-05	9.19355e-05	0.00014067
Q9Z0Y1	Dctn3	Dynactin subunit 3	3	3	5	5	11	12	0.000238428	8.46748e-05	0.000273894	0.000283665	0.000336108	0.000351875
O35239	Ptpn9	Tyrosine-protein phosphatase non-receptor type 9	1	7	2	0	0	0	1.06836e-05	5.84299e-05	1.98253e-05	0	0	0
Q9CQ91	Ndufa3	NADH dehydrogenase [ubiquinone] 1 alpha subcomplex subunit 3	0	1	2	2	14	14	0	3.74988e-05	0.000419871	0.000269192	0.001329	0.000899022
P08003	Pdia4	Protein disulfide-isomerase A4	7	11	13	8	32	37	9.93006e-05	9.87431e-05	0.000171985	0.000141769	0.000272966	0.000343263
Q3UH66	Wnk2	Serine/threonine-protein kinase WNK2	2	14	8	0	2	2	8.84418e-06	5.13013e-05	2.55296e-05	0	4.15583e-06	5.85682e-06
Q8QZY1	Eif3l	Eukaryotic translation initiation factor 3 subunit L	0	0	1	7	9	3	0	0	1.38964e-05	0.00016037	6.72983e-05	2.67794e-05
P15209	Ntrk2	BDNF/NT-3 growth factors receptor	13	23	30	0	14	19	0.000169767	0.00018416	0.000257753	0	9.79025e-05	0.000171701
Q61771	Kif3b	Kinesin-like protein KIF3B	1	2	1	0	0	0	3.39244e-05	1.26502e-05	5.24605e-06	0	0	0
Q6PHZ2	Camk2d	Calcium/calmodulin-dependent protein kinase type II subunit delta	44	54	41	32	41	48	0.001003	0.000921615	0.000840303	0.000876088	0.000451913	0.00064571
Q3UHD6	Snx27	Sorting nexin-27	2	7	10	0	0	0	2.35079e-05	5.25958e-05	0.00014541	0	0	0
Q80VP9	Asphd2	Aspartate beta-hydroxylase domain-containing protein 2	1	4	7	0	3	0	3.6941e-05	5.51003e-05	0.000148526	0	2.60376e-05	0
Q9R111	Gda	Guanine deaminase	49	45	45	25	27	42	0.00139546	0.000700749	0.000992647	0.000796904	0.00032458	0.000499016
Q9CQN1	Trap1	Heat shock protein 75 kDa, mitochondrial	10	12	17	23	29	31	0.000161525	0.00011154	0.000183173	0.000427047	0.000196075	0.000263849
Q8BYZ1	Abi3	ABI gene family member 3	0	0	0	0	4	3	0	0	0	0	5.47533e-05	5.48722e-05
P49025	Cit	Citron Rho-interacting kinase	0	3	3	0	0	0	0	7.664e-06	7.62783e-06	0	0	0
Q7M759	Abhd17b	Alpha/beta hydrolase domain-containing protein 17B	0	3	2	0	0	0	0	5.46858e-05	5.44277e-05	0	0	0
Q9D1P4	Chordc1	Cysteine and histidine-rich domain-containing protein 1	0	2	2	0	0	0	0	4.75816e-05	4.73571e-05	0	0	0
Q8BK63	Csnk1a1	Casein kinase I isoform alpha	0	3	2	0	0	0	0	4.67345e-05	4.65139e-05	0	0	0
Q01341	Adcy6	Adenylate cyclase type 6	1	1	0	0	0	0	5.43809e-06	5.40756e-06	0	0	0	0
Q99JX3	Gorasp2	Golgi reassembly-stacking protein 2	1	2	0	0	0	0	1.40474e-05	1.39685e-05	0	0	0	0
Q9WUA6	Akt3	RAC-gamma serine/threonine-protein kinase	1	2	0	0	0	0	1.32263e-05	1.3152e-05	0	0	0	0
Q9CX86	Hnrnpa0	Heterogeneous nuclear ribonucleoprotein A0	1	2	0	0	0	0	4.15435e-05	4.13102e-05	0	0	0	0
Q9D387	Lamp5	Lysosome-associated membrane glycoprotein 5	1	1	0	0	0	0	2.26264e-05	2.24993e-05	0	0	0	0
Q921M3	Sf3b3	Splicing factor 3B subunit 3	1	1	0	0	0	0	5.20573e-06	5.1765e-06	0	0	0	0
Q9JLC8	Sacs	Sacsin	1	2	0	0	0	0	2.76533e-06	2.74981e-06	0	0	0	0
Q8K1E0	Stx5	Syntaxin-5	0	0	0	0	5	4	0	0	0	0	6.28935e-05	6.38179e-05
P55821	Stmn2	Stathmin-2	0	2	0	1	6	5	0	7.03889e-05	0	4.21083e-05	0.00011226	0.000126566
Q9CQC6	Bzw1	Basic leucine zipper and W2 domain-containing protein 1	0	0	0	0	7	6	0	0	0	0	7.99303e-05	7.81012e-05
Q8BHS6	Armcx3	Armadillo repeat-containing X-linked protein 3	0	0	0	0	7	7	0	0	0	0	8.83662e-05	8.6344e-05
P49710	Hcls1	Hematopoietic lineage cell-specific protein	0	0	0	0	6	7	0	0	0	0	5.51289e-05	5.6975e-05
Q8VHQ9	Acot11	Acyl-coenzyme A thioesterase 11	0	4	3	0	0	0	0	3.18172e-05	3.29865e-05	0	0	0
B1AY13	Usp24	Ubiquitin carboxyl-terminal hydrolase 24	0	3	4	0	0	0	0	7.22179e-06	7.48719e-06	0	0	0
Q8R138	Tmem119	Transmembrane protein 119	0	0	0	0	8	6	0	0	0	0	0.000111636	0.000116873
O35114	Scarb2	Lysosome membrane protein 2	0	0	0	0	7	8	0	0	0	0	7.94064e-05	8.42598e-05
Q8BTE0		UPF0369 protein C6orf57 homolog	0	0	0	0	2	2	0	0	0	0	0.000128811	0.000121022
Q8R088	Golph3l	Golgi phosphoprotein 3-like	0	0	0	0	2	3	0	0	0	0	4.70046e-05	4.41625e-05
Q9CQQ0	Smim8	Small integral membrane protein 8	0	0	0	0	3	3	0	0	0	0	0.000138106	0.000129756
A2AJI0	Map7d1	MAP7 domain-containing protein 1	0	0	0	0	18	17	0	0	0	0	9.50093e-05	0.000101166
Q8VEK3	Hnrnpu	Heterogeneous nuclear ribonucleoprotein U	0	5	4	0	0	0	0	2.75617e-05	2.9391e-05	0	0	0
Q9DAU1	Cnpy3	Protein canopy homolog 3	0	0	0	0	10	12	0	0	0	0	0.000242687	0.000264495
Q8BV13	Cops7b	COP9 signalosome complex subunit 7b	1	1	0	1	3	5	2.39976e-05	2.38629e-05	0	2.85507e-05	5.07436e-05	9.53508e-05
Q920M7	Syt17	Synaptotagmin-17	0	6	3	0	0	0	0	6.03173e-05	6.67029e-05	0	0	0
Q8BKZ9	Pdhx	Pyruvate dehydrogenase protein X component, mitochondrial	22	25	23	17	50	55	0.000543755	0.000383521	0.000328522	0.000496474	0.000583805	0.000708451
P97855	G3bp1	Ras GTPase-activating protein-binding protein 1	0	0	0	0	3	2	0	0	0	0	2.40077e-05	2.16539e-05
P50428	Arsa	Arylsulfatase A	0	0	0	0	3	3	0	0	0	0	2.20625e-05	1.98993e-05
A2AJ15	Man1b1	Endoplasmic reticulum mannosyl-oligosaccharide 1,2-alpha-mannosidase	0	0	0	0	3	2	0	0	0	0	1.6966e-05	1.53025e-05
P60603	Romo1	Reactive oxygen species modulator 1	0	0	0	1	2	0	0	0	0	9.54099e-05	8.47868e-05	0
Q91WG7	Dgkg	Diacylglycerol kinase gamma	0	3	3	0	0	0	0	2.79814e-05	2.48655e-05	0	0	0
P61315	Gal3st3	Galactose-3-O-sulfotransferase 3	0	0	0	0	3	3	0	0	0	0	3.1082e-05	3.50431e-05
Q8CBY0	Gatc	Glutamyl-tRNA(Gln) amidotransferase subunit C, mitochondrial	0	0	0	0	1	1	0	0	0	0	2.88093e-05	3.24808e-05
Q8K003	Tma7	Translation machinery-associated protein 7	0	0	0	0	1	1	0	0	0	0	6.97725e-05	7.86644e-05
P01887	B2m	Beta-2-microglobulin	0	0	0	0	1	1	0	0	0	0	3.75247e-05	4.23069e-05
Q8BMD8	Slc25a24	Calcium-binding mitochondrial carrier protein SCaMC-1	0	0	0	0	1	1	0	0	0	0	9.40093e-06	1.0599e-05
Q3UMF9	Faxc	Failed axon connections homolog	0	0	0	0	1	1	0	0	0	0	1.09179e-05	1.23093e-05
Q149L6	Dnajb14	DnaJ homolog subfamily B member 14	0	0	0	0	2	2	0	0	0	0	1.76732e-05	1.99255e-05
Q921Z5	Tnfaip8	Tumor necrosis factor alpha-induced protein 8	0	0	0	0	7	6	0	0	0	0	0.000157869	0.000177988
Q9QUN9	Dkk3	Dickkopf-related protein 3	0	0	0	0	1	1	0	0	0	0	1.2795e-05	1.44256e-05
P23780	Glb1	Beta-galactosidase	0	0	0	0	2	2	0	0	0	0	1.38035e-05	1.55627e-05
B7ZMP1	Xpnpep3	Probable Xaa-Pro aminopeptidase 3	0	0	0	0	1	1	0	0	0	0	8.82498e-06	9.94965e-06
Q9D162	Ccdc167	Coiled-coil domain-containing protein 167	0	0	0	0	1	1	0	0	0	0	2.30177e-05	2.59511e-05
Q3UFY7	Nt5c3b	7-methylguanosine phosphate-specific 5'-nucleotidase	0	0	0	0	1	1	0	0	0	0	7.4424e-06	8.39087e-06
B9EKI3	Tmf1	TATA element modulatory factor	0	0	0	0	2	2	0	0	0	0	6.13947e-06	6.92189e-06
Q8K0C8	Cox19	Cytochrome c oxidase assembly protein COX19	0	0	0	0	1	1	0	0	0	0	4.85374e-05	5.47231e-05
Q62092	Nsg1	Neuron-specific protein family member 1	0	0	0	0	1	1	0	0	0	0	2.41375e-05	2.72136e-05
Q60715	P4ha1	Prolyl 4-hydroxylase subunit alpha-1	0	0	0	0	2	2	0	0	0	0	1.67245e-05	1.88559e-05
Q9ER72	Cars	Cysteine--tRNA ligase, cytoplasmic	0	0	0	0	2	2	0	0	0	0	1.07471e-05	1.21168e-05
O88745	Scrg1	Scrapie-responsive protein 1	0	0	0	0	1	1	0	0	0	0	4.55657e-05	5.13727e-05
Q8BH86		UPF0317 protein C14orf159 homolog, mitochondrial	0	0	0	0	3	3	0	0	0	0	2.1712e-05	2.4479e-05
Q8CG47	Smc4	Structural maintenance of chromosomes protein 4	0	0	0	0	1	1	0	0	0	0	1.73617e-06	1.95743e-06
Q80XE1	Ric8b	Synembryn-B	0	0	0	0	1	1	0	0	0	0	8.58738e-06	9.68177e-06
P24547	Impdh2	Inosine-5'-monophosphate dehydrogenase 2	0	0	0	0	1	1	0	0	0	0	8.68763e-06	9.79479e-06
Q62288	Spock1	Testican-1	0	0	0	0	4	4	0	0	0	0	3.03084e-05	3.4171e-05
Q5XG73	Acbd5	Acyl-CoA-binding domain-containing protein 5	0	0	0	0	4	4	0	0	0	0	3.51609e-05	3.96419e-05
Q6NVG1	Lpcat4	Lysophospholipid acyltransferase LPCAT4	0	0	0	0	7	6	0	0	0	0	5.96528e-05	5.28433e-05
O08638	Myh11	Myosin-11	8	10	12	4	9	6	3.53393e-05	3.0349e-05	4.57061e-05	3.43998e-05	1.47187e-05	1.5318e-05
Q9Z2C4	Mtmr1	Myotubularin-related protein 1	0	5	5	0	0	0	0	6.12089e-05	5.27192e-05	0	0	0
P62075	Timm13	Mitochondrial import inner membrane translocase subunit Tim13	1	6	1	2	24	12	0.000133376	0.000364726	8.2501e-05	0.000317363	0.00126913	0.000715432
Q99JY9	Actr3	Actin-related protein 3	48	54	54	26	43	53	0.00131861	0.000828922	0.00115314	0.000919633	0.000560851	0.000764814
Q9CRB9	Chchd3	Coiled-coil-helix-coiled-coil-helix domain-containing protein 3, mitochondrial	8	21	8	11	47	53	0.000418637	0.000679935	0.000293478	0.000531269	0.0010721	0.00128635
Q80WJ7	Mtdh	Protein LYRIC	0	1	1	1	32	41	0	1.08805e-05	1.35364e-05	2.60359e-05	0.000293069	0.000465193
Q6V4S5	Sdk2	Protein sidekick-2	0	10	9	0	0	0	0	2.75037e-05	3.24165e-05	0	0	0
Q68FD5	Cltc	Clathrin heavy chain 1	308	436	388	241	176	133	0.00239421	0.00222468	0.00219921	0.00227696	0.000591837	0.000519983
Q9CR62	Slc25a11	Mitochondrial 2-oxoglutarate/malate carrier protein	27	39	35	46	69	73	0.000867584	0.000952996	0.000948499	0.0022084	0.00110214	0.00141897
P20065	Tmsb4x	Thymosin beta-4	0	0	0	0	10	8	0	0	0	0	0.000937742	0.00110759
Q91XA2	Golm1	Golgi membrane protein 1	0	0	0	0	2	2	0	0	0	0	2.27249e-05	1.92157e-05
Q9CR24	Nudt8	Nucleoside diphosphate-linked moiety X motif 8, mitochondrial	0	0	0	0	2	2	0	0	0	0	4.2528e-05	3.59609e-05
P31230	Aimp1	Aminoacyl tRNA synthase complex-interacting multifunctional protein 1	0	0	0	0	8	6	0	0	0	0	0.000144046	0.000121803
Q8VDJ3	Hdlbp	Vigilin	0	0	0	0	2	2	0	0	0	0	7.04328e-06	5.95566e-06
Q9WUH1	Tmem115	Transmembrane protein 115	0	0	0	1	3	0	0	0	0	2.15354e-05	2.55168e-05	0
Q6PIC6	Atp1a3	Sodium/potassium-transporting ATPase subunit alpha-3	239	280	227	190	125	113	0.00398385	0.00393038	0.00298649	0.00354175	0.000844158	0.000812581
Q6P5E8	Dgkq	Diacylglycerol kinase theta	0	4	1	0	0	0	0	2.02349e-05	1.67829e-05	0	0	0
Q9Z1S3	Rasgrp1	RAS guanyl-releasing protein 1	0	2	1	0	0	0	0	1.18864e-05	9.85861e-06	0	0	0
Q9JIF0	Prmt1	Protein arginine N-methyltransferase 1	0	2	1	0	0	0	0	2.54709e-05	2.11256e-05	0	0	0
P70205	Adcyap1r1	Pituitary adenylate cyclase-activating polypeptide type I receptor	0	2	1	0	0	0	0	1.90518e-05	1.58016e-05	0	0	0
Q8K1S4	Unc5a	Netrin receptor UNC5A	0	2	2	0	0	0	0	1.05231e-05	8.72783e-06	0	0	0
Q8BWG8	Arrb1	Beta-arrestin-1	0	2	1	0	0	0	0	2.2607e-05	1.87502e-05	0	0	0
Q80Y98	Ddhd2	Phospholipase DDHD2	0	2	1	0	0	0	0	1.35189e-05	1.12126e-05	0	0	0
Q8BVP5	Csnk1g2	Casein kinase I isoform gamma-2	0	2	2	0	0	0	0	2.27704e-05	1.88858e-05	0	0	0
Q8K0P3	Tldc1	TLD domain-containing protein 1	0	2	2	0	0	0	0	2.07686e-05	1.72255e-05	0	0	0
P61148	Fgf1	Fibroblast growth factor 1	0	2	1	0	0	0	0	6.09659e-05	5.05651e-05	0	0	0
P97765	Wbp2	WW domain-binding protein 2	0	3	3	0	0	0	0	7.24116e-05	6.00582e-05	0	0	0
Q8C7M3	Trim9	E3 ubiquitin-protein ligase TRIM9	0	2	1	0	0	0	0	1.15664e-05	9.59314e-06	0	0	0
P97447	Fhl1	Four and a half LIM domains protein 1	0	5	4	0	0	0	0	0.000101247	8.39742e-05	0	0	0
Q03145	Epha2	Ephrin type-A receptor 2	0	2	1	0	0	0	0	9.67217e-06	8.0221e-06	0	0	0
B7ZNG0	Kif7	Kinesin-like protein KIF7	0	2	1	0	0	0	0	7.01017e-06	5.81424e-06	0	0	0
Q8C878	Uba3	NEDD8-activating enzyme E1 catalytic subunit	0	2	1	0	0	0	0	2.04539e-05	1.69645e-05	0	0	0
Q7M6Z4	Kif27	Kinesin-like protein KIF27	0	2	1	0	0	0	0	6.77884e-06	5.62238e-06	0	0	0
Q8C4X2	Csnk1g3	Casein kinase I isoform gamma-3	0	3	3	0	0	0	0	4.45741e-05	3.69698e-05	0	0	0
Q8BTH8	Csnk1g1	Casein kinase I isoform gamma-1	0	2	2	0	0	0	0	2.05876e-05	1.70754e-05	0	0	0
Q80TL1	Adcy2	Adenylate cyclase type 2	1	10	3	0	0	0	1.16245e-05	6.64658e-05	2.15714e-05	0	0	0
Q91VU0	Fam3c	Protein FAM3C	0	0	0	0	9	6	0	0	0	0	0.000177044	0.00014416
P62484	Abi2	Abl interactor 2	4	15	14	2	14	12	0.000156254	0.000183627	0.000237237	3.37999e-05	0.000145177	0.000141102
Q8VE73	Cul7	Cullin-7	1	0	1	0	0	0	3.75096e-06	0	4.64037e-06	0	0	0
Q9EPK2	Rp2	Protein XRP2	1	0	1	0	0	0	1.82576e-05	0	2.25867e-05	0	0	0
Q6DFV7	Ncoa7	Nuclear receptor coactivator 7	1	0	1	0	0	0	6.71832e-06	0	8.31134e-06	0	0	0
Q9D1R9	Rpl34	60S ribosomal protein L34	0	0	0	0	4	4	0	0	0	0	0.000133582	0.000107575
Q99N89	Mrpl43	39S ribosomal protein L43, mitochondrial	0	0	0	0	7	5	0	0	0	0	0.000170809	0.000137555
P21803	Fgfr2	Fibroblast growth factor receptor 2	0	1	1	0	0	0	0	3.83667e-06	4.7732e-06	0	0	0
Q8K1X1	Wdr11	WD repeat-containing protein 11	0	1	1	0	0	0	0	5.15111e-06	6.4085e-06	0	0	0
Q9CYR6	Pgm3	Phosphoacetylglucosamine mutase	0	2	3	0	0	0	0	1.74349e-05	2.16908e-05	0	0	0
Q9DCN1	Nudt12	Peroxisomal NADH pyrophosphatase NUDT12	0	1	1	0	0	0	0	6.81797e-06	8.48224e-06	0	0	0
Q9Z1Q2	Abhd16a	Abhydrolase domain-containing protein 16A	0	3	4	0	0	0	0	3.95149e-05	4.91605e-05	0	0	0
Q3UH68	Limch1	LIM and calponin homology domains-containing protein 1	0	1	1	0	0	0	0	2.98004e-06	3.70747e-06	0	0	0
Q9QUR8	Sema7a	Semaphorin-7A	0	2	3	0	0	0	0	1.89753e-05	2.36072e-05	0	0	0
Q8BLQ7	Slc7a4	Cationic amino acid transporter 4	0	1	1	0	0	0	0	4.96048e-06	6.17133e-06	0	0	0
Q60790	Rasa3	Ras GTPase-activating protein 3	0	2	2	0	0	0	0	1.13306e-05	1.40964e-05	0	0	0
Q8CGA0	Ppm1f	Protein phosphatase 1F	0	4	4	0	0	0	0	3.48441e-05	4.33495e-05	0	0	0
P70392	Rasgrf2	Ras-specific guanine nucleotide-releasing factor 2	0	3	3	0	0	0	0	1.3246e-05	1.64794e-05	0	0	0
Q8VDW0	Ddx39a	ATP-dependent RNA helicase DDX39A	0	1	2	0	0	0	0	1.47536e-05	1.8355e-05	0	0	0
P51163	Uros	Uroporphyrinogen-III synthase	0	1	1	0	0	0	0	2.37729e-05	2.95758e-05	0	0	0
Q9ESP1	Sdf2l1	Stromal cell-derived factor 2-like protein 1	0	1	1	0	0	0	0	2.85059e-05	3.54642e-05	0	0	0
Q91V36	Nrbp2	Nuclear receptor-binding protein 2	0	1	1	0	0	0	0	6.31243e-06	7.8533e-06	0	0	0
Q80UP3	Dgkz	Diacylglycerol kinase zeta	0	2	2	0	0	0	0	1.01719e-05	1.26549e-05	0	0	0
Q925T6	Grip1	Glutamate receptor-interacting protein 1	0	1	1	0	0	0	0	2.79494e-06	3.47719e-06	0	0	0
Q80YE4	Aatk	Serine/threonine-protein kinase LMTK1	0	1	1	0	0	0	0	2.30762e-06	2.87091e-06	0	0	0
Q9CY34	Ube2f	NEDD8-conjugating enzyme UBE2F	0	1	1	0	0	0	0	1.70265e-05	2.11827e-05	0	0	0
Q3U487	Hectd3	E3 ubiquitin-protein ligase HECTD3	0	1	1	0	0	0	0	7.31685e-06	9.1029e-06	0	0	0
Q641K1	Agtpbp1	Cytosolic carboxypeptidase 1	0	1	1	0	0	0	0	5.17225e-06	6.43481e-06	0	0	0
Q9QZB0	Rgs17	Regulator of G-protein signaling 17	0	1	1	0	0	0	0	1.49995e-05	1.86609e-05	0	0	0
O08747	Unc5c	Netrin receptor UNC5C	0	2	2	0	0	0	0	1.35334e-05	1.68369e-05	0	0	0
Q3TCH7	Cul4a	Cullin-4A	0	2	2	0	0	0	0	1.66003e-05	2.06524e-05	0	0	0
Q8CGA3	Slc43a2	Large neutral amino acids transporter small subunit 4	0	1	1	0	0	0	0	1.10912e-05	1.37986e-05	0	0	0
Q6EDY6	Lrrc16a	Leucine-rich repeat-containing protein 16A	0	1	1	0	0	0	0	4.58501e-06	5.70422e-06	0	0	0
Q07409	Cntn3	Contactin-3	0	1	1	0	0	0	0	3.06411e-06	3.81206e-06	0	0	0
P61963	Dcaf7	DDB1- and CUL4-associated factor 7	0	1	1	0	0	0	0	1.84205e-05	2.29169e-05	0	0	0
Q5SWT3	Slc25a35	Solute carrier family 25 member 35	0	1	1	0	0	0	0	1.04997e-05	1.30627e-05	0	0	0
Q8R4F1	Ntng2	Netrin-G2	0	2	2	0	0	0	0	1.60436e-05	1.99599e-05	0	0	0
P63300	Sepw1	Selenoprotein W	0	1	1	0	0	0	0	3.57944e-05	4.45318e-05	0	0	0
A2AHG0	Lzts3	Leucine zipper putative tumor suppressor 3	0	2	2	0	0	0	0	1.79994e-05	2.23931e-05	0	0	0
Q71RI9	Ccbl2	Kynurenine--oxoglutarate transaminase 3	0	1	1	0	0	0	0	6.92286e-06	8.61274e-06	0	0	0
Q03142	Fgfr4	Fibroblast growth factor receptor 4	0	1	1	0	0	0	0	3.94231e-06	4.90463e-06	0	0	0
Q9D5R2	Wdr20	WD repeat-containing protein 20	0	1	1	0	0	0	0	1.11108e-05	1.38229e-05	0	0	0
O08848	Trove2	60 kDa SS-A/Ro ribonucleoprotein	0	1	1	0	0	0	0	5.85484e-06	7.28401e-06	0	0	0
Q80TF3	Pcdh19	Protocadherin-19	0	1	1	0	0	0	0	2.75101e-06	3.42253e-06	0	0	0
P21661	Pcsk2	Neuroendocrine convertase 2	0	3	2	0	0	0	0	1.97796e-05	2.46078e-05	0	0	0
Q3U214	Mast3	Microtubule-associated serine/threonine-protein kinase 3	0	1	1	0	0	0	0	4.76897e-06	5.93308e-06	0	0	0
Q920B0	Frmd4b	FERM domain-containing protein 4B	0	1	2	0	0	0	0	6.08677e-06	7.57255e-06	0	0	0
Q99N57	Raf1	RAF proto-oncogene serine/threonine-protein kinase	0	1	1	0	0	0	0	9.72192e-06	1.20951e-05	0	0	0
Q61851	Fgfr3	Fibroblast growth factor receptor 3	0	1	1	0	0	0	0	3.93246e-06	4.89238e-06	0	0	0
Q3TY86	Aifm3	Apoptosis-inducing factor 3	0	1	1	0	0	0	0	5.20645e-06	6.47735e-06	0	0	0
Q08274	Dmwd	Dystrophia myotonica WD repeat-containing protein	0	1	1	0	0	0	0	4.7367e-06	5.89293e-06	0	0	0
Q8BG89	Znf365	Protein ZNF365	0	1	1	0	0	0	0	1.54407e-05	1.92098e-05	0	0	0
Q8BLN6	Unc80	Protein unc-80 homolog	0	1	1	0	0	0	0	9.65932e-07	1.20172e-06	0	0	0
Q61686	Cbx5	Chromobox protein homolog 5	0	2	2	0	0	0	0	6.59665e-05	8.20691e-05	0	0	0
Q9WV02	Rbmx	RNA-binding motif protein, X chromosome	3	3	0	0	0	0	8.10151e-05	6.44481e-05	0	0	0	0
P58774	Tpm2	Tropomyosin beta chain	4	21	9	11	30	35	0.000223077	0.00045474	0.000262173	0.000398101	0.000487425	0.000611588
Q99LB2	Dhrs4	Dehydrogenase/reductase SDR family member 4	0	8	4	0	0	0	0	0.00012419	9.83211e-05	0	0	0
Q9WV85	Nme3	Nucleoside diphosphate kinase 3	0	3	0	1	8	4	0	0.000111831	0	8.91998e-05	0.000211382	0.00011916
Q9D0R2	Tars	Threonine--tRNA ligase, cytoplasmic	1	3	9	0	0	2	3.5099e-05	1.7451e-05	8.68431e-05	0	0	1.3946e-05
Q62314	Tgoln2	Trans-Golgi network integral membrane protein 2	0	0	0	0	6	4	0	0	0	0	6.15074e-05	4.85422e-05
Q9D9M2	Usp12	Ubiquitin carboxyl-terminal hydrolase 12	2	4	2	1	0	1	5.13679e-05	5.10795e-05	3.1774e-05	4.07426e-05	0	1.36068e-05
O09126	Sema4d	Semaphorin-4D	0	3	3	0	0	0	0	2.92674e-05	2.27572e-05	0	0	0
Q8C1B1	Camsap2	Calmodulin-regulated spectrin-associated protein 2	0	3	3	0	0	0	0	1.72479e-05	1.34114e-05	0	0	0
P48453	Ppp3cb	Serine/threonine-protein phosphatase 2B catalytic subunit beta isoform	50	66	56	36	46	55	0.00117054	0.000911972	0.000947976	0.000947556	0.000510336	0.000690449
Q8CBC4	Cnst	Consortin	0	0	0	0	4	3	0	0	0	0	2.19818e-05	2.83236e-05
Q61249	Igbp1	Immunoglobulin-binding protein 1	0	0	0	0	3	5	0	0	0	0	4.59678e-05	5.92297e-05
Q8C0M9	Asrgl1	Isoaspartyl peptidase/L-asparaginase	8	23	6	3	9	11	0.000330372	0.000454127	0.000156271	9.24832e-05	0.000102733	0.000200763
P12658	Calb1	Calbindin	5	18	5	10	26	23	0.000267008	0.000434469	0.000120116	0.000721971	0.000470497	0.000405076
Q9JKF7	Mrpl39	39S ribosomal protein L39, mitochondrial	2	0	0	1	7	4	5.65659e-05	0	0	4.48654e-05	0.00010632	5.99348e-05
P21107	Tpm3	Tropomyosin alpha-3 chain	7	48	27	23	66	95	0.000333441	0.00101681	0.000687508	0.00095209	0.00115945	0.00177533
Q9CYA0	Creld2	Cysteine-rich with EGF-like domain protein 2	0	0	0	0	3	5	0	0	0	0	3.82752e-05	5.03452e-05
Q99LY9	Ndufs5	NADH dehydrogenase [ubiquinone] iron-sulfur protein 5	4	12	6	4	42	28	0.000358606	0.000742902	0.000369698	0.000639966	0.00286462	0.00178108
O89001	Cpd	Carboxypeptidase D	0	0	0	0	6	5	0	0	0	0	1.94573e-05	1.46246e-05
P60761	Nrgn	Neurogranin	0	0	0	0	3	2	0	0	0	0	0.000171748	0.00012909
Q9CY28	Gtpbp8	GTP-binding protein 8	0	0	0	0	3	2	0	0	0	0	4.70046e-05	3.533e-05
O55028	Bckdk	[3-methyl-2-oxobutanoate dehydrogenase [lipoamide]] kinase, mitochondrial	0	0	0	0	6	5	0	0	0	0	9.7546e-05	7.33183e-05
Q99LM2	Cdk5rap3	CDK5 regulatory subunit-associated protein 3	0	0	0	0	3	2	0	0	0	0	2.66328e-05	2.0018e-05
P58158	B3gat3	Galactosylgalactosylxylosylprotein 3-beta-glucuronosyltransferase 3	0	0	0	0	7	5	0	0	0	0	0.000119967	9.01705e-05
B2B9E1	Triqk	Triple QxxK/R motif-containing protein	0	0	0	0	2	1	0	0	0	0	7.78856e-05	5.85409e-05
Q9JLQ0	Cd2ap	CD2-associated protein	0	0	0	0	2	1	0	0	0	0	1.05152e-05	7.90349e-06
Q9ESN4	C1ql3	Complement C1q-like protein 3	0	2	2	0	0	0	0	6.17628e-05	4.61035e-05	0	0	0
Q7TPS5	C2cd5	C2 domain-containing protein 5	0	3	2	0	0	0	0	1.55015e-05	1.15713e-05	0	0	0
Q8K0G5	Tssc1	Protein TSSC1	0	2	2	0	0	0	0	4.08019e-05	3.0457e-05	0	0	0
P51855	Gss	Glutathione synthetase	2	2	0	0	0	0	2.67316e-05	1.99361e-05	0	0	0	0
P21619	Lmnb2	Lamin-B2	1	2	0	0	0	0	2.12597e-05	1.58552e-05	0	0	0	0
Q9WVJ2	Psmd13	26S proteasome non-ATPase regulatory subunit 13	1	7	6	4	14	10	1.68494e-05	9.21514e-05	0.000104223	0.000100231	0.000178143	0.000140592
Q9DCF9	Ssr3	Translocon-associated protein subunit gamma	0	0	1	5	3	4	0	0	2.11827e-05	0.000407426	9.65501e-05	0.000108855
O89023	Tpp1	Tripeptidyl-peptidase 1	0	0	0	0	9	8	0	0	0	0	0.000103293	7.61449e-05
P14148	Rpl7	60S ribosomal protein L7	0	1	4	3	36	14	0	1.16663e-05	0.000130627	0.000139581	0.000611931	0.000251726
Q07813	Bax	Apoptosis regulator BAX	0	1	1	1	7	3	0	1.64057e-05	4.08208e-05	3.92572e-05	0.000139545	6.55537e-05
Q05144	Rac2	Ras-related C3 botulinum toxin substrate 2	3	6	4	1	6	4	0.000164984	0.000246086	0.000142873	7.85144e-05	0.000151174	0.000104886
Q3UTJ2	Sorbs2	Sorbin and SH3 domain-containing protein 2	1	18	12	0	0	2	5.36896e-06	0.000104107	6.64203e-05	0	0	8.53309e-06
Q812A2	Srgap3	SLIT-ROBO Rho GTPase-activating protein 3	15	24	31	3	17	26	0.000155646	0.000117512	0.000181855	3.4292e-05	8.53269e-05	0.00013514
Q62313	Tgoln1	Trans-Golgi network integral membrane protein 1	0	0	0	0	7	5	0	0	0	0	8.85498e-05	6.41795e-05
Q8BTG7	Ndrg4	Protein NDRG4	7	11	9	0	7	9	0.000233977	0.000178972	0.00018926	0	0.00010783	0.000178783
Q9CWG8	Ndufaf7	NADH dehydrogenase [ubiquinone] complex I, assembly factor 7	0	0	1	0	12	13	0	0	8.98807e-06	0	0.000133144	0.000150112
Q60932	Vdac1	Voltage-dependent anion-selective channel protein 1	81	86	74	58	78	87	0.00423785	0.00304349	0.00297882	0.00308116	0.00175751	0.00215158
Q791T5	Mtch1	Mitochondrial carrier homolog 1	7	13	7	8	26	12	0.000146577	0.000202436	0.000130962	0.000232516	0.000298461	0.000181191
Q80TN7	Nav3	Neuron navigator 3	0	4	2	0	0	0	0	9.34689e-06	6.64484e-06	0	0	0
Q91WK0	Lrrfip2	Leucine-rich repeat flightless-interacting protein 2	0	0	0	0	2	3	0	0	0	0	2.15202e-05	3.03284e-05
Q6P2L7	Casc4	Protein CASC4	0	0	0	0	10	10	0	0	0	0	0.000123185	0.000173604
Q68EF0	Rab3ip	Rab-3A-interacting protein	0	0	0	0	2	2	0	0	0	0	2.08665e-05	2.94072e-05
Q8K0X8	Fez1	Fasciculation and elongation protein zeta-1	0	0	0	0	2	3	0	0	0	0	2.27829e-05	3.21079e-05
P48036	Anxa5	Annexin A5	7	13	14	26	33	33	0.000278042	0.00020736	0.0003194	0.00129955	0.000482939	0.000544486
Q9CR61	Ndufb7	NADH dehydrogenase [ubiquinone] 1 beta subcomplex subunit 7	4	22	5	11	99	73	0.000323705	0.00101165	0.000429065	0.000935296	0.00772489	0.00444655
Q6PDI5	Ecm29	Proteasome-associated protein ECM29 homolog	2	3	3	0	2	2	2.06588e-05	6.84761e-06	1.06489e-05	0	2.42687e-06	8.20846e-06
P22315	Fech	Ferrochelatase, mitochondrial	6	20	10	7	47	33	0.000165927	0.000299991	0.000149287	0.0002333	0.000616656	0.000461498
Q91XR9	Gpx4	Phospholipid hydroperoxide glutathione peroxidase, nuclear	1	6	5	0	4	2	5.0082e-05	0.000136952	0.000154893	0	7.05998e-05	4.97482e-05
Q64522	Hist2h2ab	Histone H2A type 2-B	11	9	4	1	6	4	0.00112087	0.00046037	0.00033159	5.79799e-05	0.000257622	0.000154908
Q8BFT9	Svop	Synaptic vesicle 2-related protein	1	4	2	0	2	1	1.15609e-05	4.0236e-05	2.86044e-05	0	1.62972e-05	9.18708e-06
P47738	Aldh2	Aldehyde dehydrogenase, mitochondrial	34	37	49	14	38	48	0.000744621	0.00044305	0.000762618	0.000290458	0.000326949	0.000562625
Q9ER00	Stx12	Syntaxin-12	12	18	19	12	40	41	0.000439315	0.0005748	0.000586389	0.000550174	0.000790415	0.00081765
Q6P5G0	Mapk4	Mitogen-activated protein kinase 4	3	5	5	2	6	7	5.43343e-05	4.86263e-05	5.37742e-05	3.87858e-05	3.44674e-05	5.18133e-05
Q61532	Mapk6	Mitogen-activated protein kinase 6	3	5	5	2	6	7	4.39957e-05	3.93738e-05	4.35422e-05	3.14058e-05	2.7909e-05	4.19543e-05
Q9JIK9	Mrps34	28S ribosomal protein S34, mitochondrial	0	2	0	2	19	11	0	0.000115593	0	6.91503e-05	0.00038919	0.000230941
Q9Z2Q5	Mrpl40	39S ribosomal protein L40, mitochondrial	0	0	0	0	11	12	0	0	0	0	0.000368507	0.000256614
P47867	Scg3	Secretogranin-3	0	0	0	0	6	5	0	0	0	0	6.1625e-05	4.2756e-05
Q7TQF7	Amph	Amphiphysin	41	72	67	20	66	74	0.000711114	0.000748446	0.000776904	0.000450485	0.000494713	0.000748573
P97742	Cpt1a	Carnitine O-palmitoyltransferase 1, liver isoform	0	5	3	0	0	0	0	3.66742e-05	2.5348e-05	0	0	0
Q7TSC1	Prrc2a	Protein PRRC2A	0	0	0	0	4	3	0	0	0	0	7.24237e-06	1.04983e-05
Q9D0Q7	Mrpl45	39S ribosomal protein L45, mitochondrial	1	1	0	1	4	3	4.14077e-05	1.02938e-05	0	2.4632e-05	7.29647e-05	6.58107e-05
Q61165	Slc9a1	Sodium/hydrogen exchanger 1	2	8	3	0	4	0	2.31782e-05	7.29856e-05	2.38951e-05	0	1.90598e-05	0
Q9JKY5	Hip1r	Huntingtin-interacting protein 1-related protein	6	11	6	5	10	7	7.1184e-05	4.71896e-05	4.40314e-05	4.23448e-05	3.55395e-05	3.29978e-05
Q9D8W7	Ociad2	OCIA domain-containing protein 2	2	10	4	3	49	43	0.000164555	0.000429532	0.000203574	0.00024472	0.00201525	0.00166728
P51432	Plcb3	1-phosphatidylinositol 4,5-bisphosphate phosphodiesterase beta-3	2	1	3	0	3	1	2.05361e-05	5.10519e-06	1.58784e-05	0	9.04668e-06	2.03992e-06
Q8K1N1	Pnpla8	Calcium-independent phospholipase A2-gamma	0	0	2	2	15	5	0	0	2.02e-05	2.91394e-05	9.78254e-05	2.9195e-05
Q8CH72	Trim32	E3 ubiquitin-protein ligase TRIM32	1	1	4	0	0	0	9.67233e-06	9.61803e-06	4.18803e-05	0	0	0
P97324	G6pd2	Glucose-6-phosphate 1-dehydrogenase 2	0	0	0	0	2	2	0	0	0	0	2.17614e-05	1.47208e-05
P09925	Surf1	Surfeit locus protein 1	0	0	0	0	3	2	0	0	0	0	7.29647e-05	4.93581e-05
Q8CDG3	Vcpip1	Deubiquitinating protein VCIP135	0	6	6	0	0	1	0	4.13102e-05	3.21213e-05	0	0	2.06333e-06
P39054	Dnm2	Dynamin-2	29	29	29	22	35	28	0.00035682	0.000220855	0.000274766	0.000242582	0.000184777	0.000162031
O70480	Vamp4	Vesicle-associated membrane protein 4	0	2	0	1	15	11	0	6.70192e-05	0	5.34566e-05	0.000601726	0.000321352
B1AXV0	Frrs1l	DOMON domain-containing protein FRRS1L	6	16	4	0	2	8	0.000281092	0.000430021	6.68737e-05	0	2.28606e-05	0.000120279
Q9WTU3	Scn8a	Sodium channel protein type 8 subunit alpha	1	4	1	0	0	0	3.20292e-06	1.11473e-05	1.98119e-06	0	0	0
Q99LD4	Gps1	COP9 signalosome complex subunit 1	4	10	8	6	19	10	6.72545e-05	0.000113691	0.000133123	0.000160029	0.000165913	0.000122924
Q8BXA0	Lrfn5	Leucine-rich repeat and fibronectin type-III domain-containing protein 5	1	2	0	0	0	0	8.81137e-06	1.31429e-05	0	0	0	0
Q6PF93	Pik3c3	Phosphatidylinositol 3-kinase catalytic subunit type 3	0	3	3	0	0	0	0	1.77559e-05	2.65082e-05	0	0	0
Q8CFE4	Scyl2	SCY1-like protein 2	0	3	4	0	0	0	0	1.6935e-05	2.52826e-05	0	0	0
Q6NVE8	Wdr44	WD repeat-containing protein 44	0	3	4	0	0	0	0	1.72126e-05	2.5697e-05	0	0	0
Q64010	Crk	Adapter molecule crk	3	9	9	1	3	10	0.0001042	0.000300484	0.000257816	4.9588e-05	3.67224e-05	0.000165609
Q69ZW3	Ehbp1	EH domain-binding protein 1	0	5	6	0	0	1	0	2.55882e-05	3.18343e-05	0	0	2.04489e-06
P35288	Rab23	Ras-related protein Rab-23	2	11	3	0	5	5	0.000106926	0.000265815	0.000181885	0	0.000103628	0.000116835
Q3TC33	Ccdc127	Coiled-coil domain-containing protein 127	1	5	3	1	27	27	4.87337e-05	9.69201e-05	7.53615e-05	5.79799e-05	0.000566767	0.000522816
Q7TT50	Cdc42bpb	Serine/threonine-protein kinase MRCK beta	1	10	14	0	1	0	3.69841e-06	2.94212e-05	5.7192e-05	0	2.60679e-06	0
Q9CTY5	Micu3	Calcium uptake protein 3, mitochondrial	10	8	10	14	25	22	0.000218044	7.22731e-05	0.000142365	0.000345884	0.000209184	0.000221403
Q9Z2F7	Bnip3l	BCL2/adenovirus E1B 19 kDa protein-interacting protein 3-like	0	0	0	0	2	2	0	0	0	0	3.07255e-05	4.61883e-05
Q9R112	Sqrdl	Sulfide:quinone oxidoreductase, mitochondrial	0	0	0	0	2	2	0	0	0	0	1.48848e-05	2.23756e-05
Q9CZL5	Pcbd2	Pterin-4-alpha-carbinolamine dehydratase 2	0	0	0	0	2	2	0	0	0	0	4.92512e-05	7.40371e-05
Q9QZ73	Dcun1d1	DCN1-like protein 1	1	3	2	1	6	4	4.89218e-05	6.08089e-05	6.0522e-05	5.82037e-05	8.62054e-05	7.77532e-05
Q60865	Caprin1	Caprin-1	0	1	0	0	13	16	0	8.91062e-06	0	0	0.000101057	0.000124617
Q8BT60	Cpne3	Copine-3	4	4	4	2	1	3	5.94313e-05	3.54586e-05	4.4114e-05	4.24243e-05	8.37794e-06	1.88913e-05
Q3UU96	Cdc42bpa	Serine/threonine-protein kinase MRCK alpha	0	6	6	0	0	0	0	1.64916e-05	2.50767e-05	0	0	0
Q9D892	Itpa	Inosine triphosphate pyrophosphatase	1	4	5	0	1	2	3.19969e-05	0.000127269	0.000197919	0	2.25527e-05	5.08538e-05
Q9D1I5	Mcee	Methylmalonyl-CoA epimerase, mitochondrial	0	2	2	1	10	6	0	5.30883e-05	0.000110079	8.46897e-05	0.000351214	0.000197987
P97371	Psme1	Proteasome activator complex subunit 1	0	7	1	1	17	16	0	0.000151803	1.57381e-05	6.05412e-05	0.000403504	0.00039427
P62852	Rps25	40S ribosomal protein S25	0	2	1	1	9	6	0	7.55977e-05	6.27008e-05	6.02991e-05	0.000392959	0.000241657
Q9CZD5	Mtif3	Translation initiation factor IF-3, mitochondrial	0	0	0	0	6	5	0	0	0	0	0.000113254	7.29641e-05
Q8VD26	Tmem143	Transmembrane protein 143	0	0	0	0	4	2	0	0	0	0	3.41245e-05	2.19848e-05
Q8BMA6	Srp68	Signal recognition particle subunit SRP68	0	0	0	0	10	5	0	0	0	0	7.50194e-05	4.83314e-05
Q9JKY0	Rqcd1	Cell differentiation protein RCD1 homolog	0	0	0	0	4	2	0	0	0	0	5.2271e-05	3.36757e-05
Q9WUP7	Uchl5	Ubiquitin carboxyl-terminal hydrolase isozyme L5	0	0	0	0	3	2	0	0	0	0	4.75047e-05	3.0605e-05
Q9CPZ8	Cmc1	COX assembly mitochondrial protein homolog	0	0	0	0	3	3	0	0	0	0	0.000147444	9.4991e-05
P16460	Ass1	Argininosuccinate synthase	0	2	3	0	0	0	0	3.05816e-05	4.75582e-05	0	0	0
Q9JMK2	Csnk1e	Casein kinase I isoform epsilon	1	7	2	0	1	0	1.52293e-05	0.000106006	3.76807e-05	0	5.36712e-06	0
Q91VM5	Rbmxl1	RNA binding motif protein, X-linked-like-1	4	4	0	0	0	0	0.000114298	7.30648e-05	0	0	0	0
Q6PAK3	Prmt8	Protein arginine N-methyltransferase 8	1	6	1	0	0	0	1.60796e-05	7.99468e-05	1.98924e-05	0	0	0
Q91W97	Hkdc1	Putative hexokinase HKDC1	1	3	3	1	2	0	6.92391e-06	1.37701e-05	1.71314e-05	8.23758e-06	7.32039e-06	0
Q60648	Gm2a	Ganglioside GM2 activator	0	0	0	0	3	2	0	0	0	0	5.78425e-05	9.12996e-05
P55772	Entpd1	Ectonucleoside triphosphate diphosphohydrolase 1	0	0	0	0	3	3	0	0	0	0	2.18894e-05	3.45506e-05
O35083	Agpat1	1-acyl-sn-glycerol-3-phosphate acyltransferase alpha	6	11	6	3	7	9	0.000333441	0.000309464	0.000151252	0.000132235	0.000125346	0.000194315
Q91YI0	Asl	Argininosuccinate lyase	1	4	2	0	3	0	1.36538e-05	4.75201e-05	3.37827e-05	0	2.40595e-05	0
Q61234	Snta1	Alpha-1-syntrophin	1	1	5	0	1	0	2.51904e-05	1.25245e-05	7.01176e-05	0	8.87761e-06	0
Q80W04	Tmcc2	Transmembrane and coiled-coil domains protein 2	0	0	0	0	5	3	0	0	0	0	2.84624e-05	1.78276e-05
P53994	Rab2a	Ras-related protein Rab-2A	38	53	32	21	43	35	0.00179303	0.00156009	0.00116455	0.00135104	0.00098998	0.00089054
Q8BH58	Tiprl	TIP41-like protein	0	6	3	0	1	0	0	0.000116233	8.6763e-05	0	8.23882e-06	0
P16092	Fgfr1	Fibroblast growth factor receptor 1	0	2	1	0	0	0	0	7.664e-06	4.76739e-06	0	0	0
Q9ET77	Jph3	Junctophilin-3	0	2	2	0	0	0	0	1.6935e-05	1.05344e-05	0	0	0
Q99KX1	Mlf2	Myeloid leukemia factor 2	0	1	1	0	0	0	0	2.55053e-05	1.58656e-05	0	0	0
Q8C547	Heatr5b	HEAT repeat-containing protein 5B	0	1	1	0	0	0	0	3.04338e-06	1.89314e-06	0	0	0
Q8R146	Apeh	Acylamino-acid-releasing enzyme	0	1	1	0	0	0	0	8.60629e-06	5.35355e-06	0	0	0
P00520	Abl1	Tyrosine-protein kinase ABL1	0	2	1	0	0	0	0	1.12196e-05	6.97916e-06	0	0	0
Q9D1H7	Get4	Golgi to ER traffic protein 4 homolog	0	2	1	0	0	0	0	1.92655e-05	1.19841e-05	0	0	0
Q6ZPJ0	Tex2	Testis-expressed sequence 2 protein	0	1	1	0	0	0	0	5.58493e-06	3.47411e-06	0	0	0
Q9WU60	Atrn	Attractin	0	1	1	0	0	0	0	4.41163e-06	2.74426e-06	0	0	0
Q02789	Cacna1s	Voltage-dependent L-type calcium channel subunit alpha-1S	0	1	1	0	0	0	0	3.35096e-06	2.08447e-06	0	0	0
Q61527	Erbb4	Receptor tyrosine-protein kinase erbB-4	0	2	1	0	0	0	0	9.63273e-06	5.99204e-06	0	0	0
P70698	Ctps1	CTP synthase 1	0	1	1	0	0	0	0	1.06596e-05	6.63079e-06	0	0	0
O35316	Slc6a6	Sodium- and chloride-dependent taurine transporter	0	2	1	0	0	0	0	2.02892e-05	1.26209e-05	0	0	0
Q9DB72	Btbd17	BTB/POZ domain-containing protein 17	0	1	1	0	0	0	0	1.31795e-05	8.19832e-06	0	0	0
Q3UFF7	Lyplal1	Lysophospholipase-like protein 1	0	2	1	0	0	0	0	5.2718e-05	3.27933e-05	0	0	0
Q99246	Cacna1d	Voltage-dependent L-type calcium channel subunit alpha-1D	0	1	1	0	0	0	0	2.89115e-06	1.79844e-06	0	0	0
Q6AXF6	Sidt1	SID1 transmembrane family member 1	0	2	1	0	0	0	0	1.52353e-05	9.47714e-06	0	0	0
Q7TN29	Smap2	Stromal membrane-associated protein 2	0	2	1	0	0	0	0	2.94383e-05	1.83121e-05	0	0	0
Q0KK59	Unc79	Protein unc-79 homolog	0	1	1	0	0	0	0	2.42674e-06	1.50955e-06	0	0	0
Q9DAK9	Phpt1	14 kDa phosphohistidine phosphatase	0	7	4	0	0	0	0	0.000355634	0.000221222	0	0	0
O35066	Kif3c	Kinesin-like protein KIF3C	0	1	1	0	0	0	0	7.91433e-06	4.92311e-06	0	0	0
Q8R1G2	Cmbl	Carboxymethylenebutenolidase homolog	0	2	1	0	0	0	0	5.1427e-05	3.19902e-05	0	0	0
Q9D0A3	Arpin	Arpin	0	1	1	0	0	0	0	2.78752e-05	1.73398e-05	0	0	0
Q80WR1	Tspan18	Tetraspanin-18	0	1	1	0	0	0	0	2.54024e-05	1.58016e-05	0	0	0
A2A432	Cul4b	Cullin-4B	0	2	1	0	0	0	0	1.29893e-05	8.07999e-06	0	0	0
P97467	Pam	Peptidyl-glycine alpha-amidating monooxygenase	0	3	2	0	0	0	0	1.93048e-05	1.20086e-05	0	0	0
Q8BWQ6		UPF0505 protein C16orf62 homolog	0	1	1	0	0	0	0	6.54186e-06	4.06936e-06	0	0	0
Q9DAM5	Slc25a19	Mitochondrial thiamine pyrophosphate carrier	0	2	1	0	0	0	0	3.96214e-05	2.46465e-05	0	0	0
Q80XU8	Lrfn4	Leucine-rich repeat and fibronectin type-III domain-containing protein 4	0	1	1	0	0	0	0	9.90536e-06	6.16163e-06	0	0	0
P15388	Kcnc1	Potassium voltage-gated channel subfamily C member 1	0	2	1	0	0	0	0	1.23284e-05	7.66888e-06	0	0	0
Q8C460	Eri3	ERI1 exoribonuclease 3	0	3	1	0	0	0	0	3.73876e-05	2.3257e-05	0	0	0
Q9ESK9	Rb1cc1	RB1-inducible coiled-coil protein 1	0	2	1	0	0	0	0	7.93426e-06	4.93551e-06	0	0	0
Q64511	Top2b	DNA topoisomerase 2-beta	0	1	1	0	0	0	0	3.90807e-06	2.43102e-06	0	0	0
P15327	Bpgm	Bisphosphoglycerate mutase	0	1	1	0	0	0	0	2.43236e-05	1.51305e-05	0	0	0
Q61672	Slc29a2	Equilibrative nucleoside transporter 2	0	1	1	0	0	0	0	1.38154e-05	8.59385e-06	0	0	0
Q9Z0S6	Cldn10	Claudin-10	0	2	1	0	0	0	0	5.45438e-05	3.3929e-05	0	0	0
Q3UR70	Tgfbrap1	Transforming growth factor-beta receptor-associated protein 1	0	1	1	0	0	0	0	7.32536e-06	4.55674e-06	0	0	0
Q8VDT9	Mrpl50	39S ribosomal protein L50, mitochondrial	0	0	0	1	9	7	0	0	0	4.74049e-05	0.00043531	0.000158318
A2RT60	Htra4	Serine protease HTRA4	1	0	1	0	0	0	2.62334e-05	0	1.62269e-05	0	0	0
Q80WS3	Fbll1	rRNA/tRNA 2'-O-methyltransferase fibrillarin-like protein 1	1	0	1	0	0	0	2.01764e-05	0	1.24802e-05	0	0	0
P35550	Fbl	rRNA 2'-O-methyltransferase fibrillarin	1	0	1	0	0	0	1.93742e-05	0	1.19841e-05	0	0	0
O55098	Stk10	Serine/threonine-protein kinase 10	1	0	1	0	0	0	1.31167e-05	0	8.11345e-06	0	0	0
Q9DBH5	Lman2	Vesicular integral-membrane protein VIP36	1	0	1	0	0	0	1.76966e-05	0	1.09464e-05	0	0	0
Q99P88	Nup155	Nuclear pore complex protein Nup155	1	0	1	0	0	0	4.55455e-06	0	2.81725e-06	0	0	0
Q80Y17	Llgl1	Lethal(2) giant larvae protein homolog 1	1	0	1	0	0	0	1.22305e-05	0	7.56524e-06	0	0	0
Q3UMB5	Smcr8	Smith-Magenis syndrome chromosomal region candidate gene 8 protein homolog	2	0	1	0	0	0	1.35516e-05	0	8.38245e-06	0	0	0
Q8R3B1	Plcd1	1-phosphatidylinositol 4,5-bisphosphate phosphodiesterase delta-1	1	0	1	0	0	0	1.67603e-05	0	1.03672e-05	0	0	0
P36916	Gnl1	Guanine nucleotide-binding protein-like 1	2	5	12	0	1	2	3.13116e-05	5.1893e-05	0.000142032	0	7.35657e-06	2.48823e-05
Q9CPR5	Mrpl15	39S ribosomal protein L15, mitochondrial	0	1	1	0	16	14	0	2.13553e-05	1.32841e-05	0	0.000272468	0.000238926
P17426	Ap2a1	AP-2 complex subunit alpha-1	128	129	142	85	110	98	0.00147847	0.000973665	0.00123139	0.00116494	0.0006056	0.0005926
P61759	Vbp1	Prefoldin subunit 3	0	2	1	1	10	7	0	6.42837e-05	3.99877e-05	3.8456e-05	0.000262003	0.000179804
Q06138	Cab39	Calcium-binding protein 39	3	6	6	9	11	12	7.43153e-05	0.000110847	0.000114921	0.000331556	0.000150594	0.000155022
Q148V7	Kiaa1468	LisH domain and HEAT repeat-containing protein KIAA1468	9	28	34	5	18	20	7.81502e-05	0.000142471	0.000206252	5.57865e-05	6.42641e-05	9.31552e-05
Q8R164	Bphl	Valacyclovir hydrolase	3	10	4	4	29	16	0.000108855	0.000184015	8.07999e-05	0.00015541	0.000514063	0.000302763
Q7TNM2	Trim46	Tripartite motif-containing protein 46	0	2	3	0	0	0	0	1.24502e-05	2.06524e-05	0	0	0
Q9EPR4	Slc23a2	Solute carrier family 23 member 2	0	3	4	0	0	0	0	2.91658e-05	4.83802e-05	0	0	0
Q810B7	Slitrk5	SLIT and NTRK-like protein 5	0	2	3	0	0	0	0	9.8743e-06	1.63795e-05	0	0	0
Q8VE47	Uba5	Ubiquitin-like modifier-activating enzyme 5	0	3	3	0	0	1	0	4.68968e-05	5.83444e-05	0	0	6.2463e-06
Q99N28	Cadm3	Cell adhesion molecule 3	13	25	29	1	9	24	0.000367964	0.000485212	0.000722404	1.90338e-05	0.000208613	0.000451327
P25911	Lyn	Tyrosine-protein kinase Lyn	1	2	3	0	2	2	2.47476e-05	1.84565e-05	2.29617e-05	0	1.30823e-05	1.96661e-05
Q9JLR1	Sec61a2	Protein transport protein Sec61 subunit alpha isoform 2	0	0	0	2	2	0	0	0	0	3.16697e-05	1.87624e-05	0
Q8K2T4		UPF0723 protein C11orf83 homolog	0	0	0	1	1	0	0	0	0	8.46897e-05	5.01735e-05	0
Q8C3X4	Guf1	Translation factor Guf1, mitochondrial	0	0	0	1	1	0	0	0	0	1.15782e-05	6.85935e-06	0
Q8K2C8	Agpat6	Glycerol-3-phosphate acyltransferase 4	0	0	0	1	1	0	0	0	0	1.65293e-05	9.79263e-06	0
Q6PNC0	Dmxl1	DmX-like protein 1	0	12	6	0	0	0	0	2.19542e-05	1.30063e-05	0	0	0
Q9DD18	Dtd1	D-tyrosyl-tRNA(Tyr) deacylase 1	1	6	5	0	1	3	3.03128e-05	0.000180856	0.000187502	0	2.13657e-05	7.22659e-05
Q8BGD8	Coa6	Cytochrome c oxidase assembly factor 6 homolog	0	0	0	0	2	4	0	0	0	0	0.000113049	0.000191184
Q9CWV0	Malsu1	Mitochondrial assembly of ribosomal large subunit protein 1	0	0	0	0	1	2	0	0	0	0	1.95853e-05	3.31219e-05
Q9DB43	Zfpl1	Zinc finger protein-like 1	0	0	0	0	1	3	0	0	0	0	2.88093e-05	4.87212e-05
Q9CR27	Ccdc53	WASH complex subunit CCDC53	0	0	0	0	1	2	0	0	0	0	2.30177e-05	3.89267e-05
P11835	Itgb2	Integrin beta-2	0	0	0	0	10	12	0	0	0	0	5.21258e-05	8.81531e-05
Q03958	Pfdn6	Prefoldin subunit 6	0	0	0	0	1	2	0	0	0	0	3.51609e-05	5.94628e-05
Q3UQ44	Iqgap2	Ras GTPase-activating-like protein IQGAP2	0	8	7	0	2	0	0	2.99991e-05	2.73694e-05	0	4.2528e-06	0
Q8C5Q4	Grsf1	G-rich sequence factor 1	0	0	1	0	5	5	0	0	8.1812e-06	0	6.05957e-05	5.25524e-05
Q80TM9	Nisch	Nischarin	0	4	6	0	0	0	0	1.58187e-05	2.70601e-05	0	0	0
O35188	Cx3cl1	Fractalkine	0	1	0	0	9	11	0	1.59489e-05	0	0	0.000107397	0.000133829
Q9CZY3	Ube2v1	Ubiquitin-conjugating enzyme E2 variant 1	2	5	4	0	5	2	0.000129293	0.000235707	0.000213268	0	0.000182263	5.13727e-05
Q8CH77	Nav1	Neuron navigator 1	0	13	8	0	0	0	0	5.03985e-05	2.92603e-05	0	0	0
Q80WM4	Hapln4	Hyaluronan and proteoglycan link protein 4	0	4	3	0	0	1	0	7.87476e-05	7.83759e-05	0	0	1.25863e-05
Q5SP85	Ccdc85a	Coiled-coil domain-containing protein 85A	0	3	1	0	0	1	0	3.1499e-05	3.13504e-05	0	0	5.03452e-06
Q8R5M8	Cadm1	Cell adhesion molecule 1	21	26	32	2	24	36	0.000652989	0.000518076	0.000756259	3.30587e-05	0.000308468	0.000607234
P07724	Alb	Serum albumin	1	4	0	1	35	21	2.08401e-05	5.18076e-05	0	2.4794e-05	0.000290107	0.00018631
O35435	Dhodh	Dihydroorotate dehydrogenase (quinone), mitochondrial	0	1	2	0	20	17	0	1.59489e-05	1.9842e-05	0	0.000282623	0.000223048
Q9Z1P6	Ndufa7	NADH dehydrogenase [ubiquinone] 1 alpha subcomplex subunit 7	1	20	5	4	49	50	5.60653e-05	0.000975634	0.000277437	0.000466917	0.00245006	0.00198262
Q8BGR2	Lrrc8d	Leucine-rich repeat-containing protein 8D	0	2	2	0	0	1	0	2.20017e-05	1.82482e-05	0	0	2.93045e-06
P56565	S100a1	Protein S100-A1	0	1	2	1	10	7	0	3.35096e-05	0.000166757	8.01849e-05	0.000451294	0.000321352
Q3U0M1	Trappc9	Trafficking protein particle complex subunit 9	0	3	3	0	0	0	0	1.37191e-05	2.38951e-05	0	0	0
Q6P4S6	Sik3	Serine/threonine-protein kinase SIK3	1	2	3	0	0	2	9.66496e-06	9.61069e-06	1.7935e-05	0	0	1.15206e-05
Q9JIY5	Htra2	Serine protease HTRA2, mitochondrial	3	2	4	0	1	4	9.68289e-05	2.75101e-05	5.98943e-05	0	9.74987e-06	4.39696e-05
Q9DBJ1	Pgam1	Phosphoglycerate mutase 1	47	73	58	58	101	103	0.00224482	0.00317471	0.00242225	0.00379837	0.00283925	0.00335965
Q00493	Cpe	Carboxypeptidase E	34	41	38	1	39	47	0.000732029	0.000575718	0.000666854	1.58348e-05	0.000412772	0.000592297
Q99PL5	Rrbp1	Ribosome-binding protein 1	0	0	6	1	45	35	0	0	2.92994e-05	4.69619e-06	0.000132155	0.000114492
Q9D023	Mpc2	Mitochondrial pyruvate carrier 2	4	20	14	29	33	25	0.000299309	0.000967293	0.000802273	0.00326422	0.00159982	0.00101087
Q9JKL5	Tesc	Calcineurin B homologous protein 3	0	0	0	0	4	7	0	0	0	0	7.30329e-05	0.000129392
P21550	Eno3	Beta-enolase	24	31	28	21	25	29	0.00110942	0.000783847	0.000939067	0.000920464	0.000452717	0.000522013
Q91W40	Klc3	Kinesin light chain 3	0	0	0	0	1	1	0	0	0	0	1.75805e-05	9.91047e-06
O88653	Lamtor3	Ragulator complex protein LAMTOR3	0	0	0	0	1	1	0	0	0	0	3.60116e-05	2.03005e-05
Q9CXP8	Gng10	Guanine nucleotide-binding protein G(I)/G(S)/G(O) subunit gamma-10	0	0	0	0	1	1	0	0	0	0	6.56682e-05	3.70185e-05
Q8K1C0	Angel2	Protein angel homolog 2	0	0	0	0	1	1	0	0	0	0	8.20853e-06	4.62732e-06
P15379	Cd44	CD44 antigen	0	0	0	0	2	1	0	0	0	0	1.14793e-05	6.47111e-06
O09114	Ptgds	Prostaglandin-H2 D-isomerase	0	0	0	0	1	1	0	0	0	0	2.36267e-05	1.33188e-05
Q9CR20	Ier3ip1	Immediate early response 3-interacting protein 1	0	0	0	0	3	2	0	0	0	0	0.000217826	0.000122793
Q80VP5		Probable peptide chain release factor C12orf65 homolog, mitochondrial	0	0	0	0	1	1	0	0	0	0	2.42687e-05	1.36808e-05
Q99N91	Mrpl34	39S ribosomal protein L34, mitochondrial	0	0	0	0	4	2	0	0	0	0	0.00019415	0.000109446
P29416	Hexa	Beta-hexosaminidase subunit alpha	0	0	0	0	2	1	0	0	0	0	1.69145e-05	9.53508e-06
Q6PAM1	Txlna	Alpha-taxilin	0	0	0	0	2	2	0	0	0	0	2.41811e-05	1.36314e-05
O54990	Prom1	Prominin-1	0	0	0	0	2	1	0	0	0	0	5.15045e-06	2.90341e-06
Q3TBD2	Hmha1	Minor histocompatibility protein HA-1	0	0	0	0	1	1	0	0	0	0	4.00129e-06	2.25561e-06
Q8K199	Cmc2	COX assembly mitochondrial protein 2 homolog	0	0	0	0	3	1	0	0	0	0	0.000113049	6.37281e-05
O55222	Ilk	Integrin-linked protein kinase	0	0	0	0	5	3	0	0	0	0	4.93965e-05	2.78458e-05
Q9WVF8	Tusc2	Tumor suppressor candidate 2	0	0	0	0	1	1	0	0	0	0	4.05949e-05	2.28842e-05
Q62172	Ralbp1	RalA-binding protein 1	0	0	0	0	1	2	0	0	0	0	1.37822e-05	7.76932e-06
Q9D8Z2	Triap1	TP53-regulated inhibitor of apoptosis 1	0	0	0	0	2	1	0	0	0	0	0.000117512	6.62437e-05
Q9R1Q7	Plp2	Proteolipid protein 2	0	0	0	0	2	1	0	0	0	0	5.87558e-05	3.31219e-05
Q00915	Rbp1	Retinol-binding protein 1	0	0	0	0	1	1	0	0	0	0	3.30773e-05	1.86464e-05
Q7TQK5	Ccdc93	Coiled-coil domain-containing protein 93	0	0	0	0	6	4	0	0	0	0	4.25956e-05	2.4012e-05
Q9CPV9	P2ry12	P2Y purinoceptor 12	0	0	0	0	2	2	0	0	0	0	2.57374e-05	1.45087e-05
Q9JKV1	Adrm1	Proteasomal ubiquitin receptor ADRM1	0	0	0	0	1	1	0	0	0	0	1.09716e-05	6.18492e-06
P70452	Stx4	Syntaxin-4	0	0	0	0	2	1	0	0	0	0	2.99694e-05	1.68944e-05
P46414	Cdkn1b	Cyclin-dependent kinase inhibitor 1B	0	0	0	0	1	1	0	0	0	0	2.26672e-05	1.2778e-05
P20491	Fcer1g	High affinity immunoglobulin epsilon receptor subunit gamma	0	0	0	0	3	1	0	0	0	0	0.000103847	5.85409e-05
P97445	Cacna1a	Voltage-dependent P/Q-type calcium channel subunit alpha-1A	1	14	4	0	0	0	5.35083e-06	4.25663e-05	1.32392e-05	0	0	0
O89079	Cope	Coatomer subunit epsilon	0	0	0	1	3	0	0	0	0	2.4472e-05	4.34945e-05	0
Q3UFY8	Trmt10c	Mitochondrial ribonuclease P protein 1	0	0	0	1	3	0	0	0	0	1.82062e-05	3.23583e-05	0
Q8K2M0	Mrpl38	39S ribosomal protein L38, mitochondrial	0	1	0	1	20	7	0	8.28922e-06	0	3.96704e-05	0.000293779	9.27412e-05
Q8VE22	Mrps23	28S ribosomal protein S23, mitochondrial	0	8	1	1	30	25	0	0.000284737	2.21401e-05	8.51682e-05	0.000946068	0.0007822
P62482	Kcnab2	Voltage-gated potassium channel subunit beta-2	20	25	29	15	22	21	0.000655979	0.000454891	0.000715421	0.000575059	0.000273767	0.000315515
Q8CBY8	Dctn4	Dynactin subunit 4	4	2	9	1	1	1	6.78306e-05	2.02349e-05	0.00011748	3.228e-05	4.78099e-06	1.07806e-05
Q14CH0	Fam171b	Protein FAM171B	0	4	6	0	0	0	0	3.43626e-05	6.17507e-05	0	0	0
Q9D5V6	Syap1	Synapse-associated protein 1	1	1	1	1	7	10	1.73572e-05	1.72597e-05	2.14729e-05	2.06504e-05	7.95215e-05	0.000137932
Q61315	Apc	Adenomatous polyposis coli protein	1	14	5	0	2	0	2.22685e-06	2.76793e-05	1.23969e-05	0	2.35436e-06	0
Q9WTS4	Tenm1	Teneurin-1	0	4	2	0	0	0	0	1.03805e-05	5.73972e-06	0	0	0
Q9WV27	Atp1a4	Sodium/potassium-transporting ATPase subunit alpha-4	45	52	49	40	25	25	0.00100678	0.00094314	0.000668322	0.000883743	0.000170916	0.000173184
Q8R3F5	Mcat	Malonyl-CoA-acyl carrier protein transacylase, mitochondrial	0	4	2	2	24	9	0	5.78722e-05	4.11422e-05	5.93495e-05	0.000339889	0.000151961
Q0GNC1	Inf2	Inverted formin-2	0	2	3	0	1	0	0	9.89757e-06	9.23519e-06	0	1.7539e-06	0
P50396	Gdi1	Rab GDP dissociation inhibitor alpha	107	105	140	74	64	83	0.00297635	0.00169122	0.00298074	0.00231011	0.00074424	0.00121639
O35887	Calu	Calumenin	0	3	0	0	30	36	0	6.99979e-05	0	0	0.000524512	0.000783148
P62702	Rps4x	40S ribosomal protein S4, X isoform	2	9	6	0	4	6	9.63556e-05	0.000179652	0.000119203	0	7.64049e-05	0.000105285
O08992	Sdcbp	Syntenin-1	0	2	2	0	0	1	0	7.37435e-05	5.24254e-05	0	0	8.41893e-06
Q99JW1	Abhd17a	Alpha/beta hydrolase domain-containing protein 17A	1	0	4	0	0	0	4.08734e-05	0	7.58477e-05	0	0	0
Q8R081	Hnrnpl	Heterogeneous nuclear ribonucleoprotein L	1	0	2	0	0	0	1.08112e-05	0	2.00621e-05	0	0	0
P62334	Psmc6	26S protease regulatory subunit 10B	7	6	8	6	19	15	0.000195436	0.000105267	0.000130962	0.000174387	0.000229586	0.000194133
Q8BL97	Srsf7	Serine/arginine-rich splicing factor 7	0	2	1	0	0	0	0	2.35948e-05	4.40314e-05	0	0	0
Q61626	Grik5	Glutamate receptor ionotropic, kainate 5	0	2	3	0	0	0	0	1.28699e-05	2.40171e-05	0	0	0
Q505D1	Ankrd28	Serine/threonine-protein phosphatase 6 regulatory ankyrin repeat subunit A	0	1	2	0	0	0	0	5.98272e-06	1.11647e-05	0	0	0
Q9WUB4	Dctn6	Dynactin subunit 6	0	1	2	0	0	0	0	3.31569e-05	6.18757e-05	0	0	0
Q0VGY8	Tanc1	Protein TANC1	0	3	4	0	0	0	0	6.78858e-06	1.26685e-05	0	0	0
Q8BIE6	Frmd4a	FERM domain-containing protein 4A	0	1	3	0	0	0	0	6.17628e-06	1.15259e-05	0	0	0
Q8VE38	Oxnad1	Oxidoreductase NAD-binding domain-containing protein 1	0	2	2	0	0	0	0	4.05132e-05	7.56038e-05	0	0	0
Q8R066	C1qtnf4	Complement C1q tumor necrosis factor-related protein 4	0	1	2	0	0	0	0	1.93246e-05	3.60625e-05	0	0	0
Q9D1L0	Chchd2	Coiled-coil-helix-coiled-coil-helix domain-containing protein 2, mitochondrial	0	2	2	1	8	5	0	0.000123526	7.68392e-05	9.85279e-05	0.000452381	0.000230338
O08914	Faah	Fatty-acid amide hydrolase 1	19	17	23	6	12	16	0.000459561	0.000163207	0.000318106	0.000195269	0.000104116	0.000165209
P47915	Rpl29	60S ribosomal protein L29	0	0	0	0	11	5	0	0	0	0	0.000265136	0.000141596
P70663	Sparcl1	SPARC-like protein 1	0	4	4	0	46	35	0	3.8768e-05	3.01446e-05	0	0.000429369	0.000333053
Q6PGL7	Fam21	WASH complex subunit FAM21	0	1	0	0	7	6	0	4.72249e-06	0	0	2.34318e-05	2.6418e-05
P97434	Mprip	Myosin phosphatase Rho-interacting protein	0	14	7	0	0	0	0	8.61302e-05	4.59234e-05	0	0	0
Q8CHX7	Rftn2	Raftlin-2	0	4	2	0	0	0	0	4.40986e-05	2.35128e-05	0	0	0
Q9CX00	Ist1	IST1 homolog	2	4	1	1	7	6	5.25031e-05	4.35069e-05	2.16508e-05	4.1643e-05	8.63483e-05	7.64913e-05
P09240	Cck	Cholecystokinin	0	0	0	0	2	3	0	0	0	0	5.82449e-05	0.000109446
P62259	Ywhae	14-3-3 protein epsilon	89	144	116	110	157	189	0.00449688	0.00565747	0.00454888	0.00715312	0.00503456	0.00635732
Q91X97	Ncald	Neurocalcin-delta	11	36	17	13	72	59	0.000590864	0.00117509	0.000649749	0.00082013	0.00222115	0.00177382
P23116	Eif3a	Eukaryotic translation initiation factor 3 subunit A	0	2	1	0	21	16	0	9.37471e-06	5.83154e-06	0	6.645e-05	7.30455e-05
Q80TI0	Gramd1b	GRAM domain-containing protein 1B	0	2	3	0	0	1	0	1.70726e-05	2.12401e-05	0	0	3.41092e-06
Q9D6K5	Synj2bp	Synaptojanin-2-binding protein	0	2	1	0	9	10	0	4.34469e-05	2.70262e-05	0	0.000338758	0.000451371
Q80UJ7	Rab3gap1	Rab3 GTPase-activating protein catalytic subunit	3	10	15	0	7	7	2.58323e-05	7.064e-05	9.58727e-05	0	2.95875e-05	3.84902e-05
P61082	Ube2m	NEDD8-conjugating enzyme Ubc12	1	4	1	0	0	2	3.46196e-05	0.000120488	6.42426e-05	0	0	5.50221e-05
Q60930	Vdac2	Voltage-dependent anion-selective channel protein 2	59	62	48	37	46	61	0.00300662	0.00194333	0.00152767	0.00163523	0.000885519	0.00136529
Q8R311	Ctage5	cTAGE family member 5	0	0	0	1	36	16	0	0	0	9.67571e-06	0.000235023	0.000100173
Q9Z2L6	Minpp1	Multiple inositol polyphosphate phosphatase 1	0	0	0	0	11	6	0	0	0	0	0.000120688	6.28007e-05
Q9CQA6	Chchd1	Coiled-coil-helix-coiled-coil-helix domain-containing protein 1	0	0	0	0	6	3	0	0	0	0	0.000245978	0.000127996
Q8BVI5	Stx16	Syntaxin-16	6	5	3	7	21	16	0.000272071	5.79737e-05	6.01043e-05	0.000231208	0.000301349	0.000247093
Q99KW9	Itfg1	T-cell immunomodulatory protein	0	3	3	0	1	0	0	3.09827e-05	5.13941e-05	0	3.6602e-06	0
Q9JI19	Fibp	Acidic fibroblast growth factor intracellular-binding protein	0	1	1	3	1	2	0	1.76465e-05	2.1954e-05	0.000105566	2.50165e-05	4.23069e-05
Q9CQF0	Mrpl11	39S ribosomal protein L11, mitochondrial	0	4	0	1	24	16	0	0.000131246	0	3.92572e-05	0.000662839	0.000406433
Q8BJ03	Cox15	Cytochrome c oxidase assembly protein COX15 homolog	0	2	0	4	3	2	0	2.28807e-05	0	0.000109502	4.32488e-05	1.82852e-05
Q9D2N4	Dtna	Dystrobrevin alpha	4	7	6	1	6	9	5.94472e-05	5.06687e-05	6.30369e-05	1.01037e-05	3.8908e-05	5.39895e-05
Q9CY58	Serbp1	Plasminogen activator inhibitor 1 RNA-binding protein	0	0	0	0	5	3	0	0	0	0	6.03438e-05	3.09246e-05
Q8BL86	Mblac2	Metallo-beta-lactamase domain-containing protein 2	5	13	9	6	6	8	0.000227074	0.000293539	0.000280917	0.000270157	0.000104034	0.000144359
P53702	Hccs	Cytochrome c-type heme lyase	1	3	1	1	14	12	4.65837e-05	5.79026e-05	2.88147e-05	2.7711e-05	0.000229839	0.00025913
Q99NB1	Acss1	Acetyl-coenzyme A synthetase 2-like, mitochondrial	5	8	6	0	5	8	0.000111473	5.08049e-05	8.61905e-05	0	2.9464e-05	7.382e-05
Q8K2Y7	Mrpl47	39S ribosomal protein L47, mitochondrial	0	2	0	0	27	17	0	4.99985e-05	0	0	0.00047844	0.000309663
Q9ESW4	Agk	Acylglycerol kinase, mitochondrial	12	26	23	3	16	23	0.000300968	0.000389062	0.000390949	8.95176e-05	0.000238652	0.000340817
Q9DCJ5	Ndufa8	NADH dehydrogenase [ubiquinone] 1 alpha subcomplex subunit 8	3	21	7	9	54	53	0.000257835	0.00097061	0.000318972	0.000482042	0.00232359	0.00187331
Q9DCZ1	Gmpr	GMP reductase 1	2	2	4	0	2	3	9.18171e-05	2.73905e-05	0.000102229	0	2.58866e-05	5.10749e-05
Q3UGY8	Arfgef3	Brefeldin A-inhibited guanine nucleotide-exchange protein 3	2	19	4	0	1	0	8.75859e-06	5.08049e-05	1.26413e-05	0	2.05781e-06	0
Q05186	Rcn1	Reticulocalbin-1	0	0	0	0	2	3	0	0	0	0	2.74796e-05	5.42179e-05
O35387	Hax1	HCLS1-associated protein X-1	0	0	0	0	3	3	0	0	0	0	3.1896e-05	6.29315e-05
Q8R105	Vps37c	Vacuolar protein sorting-associated protein 37C	1	2	0	0	11	12	1.79982e-05	2.68458e-05	0	0	0.000177603	0.000200237
A2A690	Tanc2	Protein TANC2	0	19	11	0	0	0	0	5.84486e-05	2.94794e-05	0	0	0
Q3TWN3	Cnnm2	Metal transporter CNNM2	1	2	0	0	0	0	7.24043e-06	1.43996e-05	0	0	0	0
Q8R4H2	Arhgef12	Rho guanine nucleotide exchange factor 12	0	5	8	0	0	0	0	2.04141e-05	4.06356e-05	0	0	0
O35409	Folh1	Glutamate carboxypeptidase 2	0	3	4	0	0	0	0	2.09435e-05	4.16893e-05	0	0	0
Q6NVF0	Ocrl	Inositol polyphosphate 5-phosphatase OCRL-1	0	6	8	0	0	0	0	3.49989e-05	6.96675e-05	0	0	0
Q9Z0F7	Sncg	Gamma-synuclein	0	0	0	0	5	3	0	0	0	0	0.00016337	8.18621e-05
O88951	Lin7b	Protein lin-7 homolog B	3	12	6	0	5	5	9.18171e-05	0.000349989	0.000283971	0	0.000151005	0.000109446
Q9Z2D0	Mtmr9	Myotubularin-related protein 9	0	4	1	0	0	0	0	2.88982e-05	1.43809e-05	0	0	0
O88602	Cacng2	Voltage-dependent calcium channel gamma-2 subunit	0	3	1	0	0	0	0	4.87601e-05	2.4265e-05	0	0	0
Q3USB7	Plcl1	Inactive phospholipase C-like protein 1	2	1	0	0	0	0	1.15609e-05	5.748e-06	0	0	0	0
P13542	Myh8	Myosin-8	1	1	0	0	0	0	3.27072e-06	1.62618e-06	0	0	0	0
Q02566	Myh6	Myosin-6	1	1	0	0	0	0	3.26903e-06	1.62534e-06	0	0	0	0
P13541	Myh3	Myosin-3	1	1	0	0	0	0	3.26566e-06	1.62366e-06	0	0	0	0
Q8CDV0	Ccdc178	Coiled-coil domain-containing protein 178	1	1	0	0	0	0	7.31568e-06	3.6373e-06	0	0	0	0
Q9QZ08	Nagk	N-acetyl-D-glucosamine kinase	1	1	0	0	0	0	3.6941e-05	1.83668e-05	0	0	0	0
Q91Z83	Myh7	Myosin-7	1	1	0	0	0	0	3.2741e-06	1.62786e-06	0	0	0	0
A2AQP0	Myh7b	Myosin-7B	1	1	0	0	0	0	3.26398e-06	1.62282e-06	0	0	0	0
Q3UTZ3		Uncharacterized protein C7orf43 homolog	1	1	0	0	0	0	2.18461e-05	1.08617e-05	0	0	0	0
Q5SX40	Myh1	Myosin-1	1	1	0	0	0	0	3.2623e-06	1.62199e-06	0	0	0	0
Q8BH79	Ano10	Anoctamin-10	1	1	0	0	0	0	9.61362e-06	4.77982e-06	0	0	0	0
Q5SX39	Myh4	Myosin-4	1	1	0	0	0	0	3.26734e-06	1.6245e-06	0	0	0	0
Q69ZT1	Fan1	Fanconi-associated nuclease 1	1	1	0	0	0	0	1.24223e-05	6.17628e-06	0	0	0	0
Q9QYB2	Dach1	Dachshund homolog 1	1	1	0	0	0	0	8.43592e-06	4.19428e-06	0	0	0	0
O08989	Mras	Ras-related protein M-Ras	4	8	5	2	5	8	0.000274127	0.000272588	0.000150723	0.00014495	0.000118077	0.000193635
Q91ZU6	Dst	Dystonin	1	38	10	0	1	0	3.42963e-06	3.15459e-05	9.5464e-06	0	3.02168e-07	0
Q6ZQ82	Arhgap26	Rho GTPase-activating protein 26	0	4	6	0	0	0	0	3.09573e-05	6.25852e-05	0	0	0
Q8VDC0	Lars2	Probable leucine--tRNA ligase, mitochondrial	0	1	1	0	8	6	0	3.49213e-06	4.34456e-06	0	3.96048e-05	3.06983e-05
Q9CZX8	Rps19	40S ribosomal protein S19	0	0	1	0	13	9	0	0	5.40524e-05	0	0.000461942	0.000295127
Q8BVU5	Nudt9	ADP-ribose pyrophosphatase, mitochondrial	1	0	1	0	7	9	1.81011e-05	0	1.11966e-05	0	0.000108446	0.000129459
P99027	Rplp2	60S acidic ribosomal protein P2	1	4	4	2	24	24	0.00011018	0.000301295	0.000238535	0.000131085	0.00110665	0.00133524
Q6PIE5	Atp1a2	Sodium/potassium-transporting ATPase subunit alpha-2	162	209	158	139	92	81	0.00260868	0.00255698	0.00179804	0.00240901	0.000562558	0.000496048
Q4FZG7	Timm8a2	Putative mitochondrial import inner membrane translocase subunit Tim8 A-B	0	0	0	0	4	2	0	0	0	0	0.000161124	7.78534e-05
Q9CXJ1	Ears2	Probable glutamate--tRNA ligase, mitochondrial	0	0	0	0	7	4	0	0	0	0	5.97669e-05	2.88787e-05
O08842	Gfra2	GDNF family receptor alpha-2	0	0	0	0	4	2	0	0	0	0	3.36833e-05	1.62754e-05
Q3V384	Lace1	Lactation elevated protein 1	0	0	0	0	4	2	0	0	0	0	3.25605e-05	1.57329e-05
D3Z4S3	Ptrhd1	Putative peptidyl-tRNA hydrolase PTRHD1	0	0	0	0	4	2	0	0	0	0	0.000111636	5.39413e-05
Q60759	Gcdh	Glutaryl-CoA dehydrogenase, mitochondrial	2	4	2	2	8	5	4.3393e-05	7.91071e-05	4.47351e-05	8.60432e-05	0.000112146	6.32189e-05
Q9CR98	Fam136a	Protein FAM136A	0	7	3	3	31	14	0	0.000410857	0.00019878	0.000327712	0.00127815	0.000583713
Q91XD7	Creld1	Cysteine-rich with EGF-like domain protein 1	2	4	2	1	23	19	3.01685e-05	5.99982e-05	2.79914e-05	1.79461e-05	0.000271116	0.000245733
Q6P3D0	Nudt16	U8 snoRNA-decapping enzyme	0	1	2	2	3	3	0	3.23067e-05	6.02892e-05	0.000154613	5.72492e-05	6.45451e-05
Q3UH93	Plxnd1	Plexin-D1	0	3	5	0	1	0	0	8.18157e-06	1.42502e-05	0	1.15985e-06	0
P10639	Txn	Thioredoxin	2	4	0	4	4	9	0.000241348	0.000149995	0	0.000502492	0.000148848	0.000383583
P21460	Cst3	Cystatin-C	0	1	0	0	7	5	0	4.49986e-05	0	0	0.000207324	0.000179804
Q9JKK1	Stx6	Syntaxin-6	5	6	7	11	17	16	0.000273291	0.000135878	0.000307357	0.000738959	0.000323963	0.000375121
P63328	Ppp3ca	Serine/threonine-protein phosphatase 2B catalytic subunit alpha isoform	87	89	93	56	93	88	0.00192129	0.00125754	0.00175255	0.00149012	0.00103708	0.00117408
Q8VDN2	Atp1a1	Sodium/potassium-transporting ATPase subunit alpha-1	129	185	145	114	81	60	0.00237809	0.00226928	0.00167018	0.00221038	0.000488885	0.000376482
Q9CQE3	Mrps17	28S ribosomal protein S17, mitochondrial	0	2	0	2	6	0	0	7.87476e-05	0	0.000314058	0.000334908	0
Q9WTR5	Cdh13	Cadherin-13	8	9	11	2	9	12	0.000159715	8.82326e-05	0.00010977	5.27828e-05	6.25412e-05	0.000105767
Q9DCP2	Slc38a3	Sodium-coupled neutral amino acid transporter 3	0	4	2	0	1	0	0	3.74246e-05	2.328e-05	0	4.42123e-06	0
P08228	Sod1	Superoxide dismutase [Cu-Zn]	8	12	14	1	14	15	0.000534805	0.000531802	0.000865189	4.8944e-05	0.000449444	0.000506721
Q8R180	Ero1l	ERO1-like protein alpha	0	2	1	0	15	17	0	2.03658e-05	1.68914e-05	0	0.000129921	0.000162754
Q8C522	Endod1	Endonuclease domain-containing 1 protein	3	7	5	6	14	8	5.05819e-05	0.000100596	7.82195e-05	0.000165491	0.000129239	8.03916e-05
Q9CR09	Ufc1	Ubiquitin-fold modifier-conjugating enzyme 1	0	0	0	0	5	3	0	0	0	0	0.000160435	7.53671e-05
O55143	Atp2a2	Sarcoplasmic/endoplasmic reticulum calcium ATPase 2	78	119	108	66	42	29	0.000843503	0.000850836	0.000878351	0.000931343	0.000224555	0.00016396
P24288	Bcat1	Branched-chain-amino-acid aminotransferase, cytosolic	3	5	7	1	4	7	8.20645e-05	7.34433e-05	0.00013198	3.90538e-05	4.6274e-05	8.47782e-05
Q9D6R2	Idh3a	Isocitrate dehydrogenase [NAD] subunit alpha, mitochondrial	85	106	100	71	146	171	0.00259647	0.00212575	0.00258041	0.0027184	0.00277565	0.00387906
P26883	Fkbp1a	Peptidyl-prolyl cis-trans isomerase FKBP1A	2	11	8	0	5	4	0.000117322	0.000816641	0.000544277	0	0.000227407	0.000163156
Q61937	Npm1	Nucleophosmin	5	1	3	0	2	0	0.000173572	1.07873e-05	8.05232e-05	0	2.29389e-05	0
Q8R050	Gspt1	Eukaryotic peptide chain release factor GTP-binding subunit ERF3A	0	4	4	0	0	1	0	2.97161e-05	3.69698e-05	0	0	7.91591e-06
Q62422	Ostf1	Osteoclast-stimulating factor 1	0	2	1	1	9	5	0	7.32536e-05	3.64539e-05	3.50576e-05	0.00019731	0.000140498
Q62077	Plcg1	1-phosphatidylinositol 4,5-bisphosphate phosphodiesterase gamma-1	0	3	5	0	0	0	0	9.67712e-06	2.10688e-05	0	0	0
P11499	Hsp90ab1	Heat shock protein HSP 90-beta	104	97	104	66	75	73	0.0017151	0.00107462	0.00135859	0.0013534	0.000585935	0.000660607
P46425	Gstp2	Glutathione S-transferase P 2	3	7	5	5	18	12	0.000241348	0.000404988	0.00020527	0.000358923	0.00058476	0.000383583
Q9JIF7	Copb1	Coatomer subunit beta	1	4	2	0	2	2	1.32957e-05	2.31367e-05	8.22413e-06	0	7.0285e-06	1.05656e-05
Q91Z96	Bmp2k	BMP-2-inducible protein kinase	2	2	1	0	1	1	2.22685e-05	1.10717e-05	3.44358e-06	0	3.92394e-06	4.42401e-06
Q9D1E6	Tbcb	Tubulin-folding cofactor B	1	10	2	0	1	0	2.59647e-05	0.000206551	6.42426e-05	0	1.8301e-05	0
P34914	Ephx2	Bifunctional epoxide hydrolase 2	0	0	1	1	3	1	0	0	1.41473e-05	1.36054e-05	2.41811e-05	9.08758e-06
P06801	Me1	NADP-dependent malic enzyme	22	15	22	6	9	18	0.00066455	0.000154191	0.00032885	0.000131772	7.02604e-05	0.000176032
P23492	Pnp	Purine nucleoside phosphorylase	1	0	1	9	6	5	2.19217e-05	0	2.71197e-05	0.000417294	8.49824e-05	9.58127e-05
Q8K124	Plekho2	Pleckstrin homology domain-containing family O member 2	0	0	0	0	2	1	0	0	0	0	2.25527e-05	1.01708e-05
Q9D1Q4	Dpm3	Dolichol-phosphate mannosyltransferase subunit 3	0	0	0	0	3	1	0	0	0	0	0.000121343	5.47231e-05
Q9CX13	Cnih4	Protein cornichon homolog 4	0	0	0	0	3	1	0	0	0	0	8.03137e-05	3.62196e-05
Q99J83	Atg5	Autophagy protein 5	0	0	0	0	5	3	0	0	0	0	8.11898e-05	3.66147e-05
Q78T54	Vma21	Vacuolar ATPase assembly integral membrane protein Vma21	0	0	0	0	2	1	0	0	0	0	0.000110531	4.98467e-05
Q9CQF8	Mrp63	Ribosomal protein 63, mitochondrial	0	0	0	0	4	1	0	0	0	0	0.000109447	4.93581e-05
Q9CQR2	Rps21	40S ribosomal protein S21	0	0	0	0	3	1	0	0	0	0	0.000134501	6.06569e-05
Q6A028	Swap70	Switch-associated protein 70	0	0	0	0	3	1	0	0	0	0	1.90831e-05	8.60602e-06
Q99N84	Mrps18b	28S ribosomal protein S18b, mitochondrial	0	1	1	0	16	9	0	2.48024e-05	3.08567e-05	0	0.00036919	0.000227941
Q9QXB9	Drg2	Developmentally-regulated GTP-binding protein 2	1	2	7	0	0	0	3.48098e-05	1.73072e-05	0.000139957	0	0	0
Q6PCP5	Mff	Mitochondrial fission factor	8	16	22	7	49	59	0.000348337	0.000389679	0.000740666	0.000518033	0.000959072	0.00132351
P69566	Ranbp9	Ran-binding protein 9	0	3	4	0	0	0	0	2.41187e-05	5.4011e-05	0	0	0
Q99MX7	Cecr6	Cat eye syndrome critical region protein 6 homolog	1	3	1	0	1	1	1.10758e-05	5.50682e-05	1.37021e-05	0	3.90336e-06	4.4008e-06
O35143	Atpif1	ATPase inhibitor, mitochondrial	2	5	1	2	20	13	0.000179303	0.000237729	0.000147879	0.000213322	0.00157975	0.000759928
Q91XU3	Pip4k2c	Phosphatidylinositol 5-phosphate 4-kinase type-2 gamma	1	7	9	1	4	1	3.00968e-05	8.23015e-05	0.000148933	3.5807e-05	3.71236e-05	1.19585e-05
P51175	Ppox	Protoporphyrinogen oxidase	0	0	0	0	1	1	0	0	0	0	4.68075e-06	1.05546e-05
Q0PHV7	Dact3	Dapper homolog 3	0	0	0	0	1	1	0	0	0	0	3.6602e-06	8.25331e-06
Q80U72	Scrib	Protein scribble homolog	0	0	0	0	1	1	0	0	0	0	1.38506e-06	3.12315e-06
Q31125	Slc39a7	Zinc transporter SLC39A7	0	0	0	0	2	4	0	0	0	0	1.87624e-05	4.23069e-05
P97411	Ica1	Islet cell autoantigen 1	0	0	0	0	1	2	0	0	0	0	9.34192e-06	2.10649e-05
Q5DTN8	Jakmip3	Janus kinase and microtubule-interacting protein 3	0	0	0	0	1	1	0	0	0	0	2.6454e-06	5.96507e-06
Q6Y685	Tacc1	Transforming acidic coiled-coil-containing protein 1	0	0	0	0	1	1	0	0	0	0	2.88465e-06	6.50455e-06
Q61144	Psen2	Presenilin-2	0	0	0	0	1	1	0	0	0	0	4.98375e-06	1.12378e-05
P07146	Prss2	Anionic trypsin-2	0	0	0	0	1	2	0	0	0	0	9.0761e-06	2.04655e-05
Q8BH27	Megf9	Multiple epidermal growth factor-like domains protein 9	0	0	0	0	3	5	0	0	0	0	2.23272e-05	5.03452e-05
Q8CEG5	Ccdc28b	Coiled-coil domain-containing protein 28B	0	0	0	0	1	1	0	0	0	0	1.11636e-05	2.51726e-05
Q923D3	Parm1	Prostate androgen-regulated mucin-like protein 1 homolog	0	0	0	0	1	2	0	0	0	0	1.50859e-05	3.4017e-05
Q9D0V7	Ebag9	Receptor-binding cancer antigen expressed on SiSo cells	0	0	0	0	1	1	0	0	0	0	2.09645e-05	4.72725e-05
Q9JHS4	Clpx	ATP-dependent Clp protease ATP-binding subunit clpX-like, mitochondrial	0	0	0	0	2	4	0	0	0	0	1.40866e-05	3.17635e-05
Q8BHC9	Fut11	Alpha-(1,3)-fucosyltransferase 11	0	0	0	0	1	1	0	0	0	0	4.56589e-06	1.02955e-05
Q8K2Q5	Chchd7	Coiled-coil-helix-coiled-coil-helix domain-containing protein 7	0	0	0	0	1	1	0	0	0	0	5.25346e-05	0.000118459
Q8BYB9	Poglut1	Protein O-glucosyltransferase 1	0	0	0	0	1	2	0	0	0	0	1.13914e-05	2.56863e-05
Q8BMJ2	Lars	Leucine--tRNA ligase, cytoplasmic	0	0	0	0	1	1	0	0	0	0	1.89535e-06	4.27379e-06
Q6W8Q3	Pcp4l1	Purkinje cell protein 4-like protein 1	0	0	0	0	1	2	0	0	0	0	6.56682e-05	0.000148074
Q9QZ23	Nfu1	NFU1 iron-sulfur cluster scaffold homolog, mitochondrial	0	5	2	1	15	18	0	0.000111173	6.14713e-05	2.95584e-05	0.000367742	0.000335635
Q8BG32	Psmd11	26S proteasome non-ATPase regulatory subunit 11	7	11	9	24	25	22	0.000135115	0.00014182	0.000139294	0.000785888	0.000248668	0.000262463
Q9CR88	Mrps14	28S ribosomal protein S14, mitochondrial	0	0	0	0	11	4	0	0	0	0	0.000401192	0.000176995
P47911	Rpl6	60S ribosomal protein L6	2	7	4	3	20	11	4.28066e-05	0.00013834	0.000105913	0.000127321	0.000309262	0.000161581
Q80WW9	Ddrgk1	DDRGK domain-containing protein 1	0	2	1	0	13	15	0	3.99988e-05	2.48812e-05	0	0.000205552	0.000279696
P15116	Cdh2	Cadherin-2	14	28	27	1	24	27	0.000195795	0.00021208	0.000233571	1.66388e-05	0.000147862	0.000200047
Q924T2	Mrps2	28S ribosomal protein S2, mitochondrial	0	3	0	0	13	11	0	5.4122e-05	0	0	0.000199487	0.000190308
Q8VHK5	Mlc1	Membrane protein MLC1	1	7	2	0	2	0	3.31695e-05	0.000164916	4.10345e-05	0	2.33793e-05	0
Q9CR60	Golt1b	Vesicle transport protein GOT1B	0	1	0	4	3	1	0	4.56508e-05	0	0.000273094	9.70748e-05	3.6482e-05
Q9D024	Ccdc47	Coiled-coil domain-containing protein 47	2	0	2	0	21	23	3.93502e-05	0	2.43404e-05	0	0.00021264	0.000312703
O55074	Akap7	A-kinase anchor protein 7 isoform alpha	0	1	0	0	6	5	0	7.77754e-05	0	0	0.000275644	0.000279696
Q7TN79	Akap7	A-kinase anchor protein 7 isoform gamma	0	1	0	0	6	5	0	2.00631e-05	0	0	7.11057e-05	7.21508e-05
Q8BUK6	Hook3	Protein Hook homolog 3	0	0	1	1	16	7	0	0	1.09159e-05	1.04977e-05	0.000127495	4.55771e-05
P47740	Aldh3a2	Fatty aldehyde dehydrogenase	11	8	12	2	6	15	0.000235613	9.7621e-05	0.000178127	3.11462e-05	4.61306e-05	0.000156029
Q7TQD2	Tppp	Tubulin polymerization-promoting protein	12	28	23	4	26	34	0.000697473	0.000838048	0.000844878	0.000242026	0.000563301	0.000773653
Q3ULJ0	Gpd1l	Glycerol-3-phosphate dehydrogenase 1-like protein	13	16	15	18	32	29	0.000451238	0.000278197	0.000368434	0.000751591	0.000464355	0.000437473
Q8C0N1	Kif2b	Kinesin-like protein KIF2B	4	2	2	1	2	2	5.69046e-05	1.88617e-05	2.34659e-05	1.12835e-05	1.33696e-05	1.50734e-05
Q8CGM1	Bai2	Brain-specific angiogenesis inhibitor 2	1	14	5	0	1	1	4.05854e-06	5.85184e-05	2.2594e-05	0	2.86063e-06	3.22519e-06
Q3U1F9	Pag1	Phosphoprotein associated with glycosphingolipid-enriched microdomains 1	0	1	0	0	4	4	0	1.46849e-05	0	0	5.20447e-05	7.62806e-05
Q9CY16	Mrps28	28S ribosomal protein S28, mitochondrial	0	1	0	0	14	6	0	3.38699e-05	0	0	0.000360116	0.000189471
Q61137	Astn1	Astrotactin-1	17	21	27	1	19	27	0.000141111	0.000118545	0.000165541	5.78908e-06	7.88826e-05	0.000139203
P35979	Rpl12	60S ribosomal protein L12	3	7	2	2	16	13	0.000191981	0.000362716	9.50011e-05	0.000228406	0.000568329	0.000488196
Q8R2Y0	Abhd6	Monoacylglycerol lipase ABHD6	2	14	7	2	6	6	7.54212e-05	0.000262492	0.000174946	4.48654e-05	7.3095e-05	0.000112378
P97384	Anxa11	Annexin A11	6	7	5	0	5	8	0.000113357	7.51468e-05	7.01176e-05	0	6.65821e-05	6.50584e-05
P97390	Vps45	Vacuolar protein sorting-associated protein 45	7	11	13	7	8	8	0.000111147	0.000104997	0.000165002	0.000119011	6.65899e-05	7.066e-05
P32848	Pvalb	Parvalbumin alpha	0	4	1	2	7	3	0	0.000171813	3.56254e-05	0.000137043	0.000243569	0.000137305
Q9WV54	Asah1	Acid ceramidase	0	0	2	0	8	10	0	0	2.98386e-05	0	9.63356e-05	0.000115002
Q9JLR9	Higd1a	HIG1 domain family member 1A, mitochondrial	0	0	0	1	3	0	0	0	0	7.93409e-05	0.000188019	0
Q9JMF3	Gng13	Guanine nucleotide-binding protein G(I)/G(S)/G(O) subunit gamma-13	0	0	1	0	5	3	0	0	5.84895e-05	0	0.000233269	0.000187855
P58064	Mrps6	28S ribosomal protein S6, mitochondrial	0	0	1	0	8	6	0	0	6.27008e-05	0	0.000250065	0.000201381
Q9CRA9	Fgfr1op2	FGFR1 oncogene partner 2 homolog	0	1	0	0	5	5	0	2.49004e-05	0	0	0.0001412	8.95468e-05
Q8K3C3	Lzic	Protein LZIC	0	2	1	1	3	5	0	6.63137e-05	8.2501e-05	0.000158682	5.87558e-05	0.000119239
Q8VHH7	Adcy3	Adenylate cyclase type 3	1	7	2	0	0	0	5.53308e-06	3.57631e-05	6.84506e-06	0	0	0
Q59J78	Ndufaf2	Mimitin, mitochondrial	1	5	3	1	37	25	7.54212e-05	0.000281241	0.000209936	8.97307e-05	0.00114294	0.000928989
Q9D906	Atg7	Ubiquitin-like modifier-activating enzyme ATG7	0	2	1	0	0	0	0	1.35383e-05	5.61432e-06	0	0	0
Q9D773	Mrpl2	39S ribosomal protein L2, mitochondrial	0	2	1	0	0	0	0	3.08814e-05	1.28065e-05	0	0	0
Q8BRU6	Slc18a2	Synaptic vesicular amine transporter	0	2	1	0	0	0	0	1.8278e-05	7.57988e-06	0	0	0
Q9Z0V1	Kcnd3	Potassium voltage-gated channel subfamily D member 3	0	5	2	0	0	0	0	4.32811e-05	1.79487e-05	0	0	0
Q9WVP1	Ap1m2	AP-1 complex subunit mu-2	0	2	1	0	0	0	0	2.23397e-05	9.2643e-06	0	0	0
Q3TLI0	Trappc10	Trafficking protein particle complex subunit 10	0	5	2	0	0	0	0	1.50115e-05	6.22525e-06	0	0	0
P61079	Ube2d3	Ubiquitin-conjugating enzyme E2 D3	0	2	1	0	0	0	0	6.42837e-05	2.66585e-05	0	0	0
P62838	Ube2d2	Ubiquitin-conjugating enzyme E2 D2	0	2	1	0	0	0	0	6.42837e-05	2.66585e-05	0	0	0
Q9ET80	Jph1	Junctophilin-1	0	5	3	0	0	0	0	5.7271e-05	2.37503e-05	0	0	0
P28571	Slc6a9	Sodium- and chloride-dependent glycine transporter 1	0	1	1	0	0	0	0	1.36556e-05	5.663e-06	0	0	0
Q8R4U7	Luzp1	Leucine zipper protein 1	0	1	1	0	0	0	0	8.84804e-06	3.66929e-06	0	0	0
A2RSJ4	Uhrf1bp1l	UHRF1-binding protein 1-like	0	5	2	0	0	0	0	1.94572e-05	8.0689e-06	0	0	0
A2AV25	Fibcd1	Fibrinogen C domain-containing protein 1	0	2	1	0	0	0	0	2.05876e-05	8.53768e-06	0	0	0
[truncated: 2,536 more rows]

## Sheet: FilteredData_3peptides
Accession	Gene	Description	Peptide Count MF (rep1)	Peptide Count MF (rep2)	Peptide Count MF (rep3)	Peptide Count P2 (rep1)	Peptide Count P2 (rep2)	Peptide Count P2 (rep3)	NSAF MF (rep1)	NSAF MF (rep2)	NSAF MF (rep3)	NSAF P2 (rep1)	NSAF P2 (rep2)	NSAF P2 (rep3)	NSAF Average MF	NSAF Average P2	Ratio (MF/P2)	Log2(Ratio)	T-Test p value	Rank	q value	-Log10(p value)
P70227	Itpr3	Inositol 1,4,5-trisphosphate receptor type 3	1	2	2	0	0	0	4.7456e-06	4.71896e-06	4.40314e-06	0	0	0	4.62257e-06	0	-	-	1.91539e-06	1	0.00688009	5.71774
P46664	Adss	Adenylosuccinate synthetase isozyme 2	5	8	6	0	0	0	9.72536e-05	0.000103615	9.45324e-05	0	0	0	9.84671e-05	0	-	-	3.33166e-06	2	0.00598366	5.47734
O88704	Hcn1	Potassium/sodium hyperpolarization-activated cyclic nucleotide-gated channel 1	12	25	18	0	2	1	0.000160125	0.000152303	0.000163642	0	9.81415e-06	5.53244e-06	0.00015869	5.11553e-06	31.0212	4.95518	3.99567e-06	3	0.00478414	5.39841
Q8R2R9	Ap3m2	AP-3 complex subunit mu-2	10	15	17	1	0	1	0.000257659	0.000271284	0.000271878	1.8032e-05	0	2.40886e-05	0.00026694	1.40402e-05	19.0126	4.24888	7.94974e-06	4	0.00713887	5.09965
O88342	Wdr1	WD repeat-containing protein 1	40	65	61	0	4	10	0.00080499	0.000862845	0.000866533	0	3.68436e-05	7.47701e-05	0.000844789	3.72046e-05	22.7066	4.50504	1.04144e-05	5	0.00748172	4.98237
Q0VE82	Cpne7	Copine-7	10	16	15	2	3	4	0.000159237	0.000163999	0.000168853	4.05963e-05	3.20678e-05	2.71159e-05	0.00016403	3.326e-05	4.93174	2.3021	1.09477e-05	6	0.00655404	4.96068
Q9ESZ8	Gtf2i	General transcription factor II-I	5	7	7	0	0	0	4.44365e-05	4.10308e-05	4.71198e-05	0	0	0	4.41957e-05	0	-	-	1.49945e-05	7	0.0076943	4.82407
Q80UG2	Plxna4	Plexin-A4	46	74	60	4	14	17	0.000264392	0.000266236	0.000242208	2.7872e-05	3.30249e-05	4.38825e-05	0.000257612	3.49265e-05	7.37584	2.88281	1.61764e-05	8	0.00726321	4.79112
Q9JMH9	Myo18a	Unconventional myosin-XVIIIa	41	75	61	4	17	14	0.000210149	0.000233554	0.000237039	2.94142e-05	4.24761e-05	3.31542e-05	0.000226914	3.50148e-05	6.48052	2.69611	3.24896e-05	9	0.012967	4.48826
P70206	Plxna1	Plexin-A1	42	73	58	4	15	19	0.000250873	0.000247801	0.000227596	1.9898e-05	3.30075e-05	4.65175e-05	0.00024209	3.3141e-05	7.30485	2.86886	3.90642e-05	10	0.0140319	4.40822
Q80U40	Rimbp2	RIMS-binding protein 2	9	17	18	0	1	3	0.000112287	0.000126349	0.000120635	0	4.16552e-06	1.40891e-05	0.000119757	6.08489e-06	19.681	4.29873	4.1139e-05	11	0.0134337	4.38575
Q922Q9	Chid1	Chitinase domain-containing protein 1	0	2	1	7	18	15	0	1.603e-05	9.97149e-06	0.000191791	0.000221568	0.000217778	8.66718e-06	0.000210379	0.0411979	-4.60128	4.26216e-05	12	0.0127581	4.37037
Q80TJ1	Cadps	Calcium-dependent secretion activator 1	95	150	145	19	45	53	0.000827573	0.000841524	0.000905228	0.000178005	0.000149947	0.000237793	0.000858108	0.000188581	4.55034	2.18597	4.52447e-05	13	0.0125015	4.34443
G5E8K5	Ank3	Ankyrin-3	50	78	63	17	29	22	0.000271378	0.000276279	0.000249796	9.22474e-05	8.19765e-05	7.18851e-05	0.000265818	8.20363e-05	3.24024	1.6961	5.23201e-05	14	0.0134239	4.28133
Q9Z1N9	Unc13b	Protein unc-13 homolog B	7	14	10	0	0	0	4.7456e-05	5.30883e-05	4.40314e-05	0	0	0	4.81919e-05	0	-	-	5.29897e-05	15	0.0126893	4.27581
Q3TDN2	Faf2	FAS-associated factor 2	3	6	5	8	25	19	4.27104e-05	7.78628e-05	7.04503e-05	0.000271007	0.000270937	0.000260211	6.36745e-05	0.000267385	0.238138	-2.07013	5.53409e-05	16	0.012424	4.25695
Q8C729	Fam126b	Protein FAM126B	8	14	12	0	0	3	0.00016735	0.000154524	0.000147879	0	0	1.89982e-05	0.000156584	6.33273e-06	24.7262	4.62797	6.10026e-05	17	0.0128895	4.21465
Q9DB20	Atp5o	ATP synthase subunit O, mitochondrial	33	47	48	52	100	98	0.0018441	0.00186332	0.00209738	0.00343252	0.00350107	0.0033918	0.00193494	0.0034418	0.562188	-0.830876	6.6511e-05	18	0.0132726	4.17711
Q5DTY9	Kctd16	BTB/POZ domain-containing protein KCTD16	5	8	8	0	0	1	0.000118696	0.00014016	0.000119308	0	0	5.89522e-06	0.000126054	1.96507e-06	64.1473	6.00332	7.11311e-05	19	0.0134475	4.14794
P23819	Gria2	Glutamate receptor 2	85	126	109	10	15	30	0.00109057	0.000948895	0.00102075	0.000179258	8.34425e-05	0.00017675	0.00102007	0.000146484	6.96374	2.79986	7.15975e-05	20	0.0128589	4.1451
Q8CFI0	Nedd4l	E3 ubiquitin-protein ligase NEDD4-like	4	7	8	0	0	1	5.04811e-05	4.3923e-05	5.07414e-05	0	0	5.01446e-06	4.83818e-05	1.67149e-06	28.9454	4.85526	7.4317e-05	21	0.0127118	4.12891
Q9Z329	Itpr2	Inositol 1,4,5-trisphosphate receptor type 2	2	3	3	0	0	0	7.0367e-06	6.99719e-06	5.80348e-06	0	0	0	6.61246e-06	0	-	-	8.2084e-05	22	0.0134021	4.08574
Q921S7	Mrpl37	39S ribosomal protein L37, mitochondrial	1	1	1	3	11	8	1.49773e-05	7.44658e-06	1.85286e-05	0.000106913	0.000110844	9.52155e-05	1.36508e-05	0.000104324	0.13085	-2.93402	9.24724e-05	23	0.0144418	4.03399
P48678	Lmna	Prelamin-A/C	2	5	4	0	0	0	3.81075e-05	4.7367e-05	4.12505e-05	0	0	0	4.22417e-05	0	-	-	0.000100143	24	0.0149881	3.99938
Q91V09	Wdr13	WD repeat-containing protein 13	5	8	8	0	0	0	9.14384e-05	0.000110409	0.00011312	0	0	0	0.000104989	0	-	-	0.000103917	25	0.0149308	3.98331
Q8CHG7	Rapgef2	Rap guanine nucleotide exchange factor 2	18	38	36	0	3	3	0.000156691	0.000187394	0.000191225	0	7.4623e-06	8.4133e-06	0.000178436	5.29187e-06	33.719	5.07549	0.000103924	26	0.0143575	3.98329
O35737	Hnrnph1	Heterogeneous nuclear ribonucleoprotein H	2	5	3	0	0	0	8.46598e-05	7.01537e-05	6.98227e-05	0	0	0	7.48787e-05	0	-	-	0.000106224	27	0.0141317	3.97378
Q03137	Epha4	Ephrin type-A receptor 4	26	43	45	2	2	8	0.000314841	0.000300295	0.000353725	2.29332e-05	9.05769e-06	5.36131e-05	0.000322954	2.85346e-05	11.318	3.50054	0.00014134	28	0.018132	3.84973
Q3UHD9	Agap2	Arf-GAP with GTPase, ANK repeat and PH domain-containing protein 2	28	53	49	0	5	5	0.000336534	0.000270902	0.000317204	0	1.88256e-05	2.33473e-05	0.000308213	1.40576e-05	21.925	4.4545	0.000143572	29	0.0177831	3.84293
Q8BG39	Sv2b	Synaptic vesicle glycoprotein 2B	18	28	21	5	9	6	0.000352481	0.00039662	0.00033852	8.82856e-05	5.23038e-05	5.15983e-05	0.00036254	6.40626e-05	5.65916	2.50059	0.000150227	30	0.0179872	3.82325
Q8C985	Nrxn3	Neurexin-3-beta	11	17	15	0	3	3	0.000167603	0.000199994	0.000200432	0	2.36267e-05	1.77585e-05	0.000189343	1.3795e-05	13.7254	3.77878	0.000173268	31	0.0200767	3.76128
Q8VBW6	Nae1	NEDD8-activating enzyme E1 regulatory subunit	1	2	1	0	0	0	1.1864e-05	1.17974e-05	1.46771e-05	0	0	0	1.27795e-05	0	-	-	0.000175945	32	0.0197498	3.75462
Q8K4Q0	Rptor	Regulatory-associated protein of mTOR	1	1	1	0	0	0	4.7456e-06	4.71896e-06	5.87086e-06	0	0	0	5.1118e-06	0	-	-	0.000175945	33	0.0191514	3.75462
Q921W4	Cryzl1	Quinone oxidoreductase-like protein 1	1	1	1	0	0	0	1.82051e-05	1.81029e-05	2.25218e-05	0	0	0	1.96099e-05	0	-	-	0.000175945	34	0.0185881	3.75462
Q3UHH2	Slc22a23	Solute carrier family 22 member 23	1	1	1	0	0	0	9.19503e-06	9.1434e-06	1.13753e-05	0	0	0	9.90459e-06	0	-	-	0.000175945	35	0.018057	3.75462
Q9D662	Sec23b	Protein transport protein Sec23B	1	1	1	0	0	0	8.25995e-06	8.21357e-06	1.02185e-05	0	0	0	8.89734e-06	0	-	-	0.000175945	36	0.0175554	3.75462
Q8BLR2	Cpne4	Copine-4	14	19	18	3	2	5	0.000204734	0.000197929	0.000218102	5.41284e-05	1.60339e-05	4.06739e-05	0.000206922	3.69454e-05	5.60074	2.48562	0.000176354	37	0.0171206	3.75361
Q9R0P3	Esd	S-formylglutathione hydrolase	7	14	11	0	1	3	0.00038192	0.000312756	0.000361308	0	3.16698e-05	4.46323e-05	0.000351995	2.5434e-05	13.8395	3.79072	0.000180649	38	0.0170761	3.74316
Q9CYT6	Cap2	Adenylyl cyclase-associated protein 2	28	36	32	1	4	11	0.000585623	0.000516161	0.000518664	3.16697e-05	3.28341e-05	0.000116344	0.000540149	6.02826e-05	8.96029	3.16355	0.000185166	39	0.0170542	3.73244
O35954	Pitpnm1	Membrane-associated phosphatidylinositol transfer protein 1	3	7	5	0	1	1	3.05811e-05	2.78752e-05	3.46796e-05	0	3.59247e-06	2.02515e-06	3.10453e-05	1.87254e-06	16.5793	4.05131	0.000198722	40	0.0178453	3.70175
Q9Z1B3	Plcb1	1-phosphatidylinositol 4,5-bisphosphate phosphodiesterase beta-1	48	74	75	12	42	37	0.000442851	0.000453317	0.000464068	0.000111573	0.000178103	0.00017803	0.000453412	0.000155902	2.90831	1.54018	0.000205873	41	0.0180364	3.6864
Q6PGN3	Dclk2	Serine/threonine-protein kinase DCLK2	7	16	14	0	1	3	0.000108942	0.000133329	0.00012959	0	5.90667e-06	1.66485e-05	0.000123954	7.51841e-06	16.4867	4.04323	0.000207169	42	0.0177179	3.68368
O88487	Dync1i2	Cytoplasmic dynein 1 intermediate chain 2	3	5	5	0	1	0	5.17596e-05	4.11752e-05	5.12261e-05	0	3.64824e-06	0	4.80536e-05	1.21608e-06	39.5153	5.30434	0.00021286	43	0.0177813	3.67191
Q64487	Ptprd	Receptor-type tyrosine-protein phosphatase delta	24	41	43	3	1	4	0.000159047	0.000151564	0.000188561	1.97107e-05	2.33548e-06	7.89935e-06	0.000166391	9.98185e-06	16.6693	4.05913	0.000227496	44	0.018572	3.64303
P85094	Isoc2a	Isochorismatase domain-containing protein 2A, mitochondrial	2	3	6	10	30	24	0.00021528	0.000122326	0.000228279	0.000841552	0.000997137	0.000879819	0.000188629	0.00090617	0.20816	-2.26423	0.000236842	45	0.0189052	3.62554
P58044	Idi1	Isopentenyl-diphosphate Delta-isomerase 1	1	3	3	5	16	11	5.58183e-05	6.93811e-05	8.63171e-05	0.000298839	0.000334416	0.000277231	7.05055e-05	0.000303495	0.232312	-2.10587	0.000246818	46	0.0192733	3.60762
Q8CBE3	Wdr37	WD repeat-containing protein 37	11	15	14	0	2	2	0.00021714	0.000190518	0.000244925	0	1.35044e-05	2.03005e-05	0.000217528	1.12683e-05	19.3044	4.27086	0.000252902	47	0.0193282	3.59705
Q9JMA1	Usp14	Ubiquitin carboxyl-terminal hydrolase 14	5	7	8	0	0	0	8.99547e-05	0.000102228	0.000119233	0	0	0	0.000103805	0	-	-	0.000256755	48	0.0192138	3.59048
P18052	Ptpra	Receptor-type tyrosine-protein phosphatase alpha	14	28	20	0	1	2	0.000198697	0.000246977	0.000193813	0	5.38654e-06	1.2146e-05	0.000213162	5.84418e-06	36.4742	5.18881	0.000279539	49	0.0204919	3.55356
P14733	Lmnb1	Lamin-B1	6	8	8	0	0	0	0.000118519	9.10686e-05	0.000119963	0	0	0	0.00010985	0	-	-	0.000306593	50	0.0220256	3.51344
Q9QZX7	Srr	Serine racemase	12	20	19	1	3	3	0.000448522	0.000343795	0.000416155	4.44683e-05	3.95172e-05	3.71277e-05	0.000402824	4.03711e-05	9.97804	3.31876	0.000307289	51	0.0216428	3.51245
Q9Z2W9	Gria3	Glutamate receptor 3	22	44	37	6	4	7	0.000299646	0.000326341	0.000339806	9.33685e-05	2.01146e-05	3.68518e-05	0.000321931	5.01116e-05	6.42428	2.68353	0.000412995	52	0.0285284	3.38405
P63318	Prkcg	Protein kinase C gamma type	66	102	94	25	33	49	0.00119981	0.00108913	0.00121443	0.000475817	0.00026908	0.000408107	0.00116779	0.000384335	3.03848	1.60335	0.000417704	53	0.0283093	3.37913
Q61879	Myh10	Myosin-10	95	171	127	23	59	49	0.000516192	0.000613721	0.000499766	0.000164022	0.000131071	0.000136309	0.000543226	0.000143801	3.77764	1.91748	0.000417832	54	0.0277935	3.379
Q8CAA7	Pgm2l1	Glucose 1,6-bisphosphate synthase	23	31	30	4	4	5	0.000357066	0.000299266	0.000378628	7.28249e-05	2.51675e-05	3.24285e-05	0.000344987	4.34736e-05	7.93554	2.98833	0.000418664	55	0.0273426	3.37813
Q7TMK9	Syncrip	Heterogeneous nuclear ribonucleoprotein Q	5	7	5	0	2	1	6.10149e-05	6.06723e-05	5.03216e-05	0	1.07515e-05	8.08109e-06	5.73363e-05	6.27752e-06	9.13359	3.19118	0.000431762	56	0.0276944	3.36476
D3YZU1	Shank1	SH3 and multiple ankyrin repeat domains protein 1	41	76	59	6	18	20	0.00024558	0.00029653	0.000233283	3.13043e-05	4.43041e-05	5.34352e-05	0.000258464	4.30145e-05	6.00877	2.58707	0.000454566	57	0.0286456	3.3424
P62204	Calm1	Calmodulin	25	41	39	43	101	100	0.0024236	0.00291736	0.00273527	0.00662683	0.00560428	0.00633539	0.00269208	0.00618883	0.43499	-1.20095	0.000484715	58	0.0300189	3.31451
Q61233	Lcp1	Plastin-2	1	1	2	17	52	39	1.01043e-05	1.00475e-05	1.87502e-05	0.000312555	0.000420193	0.000333226	1.29673e-05	0.000355325	0.0364944	-4.77618	0.000493414	59	0.0300397	3.30679
Q8BYR5	Cadps2	Calcium-dependent secretion activator 2	15	23	24	2	7	9	0.000146539	0.000126288	0.000138986	1.16228e-05	2.23788e-05	4.26983e-05	0.000137271	2.55667e-05	5.36914	2.42469	0.000503759	60	0.0301584	3.29778
Q6P5F7	Ttyh3	Protein tweety homolog 3	7	15	14	2	9	9	0.000193447	0.000174327	0.000201923	5.75373e-05	8.09574e-05	8.16669e-05	0.000189899	7.33872e-05	2.58763	1.37163	0.000512625	61	0.0301861	3.2902
P23818	Gria1	Glutamate receptor 1	61	73	65	9	8	16	0.000698498	0.000579971	0.000540077	0.000108033	4.18481e-05	9.15872e-05	0.000606182	8.04894e-05	7.5312	2.91288	0.000521569	62	0.0302173	3.28269
Q99KE1	Me2	NAD-dependent malic enzyme, mitochondrial	3	3	2	13	25	24	5.37808e-05	2.13915e-05	2.66132e-05	0.000319923	0.000246395	0.000264975	3.39285e-05	0.000277098	0.122442	-3.02982	0.000556047	63	0.0317035	3.25489
Q9QYA2	Tomm40	Mitochondrial import receptor subunit TOM40 homolog	11	15	11	1	8	8	0.000298342	0.00027049	0.00028224	4.17583e-05	9.89571e-05	9.76223e-05	0.000283691	7.94459e-05	3.57087	1.83627	0.000570498	64	0.0320192	3.24375
Q7TME0	Lppr4	Lipid phosphate phosphatase-related protein type 4	24	49	37	1	12	11	0.0003391	0.000419439	0.000358115	1.96798e-05	6.12103e-05	9.20148e-05	0.000372218	5.7635e-05	6.45819	2.69113	0.000603577	65	0.0333546	3.21927
A2A699	Fam171a2	Protein FAM171A2	3	8	6	1	0	0	3.85364e-05	4.2152e-05	4.76739e-05	9.16956e-06	0	0	4.27874e-05	3.05652e-06	13.9987	3.80722	0.000605187	66	0.0329368	3.21811
P14206	Rpsa	40S ribosomal protein SA	2	3	6	9	24	23	4.29517e-05	5.33882e-05	0.000132841	0.000485458	0.000529798	0.000426654	7.63935e-05	0.000480637	0.158942	-2.65343	0.00060528	67	0.0324503	3.21804
Q11136	Pepd	Xaa-Pro dipeptidase	3	4	4	0	0	0	6.42533e-05	4.47248e-05	5.56421e-05	0	0	0	5.48734e-05	0	-	-	0.000629441	68	0.0332493	3.20104
Q9JME5	Ap3b2	AP-3 complex subunit beta-2	36	64	62	0	8	18	0.000392302	0.000346431	0.000416508	0	3.09527e-05	9.77125e-05	0.00038508	4.28884e-05	8.97866	3.1665	0.000641157	69	0.0333774	3.19304
Q68FL4	Ahcyl2	Putative adenosylhomocysteinase 3	27	36	36	3	2	9	0.000444407	0.000369972	0.000485854	7.37754e-05	7.28457e-06	6.98098e-05	0.000433411	5.02899e-05	8.61825	3.10739	0.000674349	70	0.0346038	3.17112
Q6GQS1	Slc25a23	Calcium-binding mitochondrial carrier protein SCaMC-3	8	6	9	17	41	35	0.00017636	8.09397e-05	0.000125871	0.00053262	0.000449413	0.000463564	0.000127724	0.000481866	0.265061	-1.91561	0.000714666	71	0.036156	3.1459
O55106	Strn	Striatin	9	14	14	0	2	4	0.000138079	0.000109035	0.000140675	0	1.14498e-05	2.58181e-05	0.000129263	1.24226e-05	10.4054	3.37926	0.000751053	72	0.0374692	3.12433
Q9D5T0	Atad1	ATPase family AAA domain-containing protein 1	5	10	6	15	33	28	0.000193045	0.000148333	0.000119409	0.000626375	0.00051334	0.000516004	0.000153596	0.000551906	0.278301	-1.84528	0.000752771	73	0.0370405	3.12334
P62774	Mtpn	Myotrophin	1	5	3	5	13	13	0.000107379	0.000293635	0.000166051	0.000702637	0.000719012	0.000767978	0.000189022	0.000729876	0.258978	-1.9491	0.000754857	74	0.0366412	3.12214
Q9CPQ8	Atp5l	ATP synthase subunit g, mitochondrial	6	8	11	24	37	36	0.000615085	0.000795121	0.00102726	0.00512249	0.00383681	0.00435022	0.000812488	0.00443651	0.183137	-2.44901	0.000762719	75	0.0365292	3.11764
Q9QZD8	Slc25a10	Mitochondrial dicarboxylate carrier	2	5	3	1	2	0	0.000110372	0.000109753	9.55804e-05	2.62627e-05	2.33385e-05	0	0.000105235	1.65337e-05	6.36488	2.67013	0.00076633	76	0.0362192	3.11558
P05064	Aldoa	Fructose-bisphosphate aldolase A	107	146	134	53	87	107	0.00422939	0.00414506	0.00443556	0.00190505	0.00132491	0.00218531	0.00427	0.00180509	2.36553	1.24216	0.000772318	77	0.0360281	3.1122
Q80TL0	Ppm1e	Protein phosphatase 1E	16	19	24	3	4	4	0.000236837	0.000193452	0.000266834	4.0253e-05	2.98093e-05	2.0165e-05	0.000232374	3.00758e-05	7.72629	2.94978	0.000787366	78	0.0362592	3.10382
O88384	Vti1b	Vesicle transport through interaction with t-SNAREs homolog 1B	0	1	2	5	12	17	0	1.35772e-05	3.37827e-05	0.00025991	0.000327209	0.000368909	1.57866e-05	0.000318676	0.0495382	-4.33531	0.000804165	79	0.036564	3.09466
Q9Z1L5	Cacna2d3	Voltage-dependent calcium channel subunit alpha-2/delta-3	20	29	33	1	4	14	0.000214857	0.000184779	0.000229884	2.76348e-05	1.63719e-05	6.2297e-05	0.00020984	3.54346e-05	5.9219	2.56606	0.000806556	80	0.0362144	3.09337
Q9Z2H5	Epb41l1	Band 4.1-like protein 1	50	81	84	6	10	25	0.000634259	0.000627114	0.000802484	0.000111474	6.60418e-05	0.000160372	0.000687952	0.000112629	6.10811	2.61073	0.000819832	81	0.036356	3.08628
Q8BH44	Coro2b	Coronin-2B	11	21	23	1	0	0	0.000237577	0.000275617	0.000334731	3.14058e-05	0	0	0.000282641	1.04686e-05	26.999	4.75483	0.000833153	82	0.0364962	3.07928
Q99K51	Pls3	Plastin-3	7	11	7	13	26	22	9.05054e-05	9.99969e-05	8.08641e-05	0.00020339	0.000198464	0.000171813	9.04555e-05	0.000191222	0.473038	-1.07997	0.000861375	83	0.0372778	3.06481
P62071	Rras2	Ras-related protein R-Ras2	7	14	11	0	4	5	0.000403725	0.000401458	0.000441825	0	8.75576e-05	0.000123395	0.000415669	7.03176e-05	5.91132	2.56348	0.000890866	84	0.0380951	3.05019
Q62351	Tfrc	Transferrin receptor protein 1	6	12	13	0	0	0	7.47292e-05	0.000107336	0.000107857	0	0	0	9.66407e-05	0	-	-	0.000911827	85	0.0385327	3.04009
P29533	Vcam1	Vascular cell adhesion protein 1	6	9	7	0	0	3	6.85832e-05	8.09853e-05	7.42397e-05	0	0	2.04378e-05	7.46028e-05	6.81261e-06	10.9507	3.45295	0.000917481	86	0.0383209	3.0374
Q80U28	Madd	MAP kinase-activating death domain protein	24	52	41	0	4	5	0.000180781	0.000257665	0.000206252	0	1.69896e-05	1.43661e-05	0.0002149	1.04519e-05	20.5608	4.36182	0.000917947	87	0.0378996	3.03718
Q3UX10	Tubal3	Tubulin alpha chain-like 3	18	26	25	10	18	19	0.000539786	0.00052263	0.000597485	0.000304199	0.000225274	0.00027656	0.0005533	0.000268678	2.05934	1.04218	0.00092178	88	0.0376254	3.03537
Q9CY64	Blvra	Biliverdin reductase A	1	3	3	0	0	0	4.29517e-05	6.40658e-05	5.31362e-05	0	0	0	5.33846e-05	0	-	-	0.000937414	89	0.0378336	3.02807
Q9QWI6	Srcin1	SRC kinase signaling inhibitor 1	61	99	106	14	43	46	0.000648743	0.00064258	0.000799435	0.000174867	0.000171473	0.000247698	0.000696919	0.000198013	3.51956	1.8154	0.000938869	90	0.0374713	3.0274
P61226	Rap2b	Ras-related protein Rap-2b	11	21	18	2	8	8	0.000865489	0.000688503	0.00092081	0.000164751	0.000219612	0.000206333	0.000824934	0.000196899	4.18964	2.06683	0.000950617	91	0.0375232	3.02199
Q8R0S2	Iqsec1	IQ motif and SEC7 domain-containing protein 1	28	62	61	3	11	16	0.000362587	0.000376939	0.000481184	3.13731e-05	4.41433e-05	8.38214e-05	0.000406903	5.31126e-05	7.66115	2.93756	0.000952443	92	0.0371867	3.02116
Q8CI78	Rmnd1	Required for meiotic nuclear division protein 1 homolog	1	1	2	4	6	7	1.40786e-05	1.39996e-05	3.48338e-05	8.37487e-05	7.93856e-05	8.39087e-05	2.09706e-05	8.23477e-05	0.25466	-1.97336	0.000978612	93	0.0377976	3.00939
Q8VCE6	Nt5m	5'(3')-deoxyribonucleotidase, mitochondrial	0	0	1	4	14	9	0	0	3.56254e-05	0.000239826	0.000274016	0.000194516	1.18751e-05	0.000236119	0.050293	-4.3135	0.000979964	94	0.0374472	3.00879
Q14C51	Ptcd3	Pentatricopeptide repeat domain-containing protein 3, mitochondrial	1	1	2	9	34	20	3.69949e-05	4.5984e-06	3.43252e-05	0.000209066	0.000241199	0.000176392	2.53062e-05	0.000208886	0.121148	-3.04515	0.0010136	95	0.0383247	2.99413
Q3UH99	Shisa6	Protein shisa-6 homolog	12	30	24	0	5	9	0.000313752	0.000377988	0.000403076	0	4.2528e-05	9.11009e-05	0.000364939	4.4543e-05	8.19297	3.03439	0.00102148	96	0.0382204	2.99077
P70333	Hnrnph2	Heterogeneous nuclear ribonucleoprotein H2	2	4	3	0	0	0	8.46598e-05	5.6123e-05	6.98227e-05	0	0	0	7.02018e-05	0	-	-	0.00104137	97	0.038563	2.98239
Q9DCX2	Atp5h	ATP synthase subunit d, mitochondrial	25	51	42	63	140	118	0.00196751	0.00246514	0.00250706	0.00749057	0.00986002	0.00809901	0.00231324	0.0084832	0.272684	-1.8747	0.00108086	98	0.0396168	2.96623
Q80WG5	Lrrc8a	Leucine-rich repeat-containing protein 8A	3	7	4	0	2	0	3.91073e-05	5.0554e-05	3.87042e-05	0	8.26933e-06	0	4.27885e-05	2.75644e-06	15.5231	3.95634	0.00109691	99	0.0397991	2.95983
Q8VHH5	Agap3	Arf-GAP with GTPase, ANK repeat and PH domain-containing protein 3	9	15	16	0	2	5	0.000104429	0.000100382	0.000133497	0	7.36061e-06	2.21298e-05	0.000112769	9.83013e-06	11.4718	3.52002	0.00111232	100	0.0399547	2.95377
Q6QD59	Bnip1	Vesicle transport protein SEC20	0	0	0	1	3	3	0	0	0	6.61174e-05	7.83411e-05	9.93656e-05	0	8.12747e-05	0	-	0.00111394	101	0.0396165	2.95314
Q80TZ3	Dnajc6	Putative tyrosine-protein phosphatase auxilin	29	57	53	9	23	23	0.000337707	0.000406331	0.000455383	0.000104463	0.000109494	0.000120764	0.000399807	0.000111573	3.58335	1.84131	0.00111785	102	0.039366	2.95161
O88441	Mtx2	Metaxin-2	6	10	13	15	57	43	0.000289067	0.000239536	0.000491712	0.00126101	0.00139227	0.00111985	0.000340105	0.00125771	0.270417	-1.88674	0.0011355	103	0.039599	2.94481
Q8BSS9	Ppfia2	Liprin-alpha-2	26	54	48	5	15	25	0.000216723	0.000270636	0.000271229	4.19743e-05	5.86156e-05	9.01167e-05	0.000252863	6.35689e-05	3.97778	1.99196	0.00117475	104	0.0405739	2.93006
Q8C8R3	Ank2	Ankyrin-2	144	268	206	28	98	68	0.000435578	0.000583435	0.000468486	8.89481e-05	0.000135178	0.000103325	0.000495833	0.00010915	4.54266	2.18354	0.00117595	105	0.0402285	2.92961
Q920I9	Wdr7	WD repeat-containing protein 7	41	100	72	2	2	0	0.000336128	0.000499246	0.000386879	2.02482e-05	5.9979e-06	0	0.000407418	8.74869e-06	46.569	5.5413	0.0012003	106	0.0406743	2.92071
Q9CQZ5	Ndufa6	NADH dehydrogenase [ubiquinone] 1 alpha subcomplex subunit 6	5	15	8	19	39	34	0.000338532	0.000769442	0.000478632	0.00178366	0.00196002	0.00165255	0.000528868	0.00179874	0.294021	-1.76601	0.00121056	107	0.0406386	2.91701
Q9R0Q6	Arpc1a	Actin-related protein 2/3 complex subunit 1A	33	38	33	0	0	0	0.000941745	0.000629981	0.000932038	0	0	0	0.000834588	0	-	-	0.0012307	108	0.040932	2.90985
Q9ESN6	Trim2	Tripartite motif-containing protein 2	13	13	18	0	0	2	0.000195852	0.000131246	0.000184352	0	0	1.35337e-05	0.000170483	4.51122e-06	37.7909	5.23997	0.00124226	109	0.0409377	2.90579
Q5RJI5	Brsk1	Serine/threonine-protein kinase BRSK1	9	13	14	0	2	4	0.000162863	0.000117413	0.000141036	0	1.14793e-05	2.912e-05	0.000140437	1.35331e-05	10.3773	3.37537	0.00124803	110	0.0407538	2.90378
Q6ZQ38	Cand1	Cullin-associated NEDD8-dissociated protein 1	50	79	84	28	67	52	0.000458414	0.000432792	0.000522506	0.000257374	0.000248685	0.000231261	0.000471237	0.000245773	1.91737	0.939126	0.00125036	111	0.0404622	2.90296
Q8K0T7	Unc13c	Protein unc-13 homolog C	2	8	5	0	0	0	1.43334e-05	2.13794e-05	1.59589e-05	0	0	0	1.72239e-05	0	-	-	0.00127108	112	0.0407654	2.89583
A2CG49	Kalrn	Kalirin	27	59	53	5	7	9	9.61849e-05	0.000133903	0.00013618	2.03438e-05	1.20525e-05	1.5287e-05	0.000122089	1.58944e-05	7.68125	2.94134	0.00129266	113	0.0410904	2.88852
Q8CC21	Ttc19	Tetratricopeptide repeat protein 19, mitochondrial	0	5	2	13	35	27	0	6.9039e-05	5.36822e-05	0.000454308	0.000562768	0.000393106	4.0907e-05	0.000470061	0.087025	-3.52243	0.0013424	114	0.0422973	2.87212
Q8R3S6	Exoc1	Exocyst complex component 1	2	9	6	0	1	2	3.54328e-05	4.5804e-05	4.38344e-05	0	4.9949e-06	1.12629e-05	4.16904e-05	5.41927e-06	7.69299	2.94354	0.00134512	115	0.0420146	2.87124
P29758	Oat	Ornithine aminotransferase, mitochondrial	14	20	14	24	55	44	0.00031749	0.000258306	0.000241019	0.000703947	0.00063574	0.000567674	0.000272272	0.000635787	0.428244	-1.22349	0.001347	116	0.0417105	2.87063
Q9WUM4	Coro1c	Coronin-1C	29	31	34	2	2	12	0.000641557	0.000478466	0.00059526	4.77049e-05	1.41311e-05	0.000148699	0.000571761	7.01783e-05	8.14726	3.02632	0.00136185	117	0.0418101	2.86587
P20444	Prkca	Protein kinase C alpha type	25	35	35	5	9	12	0.000461955	0.00033749	0.000443197	8.97307e-05	8.30625e-05	0.000116124	0.000414214	9.63056e-05	4.30104	2.10468	0.00136195	118	0.0414586	2.86584
Q62277	Syp	Synaptophysin	25	37	34	11	22	30	0.000807055	0.000872744	0.000923538	0.000408075	0.000312865	0.000481005	0.000867779	0.000400648	2.16594	1.11499	0.00139641	119	0.0421506	2.85499
O88935	Syn1	Synapsin-1	156	180	184	72	121	131	0.00364329	0.0030919	0.00346364	0.00185765	0.00140731	0.00181485	0.00339961	0.00169327	2.00772	1.00556	0.00140599	120	0.0420861	2.85202
B0V2N1	Ptprs	Receptor-type tyrosine-protein phosphatase S	55	65	63	3	5	22	0.00035215	0.00024446	0.000289748	1.97624e-05	1.28788e-05	5.54405e-05	0.000295453	2.93606e-05	10.0629	3.33098	0.00142153	121	0.0421995	2.84724
P05201	Got1	Aspartate aminotransferase, cytoplasmic	46	69	70	17	35	44	0.00128855	0.00112115	0.00138534	0.000492759	0.000383833	0.000597316	0.00126501	0.000491303	2.57482	1.36447	0.00143339	122	0.0422027	2.84364
Q8VDM4	Psmd2	26S proteasome non-ATPase regulatory subunit 2	16	27	20	6	6	10	0.000216296	0.000211612	0.000189898	8.30108e-05	2.70484e-05	6.93078e-05	0.000205935	5.9789e-05	3.44437	1.78424	0.00144733	123	0.0422666	2.83943
Q8BWM0	Ptges2	Prostaglandin E synthase 2	3	7	10	19	45	33	9.89903e-05	0.00011484	0.000193899	0.000726258	0.000674468	0.000530985	0.00013591	0.000643903	0.211072	-2.2442	0.00147796	124	0.0428132	2.83034
P68404	Prkcb	Protein kinase C beta type	23	50	43	11	11	13	0.000415435	0.000516378	0.000513941	0.000190962	9.31686e-05	0.000105042	0.000481918	0.000129724	3.71494	1.89334	0.00147926	125	0.0425081	2.82996
Q99N96	Mrpl1	39S ribosomal protein L1, mitochondrial	1	4	1	8	15	15	1.88553e-05	6.5623e-05	2.33262e-05	0.000314058	0.000245865	0.000232247	3.59348e-05	0.000264057	0.136088	-2.87739	0.0014807	126	0.0422118	2.82953
P17809	Slc2a1	Solute carrier family 2, facilitated glucose transporter member 1	1	4	3	0	0	0	2.57536e-05	3.84134e-05	3.98252e-05	0	0	0	3.46641e-05	0	-	-	0.00149488	127	0.0422804	2.82539
Q7TPD3	Robo2	Roundabout homolog 2	7	13	17	1	1	3	5.60272e-05	4.92842e-05	7.19779e-05	5.12747e-06	3.03771e-06	8.56211e-06	5.90964e-05	5.57576e-06	10.5988	3.40583	0.00150389	128	0.042203	2.82278
P97372	Psme2	Proteasome activator complex subunit 2	0	1	0	4	13	7	0	2.6359e-05	0	0.000252297	0.0002896	0.000189584	8.78634e-06	0.000243827	0.0360351	-4.79445	0.00152117	129	0.042357	2.81782
Q61772	Epha7	Ephrin type-A receptor 7	2	4	4	0	0	0	1.90442e-05	1.89373e-05	2.74866e-05	0	0	0	2.18227e-05	0	-	-	0.0015265	130	0.0421784	2.8163
P68033	Actc1	Actin, alpha cardiac muscle 1	86	100	93	49	85	78	0.00359621	0.00323345	0.00355498	0.00209927	0.00149243	0.00190965	0.00346155	0.00183378	1.88766	0.916596	0.00156886	131	0.0430179	2.80442
Q922E4	Pcyt2	Ethanolamine-phosphate cytidylyltransferase	2	2	3	0	0	0	4.70449e-05	3.11872e-05	4.85e-05	0	0	0	4.2244e-05	0	-	-	0.00159294	132	0.0433472	2.7978
P12960	Cntn1	Contactin-1	119	163	177	41	80	93	0.00162732	0.00134025	0.0017212	0.000635505	0.000420277	0.000602168	0.00156292	0.00055265	2.82805	1.49981	0.00159671	133	0.0431231	2.79677
P10126	Eef1a1	Elongation factor 1-alpha 1	55	68	59	16	27	34	0.00150842	0.00122723	0.00113662	0.000424182	0.000338291	0.000446787	0.00129076	0.000403086	3.20219	1.67906	0.00160355	134	0.0429847	2.79492
Q8BRF7	Scfd1	Sec1 family domain-containing protein 1	0	3	3	8	22	16	0	2.46471e-05	3.06635e-05	0.000212321	0.000185186	0.000145757	1.84369e-05	0.000181088	0.101812	-3.29602	0.00163094	135	0.0433951	2.78756
Q61656	Ddx5	Probable ATP-dependent RNA helicase DDX5	11	11	15	0	0	0	0.000175409	0.000112863	0.000172325	0	0	0	0.000153532	0	-	-	0.00165471	136	0.0437038	2.78128
Q9DCS9	Ndufb10	NADH dehydrogenase [ubiquinone] 1 beta subcomplex subunit 10	14	20	15	21	73	66	0.00111589	0.000805373	0.00106876	0.00239826	0.0030573	0.00254587	0.000996675	0.00266714	0.373687	-1.4201	0.00166509	137	0.043657	2.77856
P60335	Pcbp1	Poly(rC)-binding protein 1	10	14	12	0	2	5	0.000338124	0.000247745	0.000253181	0	2.50867e-05	5.65677e-05	0.000279683	2.72181e-05	10.2756	3.36115	0.00166546	138	0.0433502	2.77847
P20152	Vim	Vimentin	37	41	33	1	2	3	0.000802119	0.000588072	0.000529794	1.61746e-05	1.9165e-05	2.70092e-05	0.000639995	2.0783e-05	30.7942	4.94459	0.00171346	139	0.0442787	2.76613
Q02819	Nucb1	Nucleobindin-1	0	0	0	15	62	58	0	0	0	0.000492639	0.000719918	0.000789729	0	0.000667429	0	-	0.00174148	140	0.0446814	2.75908
Q9D415	Dlgap1	Disks large-associated protein 1	13	37	34	0	3	5	0.000172435	0.000269901	0.000237024	0	1.35044e-05	1.77629e-05	0.000226453	1.04224e-05	21.7275	4.44145	0.00176302	141	0.0449131	2.75374
P99029	Prdx5	Peroxiredoxin-5, mitochondrial	23	30	26	32	71	64	0.00123691	0.00119996	0.000970369	0.00208175	0.00254105	0.00227752	0.00113575	0.00230011	0.49378	-1.01806	0.00176527	142	0.0446538	2.75319
Q91VR5	Ddx1	ATP-dependent RNA helicase DDX1	3	5	3	0	0	0	5.13679e-05	4.25663e-05	3.1774e-05	0	0	0	4.19027e-05	0	-	-	0.00178287	143	0.0447837	2.74888
Q69ZR9	Fam208a	Protein FAM208A	2	1	1	0	0	0	1.18051e-05	9.78231e-06	7.30211e-06	0	0	0	9.62982e-06	0	-	-	0.00178287	144	0.0444727	2.74888
P46097	Syt2	Synaptotagmin-2	26	29	31	10	22	25	0.000570484	0.00047771	0.000538602	0.000267916	0.000222214	0.000304219	0.000528932	0.000264783	1.99761	0.998273	0.00185661	145	0.0459928	2.73128
P50153	Gng4	Guanine nucleotide-binding protein G(I)/G(S)/G(O) subunit gamma-4	0	2	1	2	11	7	0	0.000125996	0.000104501	0.000502492	0.000684701	0.000537016	7.68325e-05	0.000574736	0.133683	-2.90311	0.00186074	146	0.0457792	2.73031
P35282	Rab21	Ras-related protein Rab-21	5	14	11	2	1	0	0.000285377	0.000354719	0.000370697	0.000101857	2.01146e-05	0	0.000336931	4.0657e-05	8.28715	3.05088	0.00189082	147	0.0462029	2.72335
Q8BPN8	Dmxl2	DmX-like protein 2	73	176	125	5	10	1	0.000330142	0.00049451	0.000350262	1.98875e-05	1.76732e-05	8.30231e-07	0.000391638	1.2797e-05	30.6039	4.93564	0.00190182	148	0.0461576	2.72083
Q9WV60	Gsk3b	Glycogen synthase kinase-3 beta	4	9	5	0	0	2	0.00010559	0.000134996	0.000102635	0	0	2.99674e-05	0.000114407	9.98913e-06	11.4531	3.51767	0.00190503	149	0.0459253	2.7201
Q501J6	Ddx17	Probable ATP-dependent RNA helicase DDX17	5	4	6	0	0	0	7.79739e-05	4.846e-05	6.02892e-05	0	0	0	6.2241e-05	0	-	-	0.00191359	150	0.0458242	2.71815
Q3ULD5	Mccc2	Methylcrotonoyl-CoA carboxylase beta chain, mitochondrial	7	10	11	3	8	9	0.000123782	0.000123087	0.000132251	5.35516e-05	6.34521e-05	8.04808e-05	0.000126373	6.58281e-05	1.91974	0.940913	0.00196211	151	0.0466748	2.70728
Q91WC3	Acsl6	Long-chain-fatty-acid--CoA ligase 6	44	62	56	16	34	34	0.000654444	0.000506154	0.000635329	0.000270351	0.000224233	0.000256421	0.000598642	0.000250335	2.39136	1.25783	0.00199633	152	0.0471765	2.69977
Q9WV92	Epb41l3	Band 4.1-like protein 3	51	84	93	7	18	32	0.000688776	0.000620487	0.000847877	0.000113588	8.89243e-05	0.00023032	0.000719047	0.000144277	4.98378	2.31724	0.00201117	153	0.0472164	2.69655
Q9CPP6	Ndufa5	NADH dehydrogenase [ubiquinone] 1 alpha subcomplex subunit 5	6	12	13	24	49	40	0.000600769	0.000760321	0.000979699	0.00331385	0.00342607	0.00247386	0.000780263	0.00307126	0.254053	-1.9768	0.00201219	154	0.0469337	2.69633
P61161	Actr2	Actin-related protein 2	38	54	51	2	19	26	0.00127029	0.000951367	0.00108413	5.73912e-05	0.000238006	0.000345005	0.00110193	0.000213467	5.16206	2.36795	0.00206371	155	0.0478247	2.68535
Q61699	Hsph1	Heat shock protein 105 kDa	40	58	62	9	16	30	0.000465185	0.000436875	0.00057092	9.66331e-05	7.02604e-05	0.0001819	0.000490993	0.000116264	4.22307	2.07829	0.00209713	156	0.0482877	2.67838
Q9Z218	Dpp6	Dipeptidyl aminopeptidase-like protein 6	62	76	91	10	18	34	0.000953459	0.000697367	0.00102844	0.000159372	9.71955e-05	0.00020351	0.000893089	0.000153359	5.8235	2.54189	0.00212959	157	0.0487228	2.6717
Q3UFS0	Zyg11b	Protein zyg-11 homolog B	1	2	2	0	0	0	1.70306e-05	1.27012e-05	2.10688e-05	0	0	0	1.69335e-05	0	-	-	0.0021817	158	0.0495991	2.66121
Q8BXR1	Slc7a14	Probable cationic amino acid transporter	4	9	6	0	1	1	5.75196e-05	8.5795e-05	6.0993e-05	0	5.79175e-06	6.52986e-06	6.81025e-05	4.1072e-06	16.5812	4.05148	0.00218939	159	0.049461	2.65968
Q9EQF6	Dpysl5	Dihydropyrimidinase-related protein 5	83	105	93	18	19	33	0.00181974	0.0012957	0.00148692	0.000414289	0.000162308	0.000392764	0.00153412	0.00032312	4.74783	2.24727	0.0021943	160	0.0492621	2.6587
P13595	Ncam1	Neural cell adhesion molecule 1	111	139	114	39	86	81	0.00153413	0.00125149	0.00118794	0.000554319	0.00050061	0.000607303	0.00132452	0.000554077	2.39049	1.25731	0.00224507	161	0.0500889	2.64877
Q8BIG7	Comtd1	Catechol O-methyltransferase domain-containing protein 1	1	6	8	16	40	29	2.41808e-05	0.000108203	0.00026923	0.000920596	0.000954445	0.000710982	0.000133871	0.000862008	0.155302	-2.68685	0.00224803	162	0.0498452	2.6482
P55096	Abcd3	ATP-binding cassette sub-family D member 3	6	9	7	2	4	1	9.61362e-05	7.16973e-05	7.73056e-05	2.28752e-05	2.03283e-05	3.81982e-06	8.1713e-05	1.56744e-05	5.21314	2.38215	0.00225246	163	0.0496371	2.64734
Q811D0	Dlg1	Disks large homolog 1	25	41	43	1	5	15	0.000301018	0.000285406	0.000394045	8.3286e-06	2.46709e-05	8.62266e-05	0.000326823	3.9742e-05	8.2236	3.03977	0.00226723	164	0.0496578	2.64451
Q9QWW1	Homer2	Homer protein homolog 2	4	8	4	0	3	1	0.000143172	0.00013347	9.96304e-05	0	3.15356e-05	7.11091e-06	0.000125424	1.28822e-05	9.73628	3.28337	0.00230285	165	0.0501323	2.63774
Q8R307	Vps18	Vacuolar protein sorting-associated protein 18 homolog	1	2	1	0	0	0	1.30224e-05	1.29492e-05	8.05508e-06	0	0	0	1.13422e-05	0	-	-	0.00231298	166	0.0500496	2.63583
O70507	Hcn4	Potassium/sodium hyperpolarization-activated cyclic nucleotide-gated channel 4	2	3	1	0	0	0	1.06836e-05	1.06236e-05	6.60843e-06	0	0	0	9.30522e-06	0	-	-	0.00231298	167	0.0497499	2.63583
B1AXH1	Nhsl2	NHS-like protein 2	1	1	1	0	0	0	7.41848e-06	7.37682e-06	4.58876e-06	0	0	0	6.46135e-06	0	-	-	0.00231298	168	0.0494538	2.63583
Q9CRB8	Mtfp1	Mitochondrial fission process protein 1	2	5	1	13	36	21	0.00015266	0.000132827	4.72144e-05	0.000908118	0.00102221	0.000667226	0.0001109	0.000865851	0.128083	-2.96485	0.00232188	169	0.0493502	2.63416
Q9R1V6	Adam22	Disintegrin and metalloproteinase domain-containing protein 22	19	30	27	2	7	17	0.000245286	0.000223002	0.000203743	2.50134e-05	3.21077e-05	9.46757e-05	0.00022401	5.0599e-05	4.42717	2.14638	0.0023295	170	0.0492209	2.63274
Q8BP92	Rcn2	Reticulocalbin-2	13	10	15	30	68	73	0.000574144	0.00025593	0.00048985	0.00179013	0.00136056	0.00147102	0.000439974	0.00154057	0.285592	-1.80797	0.0023483	171	0.049328	2.62925
P49722	Psma2	Proteasome subunit alpha type-2	8	19	12	3	1	7	0.000460263	0.000511523	0.000385181	9.66331e-05	1.90831e-05	0.000150605	0.000452322	8.87738e-05	5.09522	2.34914	0.0023555	172	0.0491916	2.62792
Q8BMK4	Ckap4	Cytoskeleton-associated protein 4	2	8	7	23	76	91	3.30541e-05	0.000109562	9.54142e-05	0.000616099	0.000885322	0.000967504	7.93434e-05	0.000822975	0.0964105	-3.37467	0.00238835	173	0.0495894	2.6219
P68134	Acta1	Actin, alpha skeletal muscle	86	99	91	49	78	77	0.00359621	0.00321674	0.00353419	0.00209927	0.00139175	0.00190297	0.00344905	0.001798	1.91827	0.939809	0.00239156	174	0.0493706	2.62132
P47708	Rph3a	Rabphilin-3A	55	67	66	22	54	48	0.00101403	0.000800196	0.000955243	0.000498065	0.000475396	0.000436177	0.000923157	0.000469879	1.96467	0.974286	0.00239345	175	0.0491272	2.62098
Q8C1B7	Sept11	Septin-11	28	52	53	13	19	38	0.000837857	0.00080392	0.000909234	0.000332274	0.000217574	0.00045556	0.000850337	0.000335136	2.53729	1.34329	0.00239944	176	0.0489704	2.61989
Q4KUS2	Unc13a	Protein unc-13 homolog A	21	58	43	0	1	0	0.000136921	0.000226307	0.000171676	0	2.60832e-06	0	0.000178302	8.69439e-07	205.077	7.68002	0.00242121	177	0.0491354	2.61597
P11627	L1cam	Neural cell adhesion molecule L1	31	57	48	10	27	35	0.000346937	0.00033749	0.000298575	9.57128e-05	9.9232e-05	0.000175809	0.000327667	0.000123584	2.65136	1.40673	0.00244913	178	0.049423	2.61099
P16858	Gapdh	Glyceraldehyde-3-phosphate dehydrogenase	120	191	166	61	80	131	0.00580267	0.00661196	0.00726095	0.00276144	0.00135438	0.00274404	0.00655853	0.00228662	2.86822	1.52015	0.00244967	179	0.0491575	2.61089
O35927	Ctnnd2	Catenin delta-2	49	70	71	7	30	43	0.000431842	0.000378898	0.00047453	0.000108799	0.0001128	0.000205903	0.000428423	0.000142501	3.00647	1.58807	0.00245183	180	0.0489277	2.61051
P59764	Dock4	Dedicator of cytokinesis protein 4	13	29	29	0	1	1	6.40584e-05	0.000105103	0.000101041	0	1.12878e-06	2.54526e-06	9.00674e-05	1.22468e-06	73.5437	6.20053	0.0024522	181	0.0486647	2.61044
Q06185	Atp5i	ATP synthase subunit e, mitochondrial	4	12	8	15	36	28	0.000713845	0.00141967	0.000993498	0.00297249	0.00355348	0.0028009	0.00104234	0.00310896	0.33527	-1.57661	0.00252294	182	0.0497934	2.59809
Q2PFD7	Psd3	PH and SEC7 domain-containing protein 3	16	28	27	4	12	10	0.00018328	0.000151876	0.000215402	5.08791e-05	6.24386e-05	6.06861e-05	0.000183519	5.80013e-05	3.16405	1.66177	0.00255852	183	0.0502197	2.59201
P10833	Rras	Ras-related protein R-Ras	2	7	4	0	2	1	0.000116245	0.000144491	0.000161785	0	4.09673e-05	2.30941e-05	0.000140841	2.13538e-05	6.59557	2.7215	0.00256276	184	0.0500295	2.59129
Q62108	Dlg4	Disks large homolog 4	80	85	93	9	16	28	0.00128633	0.000852736	0.00119079	0.00013534	0.000104851	0.000264243	0.00110995	0.000168145	6.60118	2.72272	0.00256434	185	0.0497897	2.59102
Q8R016	Blmh	Bleomycin hydrolase	7	9	9	3	5	5	0.000153163	0.000117689	0.000137804	6.62627e-05	4.41637e-05	4.42595e-05	0.000136219	5.1562e-05	2.64184	1.40154	0.00257824	186	0.0497905	2.58868
Q6ZPE2	Sbf1	Myotubularin-related protein 5	19	50	45	0	2	2	0.000108587	0.000161966	0.000182611	0	4.78355e-06	4.04487e-06	0.000151055	2.94281e-06	51.3302	5.68174	0.00258122	187	0.0495814	2.58818
Q9R1T4	Sept6	Septin-6	29	46	50	9	19	29	0.000875859	0.000769331	0.000957126	0.000399446	0.000241792	0.00041181	0.000867438	0.000351016	2.47122	1.30522	0.00259077	188	0.0495003	2.58657
Q6DFY8	Brinp2	BMP/retinoic acid-inducible neural-specific protein 2	2	5	2	0	1	2	3.23646e-05	3.21829e-05	3.00291e-05	0	5.70299e-06	1.28596e-05	3.15255e-05	6.18752e-06	5.09502	2.34909	0.00261574	189	0.049713	2.5824
Q8R0S4	Cacnb4	Voltage-dependent L-type calcium channel subunit beta-4	5	9	8	0	4	4	9.76551e-05	0.000121384	0.000120811	0	2.58118e-05	3.88017e-05	0.000113283	2.15378e-05	5.25973	2.39499	0.00267532	190	0.0505777	2.57262
Q80TE7	Lrrc7	Leucine-rich repeat-containing protein 7	39	76	75	3	27	26	0.000293383	0.000344587	0.00041555	2.02346e-05	7.49235e-05	0.000103056	0.000351173	6.60712e-05	5.31507	2.41009	0.00267586	191	0.050323	2.57254
P97333	Nrp1	Neuropilin-1	9	20	16	0	0	3	0.000102958	0.000167221	0.000140109	0	0	1.90908e-05	0.000136763	6.36361e-06	21.4914	4.42569	0.00269279	192	0.0503777	2.5698
P33173	Kif1a	Kinesin-like protein KIF1A	11	27	18	0	1	2	7.1016e-05	0.000111501	7.62952e-05	0	1.31724e-06	4.45533e-06	8.62707e-05	1.92419e-06	44.8349	5.48655	0.00272717	193	0.0507564	2.56429
A2AJA9	Gm996	Uncharacterized protein C9orf172 homolog	9	18	17	0	1	6	9.10629e-05	0.000106722	0.000132772	0	2.29232e-06	2.8429e-05	0.000110186	1.02404e-05	10.7598	3.42759	0.00277065	194	0.0512999	2.55742
Q8BGT8	Phyhipl	Phytanoyl-CoA hydroxylase-interacting protein-like	9	16	10	1	4	7	0.000219626	0.000260392	0.000198552	2.00997e-05	4.76314e-05	8.7265e-05	0.00022619	5.16654e-05	4.37799	2.13027	0.00280521	195	0.0516735	2.55203
Q8CAY6	Acat2	Acetyl-CoA acetyltransferase, cytosolic	9	12	14	0	5	7	0.000239372	0.000214225	0.000266518	0	5.06158e-05	8.87699e-05	0.000240038	4.64619e-05	5.16635	2.36914	0.00290252	196	0.0531932	2.53722
Q9QUR6	Prep	Prolyl endopeptidase	11	16	19	0	0	1	0.000151692	0.000137531	0.000220777	0	0	7.09088e-06	0.00017	2.36363e-06	71.9235	6.16839	0.00290406	197	0.0529513	2.53699
P31648	Slc6a1	Sodium- and chloride-dependent GABA transporter 1	15	20	15	6	6	6	0.000285568	0.000283965	0.00023552	0.000138416	0.00010064	7.14415e-05	0.000268351	0.000103499	2.59278	1.3745	0.00290919	198	0.0527768	2.53623
Q8BUV3	Gphn	Gephyrin	17	23	28	1	4	11	0.000263631	0.000184325	0.000254798	9.80154e-06	1.74204e-05	6.87418e-05	0.000234251	3.19879e-05	7.32311	2.87246	0.00291176	199	0.052558	2.53584
Q9WV98	Timm9	Mitochondrial import inner membrane translocase subunit Tim9	3	8	2	7	30	24	0.000569472	0.000601667	0.000264189	0.00143972	0.00180625	0.00141419	0.000478443	0.00155339	0.308	-1.699	0.00293959	200	0.052795	2.53171
Q9JHU4	Dync1h1	Cytoplasmic dynein 1 heavy chain 1	123	309	224	19	20	3	0.000308311	0.000483609	0.00034935	5.35602e-05	1.77887e-05	3.25227e-06	0.000380423	2.48671e-05	15.2983	3.9353	0.00295015	201	0.052721	2.53016
Q4KMM3	Oxr1	Oxidation resistance protein 1	50	79	90	4	30	36	0.000709621	0.000643802	0.000886933	5.2222e-05	0.000170161	0.000244168	0.000746785	0.000155517	4.80195	2.26362	0.00296869	202	0.0527898	2.52743
Q3THK7	Gmps	GMP synthase [glutamine-hydrolyzing]	1	4	2	0	0	0	1.82839e-05	1.81813e-05	2.82741e-05	0	0	0	2.15798e-05	0	-	-	0.00297929	203	0.0527174	2.52589
Q3UVL4	Vps51	Vacuolar protein sorting-associated protein 51 homolog	10	13	15	0	2	4	0.000178233	0.000112784	0.000150337	0	1.14206e-05	2.8971e-05	0.000147118	1.34639e-05	10.9269	3.44981	0.00298882	204	0.0526266	2.5245
Q8CGY8	Ogt	UDP-N-acetylglucosamine--peptide N-acetylglucosaminyltransferase 110 kDa subunit	21	28	38	2	7	11	0.000211987	0.00017466	0.000265999	2.88236e-05	2.98834e-05	5.53509e-05	0.000217548	3.80193e-05	5.72205	2.51653	0.00299834	205	0.0525368	2.52312
Q9QXL2	Kif21a	Kinesin-like protein KIF21A	18	43	23	1	3	2	0.000106095	0.00017332	0.000126564	9.01601e-06	6.67679e-06	6.02215e-06	0.000135326	7.23832e-06	18.6958	4.22464	0.0030056	206	0.0524083	2.52207
Q80Y14	Glrx5	Glutaredoxin-related protein 5, mitochondrial	2	3	1	5	13	18	0.00012504	0.000165784	5.15631e-05	0.00049588	0.000499424	0.000678998	0.000114129	0.000558101	0.204496	-2.28986	0.00301373	207	0.0522963	2.5209
P97427	Crmp1	Dihydropyrimidinase-related protein 1	138	149	149	44	42	80	0.00338921	0.00240648	0.00304186	0.00101465	0.000398142	0.000858157	0.00294585	0.000756982	3.89157	1.96035	0.0030631	208	0.0528974	2.51384
Q9CYK1	Wars2	Tryptophan--tRNA ligase, mitochondrial	0	0	0	2	8	6	0	0	0	8.37487e-05	0.000117838	6.99239e-05	0	9.05035e-05	0	-	0.00313921	209	0.0539524	2.50318
Q69ZZ6	Tmcc1	Transmembrane and coiled-coil domains protein 1	0	0	0	1	1	2	0	0	0	1.16138e-05	6.88049e-06	1.1636e-05	0	1.00435e-05	0	-	0.00314995	210	0.0538792	2.5017
Q99LD8	Ddah2	N(G),N(G)-dimethylarginine dimethylaminohydrolase 2	1	3	4	4	12	15	2.22294e-05	5.52615e-05	8.2501e-05	0.000185129	0.000250691	0.00021198	5.33306e-05	0.000215933	0.246977	-2.01755	0.00324103	211	0.0551743	2.48932
P28652	Camk2b	Calcium/calmodulin-dependent protein kinase type II subunit beta	109	122	112	57	98	99	0.00253649	0.00221423	0.00224861	0.00154363	0.00111224	0.00120754	0.00233311	0.00128781	1.81169	0.857339	0.00325066	212	0.0550773	2.48803
P11881	Itpr1	Inositol 1,4,5-trisphosphate receptor type 1	12	31	31	1	1	1	5.07015e-05	8.82294e-05	7.55534e-05	2.74186e-06	1.62439e-06	1.8314e-06	7.14947e-05	2.06588e-06	34.6073	5.11301	0.00325178	213	0.0548376	2.48788
Q8C7H1	Mmaa	Methylmalonic aciduria type A homolog, mitochondrial	0	0	0	1	2	1	0	0	0	1.81624e-05	2.15202e-05	1.21314e-05	0	1.72713e-05	0	-	0.00326735	214	0.0548426	2.4858
Q9CZW4	Acsl3	Long-chain-fatty-acid--CoA ligase 3	4	7	4	0	1	0	3.51965e-05	6.12481e-05	5.44277e-05	0	3.101e-06	0	5.02908e-05	1.03367e-06	48.6528	5.60445	0.0033207	215	0.0554789	2.47877
Q61029	Tmpo	Lamina-associated polypeptide 2, isoforms beta/delta/epsilon/gamma	1	2	2	0	0	1	2.80326e-05	2.78752e-05	2.60097e-05	0	0	1.11383e-05	2.73059e-05	3.71277e-06	7.35457	2.87864	0.00332274	216	0.0552559	2.4785
P56812	Pdcd5	Programmed cell death protein 5	0	1	0	1	4	4	0	4.99985e-05	0	0.000119641	0.00012404	0.00011987	1.66662e-05	0.000121184	0.137528	-2.8622	0.00334474	217	0.0553654	2.47564
P00342	Ldhc	L-lactate dehydrogenase C chain	3	4	5	1	2	4	0.000114495	9.48766e-05	0.00012984	4.54059e-05	2.01752e-05	3.79105e-05	0.00011307	3.44972e-05	3.27767	1.71267	0.00335264	218	0.0552417	2.47461
Q3TBW2	Mrpl10	39S ribosomal protein L10, mitochondrial	0	2	1	4	18	11	0	4.80901e-05	5.9829e-05	0.000230149	0.000349395	0.00026902	3.5973e-05	0.000282855	0.127178	-2.97507	0.00337095	219	0.0552897	2.47225
O88983	Stx8	Syntaxin-8	0	2	2	3	12	16	0	4.00411e-05	6.64203e-05	0.000223566	0.00027436	0.000341323	3.54871e-05	0.00027975	0.126853	-2.97877	0.00337468	220	0.0550993	2.47177
Q810U4	Nrcam	Neuronal cell adhesion molecule	31	44	45	5	24	22	0.000302645	0.000238249	0.000299526	4.80088e-05	0.000101326	0.000122255	0.00028014	9.053e-05	3.09445	1.62968	0.00339289	221	0.055146	2.46943
Q9Z1T1	Ap3b1	AP-3 complex subunit beta-1	3	7	7	0	1	2	2.86669e-05	3.70577e-05	4.61035e-05	0	4.04112e-06	6.83419e-06	3.7276e-05	3.6251e-06	10.2827	3.36215	0.00340424	222	0.0550812	2.46798
Q62188	Dpysl3	Dihydropyrimidinase-related protein 3	136	168	160	50	53	91	0.00313435	0.00248677	0.00308691	0.00130912	0.000536636	0.0010864	0.00290267	0.000977386	2.96984	1.57038	0.00342223	223	0.0551239	2.46569
Q9CVB6	Arpc2	Actin-related protein 2/3 complex subunit 2	25	50	43	13	22	33	0.0011826	0.00100797	0.00116258	0.000577866	0.000357235	0.000612533	0.00111772	0.000515878	2.16663	1.11545	0.00345113	224	0.0553413	2.46204
Q6NS52	Dgkb	Diacylglycerol kinase beta	7	8	13	0	4	1	0.000110593	7.46236e-05	0.000117271	0	2.22715e-05	6.27746e-06	0.000100829	9.51633e-06	10.5954	3.40536	0.00351355	225	0.0560918	2.45425
Q9QXS1	Plec	Plectin	67	196	151	0	12	0	0.000162065	0.000288064	0.000239756	0	9.04321e-06	0	0.000229962	3.0144e-06	76.2876	6.25338	0.00351868	226	0.0559252	2.45362
Q9WUM3	Coro1b	Coronin-1B	10	7	11	0	0	1	0.000170165	9.7621e-05	0.000153837	0	0	1.04019e-05	0.000140541	3.4673e-06	40.5333	5.34103	0.00351971	227	0.0556951	2.45349
Q8K0U4	Hspa12a	Heat shock 70 kDa protein 12A	52	70	75	16	19	31	0.000938575	0.000676646	0.000963734	0.000301495	0.000135617	0.000227486	0.000859651	0.000221533	3.88047	1.95623	0.00352256	228	0.0554958	2.45314
Q9QYS2	Grm3	Metabotropic glutamate receptor 3	7	21	18	0	0	0	8.64898e-05	0.000150507	0.000147122	0	0	0	0.00012804	0	-	-	0.00353246	229	0.0554088	2.45192
P19096	Fasn	Fatty acid synthase	46	103	75	9	1	1	0.000187228	0.00030065	0.000222232	4.21419e-05	8.91661e-07	1.0053e-06	0.000236703	1.46796e-05	16.1246	4.01119	0.00359431	230	0.0561338	2.44438
Q9QYC0	Add1	Alpha-adducin	54	75	87	23	47	48	0.000801619	0.000784262	0.00100236	0.000420453	0.000297696	0.000404132	0.000862747	0.000374093	2.30623	1.20554	0.00361454	231	0.0562054	2.44195
Q9Z268	Rasal1	RasGAP-activating-like protein 1	22	26	35	0	3	16	0.000372669	0.000248365	0.000343324	0	2.23551e-05	9.13649e-05	0.000321453	3.79067e-05	8.48011	3.08408	0.00366219	232	0.0567008	2.43626
Q03141	Mark3	MAP/microtubule affinity-regulating kinase 3	5	11	16	0	0	2	9.25487e-05	0.000108762	0.000156127	0	0	6.68595e-06	0.000119146	2.22865e-06	53.461	5.74041	0.0036799	233	0.0567305	2.43416
O08532	Cacna2d1	Voltage-dependent calcium channel subunit alpha-2/delta-1	45	75	62	11	42	51	0.000430783	0.000442643	0.000415684	0.000129837	0.000198374	0.00026017	0.000429703	0.000196127	2.19094	1.13155	0.00370668	234	0.0568991	2.43102
P83741	Wnk1	Serine/threonine-protein kinase WNK1	1	4	2	0	0	0	5.33057e-06	9.27611e-06	6.59453e-06	0	0	0	7.06707e-06	0	-	-	0.00370869	235	0.0566877	2.43078
P29387	Gnb4	Guanine nucleotide-binding protein subunit beta-4	17	23	24	6	5	8	0.000633538	0.000472485	0.00072613	0.00017735	5.25346e-05	9.62482e-05	0.000610718	0.000108711	5.61781	2.49001	0.00370959	236	0.0564613	2.43067
P39688	Fyn	Tyrosine-protein kinase Fyn	12	13	16	0	1	4	0.000224157	0.000134912	0.000204332	0	4.15777e-06	3.28135e-05	0.0001878	1.23237e-05	15.2389	3.92969	0.00374305	237	0.0567302	2.42677
Q8K0Z7	Taco1	Translational activator of cytochrome c oxidase 1	2	5	4	6	19	20	4.30978e-05	0.00010714	9.33047e-05	0.000230736	0.000311366	0.000316798	8.11807e-05	0.0002863	0.283551	-1.81832	0.00378624	238	0.0571435	2.42179
O88485	Dync1i1	Cytoplasmic dynein 1 intermediate chain 1	10	15	11	0	3	9	0.000191675	0.000155489	0.000180964	0	1.77764e-05	7.21508e-05	0.000176043	2.99757e-05	5.87284	2.55406	0.0038053	239	0.0571909	2.41961
Q9QYB8	Add2	Beta-adducin	42	63	75	10	20	35	0.000646646	0.000586534	0.000827001	0.000207928	0.000123185	0.000253462	0.000686727	0.000194858	3.52424	1.81731	0.00383712	240	0.0574289	2.41599
Q8CC27	Cacnb2	Voltage-dependent L-type calcium channel subunit beta-2	3	5	3	0	2	1	4.83617e-05	4.80901e-05	2.99145e-05	0	6.81747e-06	3.84315e-06	4.21221e-05	3.55354e-06	11.8536	3.56725	0.0038544	241	0.0574481	2.41404
O54901	Cd200	OX-2 membrane glycoprotein	5	15	13	0	3	6	0.000227891	0.000294595	0.000324217	0	5.62196e-05	9.05489e-05	0.000282235	4.89228e-05	5.76897	2.52831	0.00386337	242	0.0573439	2.41303
Q8CJ19	Mical3	Protein-methionine sulfoxide oxidase MICAL3	5	12	8	0	2	0	2.22517e-05	3.31901e-05	2.16291e-05	0	4.48112e-06	0	2.56903e-05	1.49371e-06	17.199	4.10425	0.00390976	243	0.0577936	2.40785
Q9QYR9	Acot2	Acyl-coenzyme A thioesterase 2, mitochondrial	5	9	7	10	32	20	0.000139854	0.000125162	0.00011246	0.00028286	0.000325297	0.000238945	0.000125825	0.000282367	0.445608	-1.16615	0.00391796	244	0.0576776	2.40694
P49769	Psen1	Presenilin-1	0	1	0	1	3	2	0	6.74497e-06	0	3.228e-05	2.39049e-05	2.15611e-05	2.24832e-06	2.59153e-05	0.0867565	-3.52688	0.00391958	245	0.0574658	2.40676
Q810U3	Nfasc	Neurofascin	42	81	65	17	34	34	0.000439389	0.00052075	0.000429804	0.000261377	0.000145847	0.000176614	0.000463314	0.000194613	2.3807	1.25138	0.00395396	246	0.0577342	2.40297
Q9D3P8	Plgrkt	Plasminogen receptor (KT)	0	4	1	6	18	11	0	0.000171423	5.3317e-05	0.000512747	0.000546789	0.000393857	7.49134e-05	0.000484464	0.154631	-2.69309	0.0039672	247	0.057693	2.40152
Q8CHH9	Sept8	Septin-8	42	41	47	13	14	22	0.00101898	0.00075627	0.000886068	0.000386532	0.000176952	0.000334461	0.000887105	0.000299315	2.96378	1.56744	0.00397453	248	0.0575665	2.40071
O35295	Purb	Transcriptional activator protein Pur-beta	8	14	10	0	4	5	0.000371519	0.000262492	0.000266091	0	6.89111e-05	6.99239e-05	0.000300034	4.62783e-05	6.48325	2.69672	0.0039843	249	0.0574764	2.39965
Q9JMH6	Txnrd1	Thioredoxin reductase 1, cytoplasmic	1	6	4	0	0	0	3.10051e-05	5.65235e-05	5.11425e-05	0	0	0	4.62237e-05	0	-	-	0.00399876	250	0.0574542	2.39807
Q8VHJ5	Mark1	Serine/threonine-protein kinase MARK1	4	11	12	0	0	1	6.37522e-05	8.3205e-05	0.000113374	0	0	3.16637e-06	8.67771e-05	1.05546e-06	82.2177	6.36138	0.00407194	251	0.0582726	2.3902
Q9JLV5	Cul3	Cullin-3	14	19	24	1	4	6	0.000197981	0.000139449	0.00023472	9.8143e-06	2.32575e-05	3.27768e-05	0.000190716	2.19495e-05	8.68885	3.11917	0.00408945	252	0.0582909	2.38834
P57759	Erp29	Endoplasmic reticulum resident protein 29	2	5	9	12	28	24	0.000120904	0.000132248	0.000373931	0.000805522	0.00079253	0.000672551	0.000209028	0.000756868	0.276175	-1.85635	0.00411007	253	0.0583532	2.38615
Q8CIG8	Prmt5	Protein arginine N-methyltransferase 5	3	3	4	0	0	0	3.97826e-05	2.47245e-05	2.46078e-05	0	0	0	2.9705e-05	0	-	-	0.0041414	254	0.0585666	2.38285
Q8CGF6	Wdr47	WD repeat-containing protein 47	17	29	38	0	1	3	0.00024102	0.000198581	0.000345024	0	4.85374e-06	1.09446e-05	0.000261542	5.26612e-06	49.665	5.63416	0.00419195	255	0.0590489	2.37758
Q8VIJ6	Sfpq	Splicing factor, proline- and glutamine-rich	17	17	27	0	0	0	0.000290032	0.000162227	0.000285921	0	0	0	0.00024606	0	-	-	0.00421202	256	0.0590999	2.37551
P63005	Pafah1b1	Platelet-activating factor acetylhydrolase IB subunit alpha	9	25	20	1	2	3	0.000231782	0.000407183	0.000372764	1.83839e-05	1.6337e-05	3.06983e-05	0.000337243	2.18064e-05	15.4653	3.95097	0.00423754	257	0.0592266	2.37289
Q9CRA7	Atp5s	ATP synthase subunit s, mitochondrial	0	1	1	4	14	11	0	3.1499e-05	3.9188e-05	0.000226121	0.000346072	0.000226553	2.35623e-05	0.000266249	0.0884974	-3.49822	0.00433019	258	0.060287	2.36349
O35678	Mgll	Monoglyceride lipase	12	20	19	7	12	14	0.000397268	0.000426225	0.000478533	0.000273634	0.00022843	0.000182771	0.000434008	0.000228279	1.90122	0.926928	0.00436494	259	0.0605362	2.36002
Q9JLB9	Pvrl3	Poliovirus receptor-related protein 3 (Nectin3)	1	1	2	0	0	0	3.46196e-05	2.29501e-05	4.28284e-05	0	0	0	3.3466e-05	0	-	-	0.00438709	260	0.0606094	2.35782
Q9R1P0	Psma4	Proteasome subunit alpha type-4	7	14	15	2	10	4	0.000436923	0.000313783	0.000480466	5.77577e-05	0.000136872	6.75127e-05	0.000410391	8.73807e-05	4.69658	2.23161	0.00442044	261	0.0608361	2.35453
Q8R555	Crtac1	Cartilage acidic protein 1	8	7	6	0	0	0	0.000117685	6.33881e-05	9.09937e-05	0	0	0	9.0689e-05	0	-	-	0.0044346	262	0.060798	2.35315
Q9Z2I8	Suclg2	Succinyl-CoA ligase [GDP-forming] subunit beta, mitochondrial	3	6	2	16	26	23	8.77882e-05	9.45698e-05	3.62014e-05	0.000435184	0.000304227	0.000302304	7.28531e-05	0.000347238	0.209807	-2.25286	0.00452259	263	0.0617685	2.34461
Q9JIS8	Slc12a4	Solute carrier family 12 member 4	3	7	5	0	0	0	2.91953e-05	5.22565e-05	3.61179e-05	0	0	0	3.91899e-05	0	-	-	0.00457536	264	0.0622526	2.33958
Q6NXK7	Dpp10	Inactive dipeptidyl peptidase 10	10	22	20	0	1	1	9.53884e-05	0.000146231	0.00017701	0	5.60281e-06	3.15842e-06	0.000139543	2.92041e-06	47.782	5.5784	0.00460024	265	0.0623549	2.33722
Q91WD5	Ndufs2	NADH dehydrogenase [ubiquinone] iron-sulfur protein 2, mitochondrial	38	57	57	55	139	118	0.000916783	0.000850406	0.00118495	0.0016605	0.00206876	0.00192464	0.000984046	0.00188464	0.522141	-0.937489	0.0046084	266	0.0622307	2.33645
P50114	S100b	Protein S100-B	0	1	1	3	5	7	0	6.84762e-05	8.51912e-05	0.00040964	0.000266956	0.000410423	5.12225e-05	0.00036234	0.141366	-2.82249	0.00460948	267	0.0620121	2.33635
Q8BH95	Echs1	Enoyl-CoA hydratase, mitochondrial	9	24	14	24	51	47	0.000284	0.000521363	0.000378367	0.00116959	0.00087769	0.0010069	0.000394577	0.00101806	0.387576	-1.36745	0.00463056	268	0.0620634	2.33437
Q925I1	Atad3	ATPase family AAA domain-containing protein 3	12	22	20	36	73	65	0.000203675	0.000207862	0.000265232	0.000854492	0.000627126	0.000604824	0.00022559	0.000695481	0.324365	-1.62431	0.0046331	269	0.0618666	2.33413
Q8R3Z5	Cacnb1	Voltage-dependent L-type calcium channel subunit beta-1	10	14	12	0	9	8	0.000191016	0.000174115	0.000170668	0	5.60985e-05	7.58973e-05	0.0001786	4.39986e-05	4.05922	2.0212	0.00465943	270	0.0619877	2.33167
Q9CZN8	Qrsl1	Glutamyl-tRNA(Gln) amidotransferase subunit A, mitochondrial	0	0	0	1	6	6	0	0	0	2.87138e-05	5.10336e-05	5.27426e-05	0	4.41633e-05	0	-	0.00466538	271	0.0618378	2.33111
Q91VR8	Brk1	Protein BRICK1	1	4	2	4	13	12	8.44717e-05	0.000293991	0.000261253	0.000703489	0.000684701	0.000570579	0.000213239	0.000652923	0.326591	-1.61444	0.00469443	272	0.0619941	2.32842
Q9QZC2	Plxnc1	Plexin-C1	3	9	9	0	1	0	2.01251e-05	3.40206e-05	3.73456e-05	0	1.4185e-06	0	3.04971e-05	4.72833e-07	64.4986	6.01119	0.00477214	273	0.0627894	2.32129
Q9Z0J4	Nos1	Nitric oxide synthase, brain	5	10	16	0	1	0	4.43343e-05	4.62897e-05	7.4043e-05	0	1.56244e-06	0	5.4889e-05	5.20812e-07	105.391	6.71961	0.00480673	274	0.0630138	2.31815
Q61316	Hspa4	Heat shock 70 kDa protein 4	64	76	81	21	24	33	0.000873845	0.000610504	0.000810786	0.000313684	0.000138052	0.000242447	0.000765045	0.000231394	3.30624	1.72519	0.00481632	275	0.0629099	2.31728
P62881	Gnb5	Guanine nucleotide-binding protein subunit beta-5	13	26	11	0	0	3	0.000336818	0.00043062	0.000238104	0	0	3.82369e-05	0.00033518	1.27456e-05	26.2977	4.71686	0.00482009	276	0.0627311	2.31694
Q9QVP9	Ptk2b	Protein-tyrosine kinase 2-beta	9	27	25	0	1	5	9.4183e-05	0.000159212	0.000163121	0	4.42561e-06	1.99585e-05	0.000138839	8.12802e-06	17.0815	4.09436	0.00485387	277	0.0629426	2.31391
Q9Z2I0	Letm1	LETM1 and EF-hand domain-containing protein 1, mitochondrial	40	46	50	101	155	132	0.000618086	0.000460961	0.000621273	0.00209372	0.00156411	0.00146329	0.000566773	0.00170704	0.332021	-1.59065	0.00489798	278	0.0632862	2.30998
Q9JLN9	Mtor	Serine/threonine-protein kinase mTOR	6	17	17	0	2	1	2.48544e-05	4.07794e-05	4.61216e-05	0	1.75184e-06	1.9751e-06	3.72518e-05	1.24231e-06	29.9859	4.90621	0.00495808	279	0.0638331	2.30469
Q60625	Icam5	Intercellular adhesion molecule 5	26	58	44	8	28	29	0.000476708	0.000577081	0.000504273	9.04157e-05	0.000182611	0.000271765	0.000519354	0.000181597	2.85992	1.51598	0.00499112	280	0.0640289	2.3018
Q80TS3	Lphn3	Latrophilin-3	11	22	17	0	3	10	7.83163e-05	8.19754e-05	7.90388e-05	0	7.26324e-06	3.76688e-05	7.97768e-05	1.49774e-05	5.3265	2.41319	0.00502445	281	0.0642272	2.29891
Q62348	Tsn	Translin	1	6	4	8	22	16	2.77867e-05	0.000165784	0.000120314	0.000429763	0.000470046	0.000342259	0.000104628	0.000414023	0.252712	-1.98444	0.00504774	282	0.0642961	2.2969
O88737	Bsn	Protein bassoon	102	249	190	21	117	88	0.000364823	0.000552152	0.000457292	8.41311e-05	0.000161988	0.000141764	0.000458089	0.000129294	3.54299	1.82497	0.00504805	283	0.0640727	2.29688
Q9DCW4	Etfb	Electron transfer flavoprotein subunit beta	10	23	12	29	56	55	0.000422359	0.000728801	0.000338092	0.00127101	0.00124332	0.00154984	0.000496417	0.00135472	0.366434	-1.44837	0.00506263	284	0.0640316	2.29562
Q9EPW0	Inpp4a	Type I inositol 3,4-bisphosphate 4-phosphatase	7	10	12	1	3	2	9.44572e-05	5.7027e-05	8.76408e-05	1.60541e-05	1.42666e-05	1.60847e-05	7.97083e-05	1.54685e-05	5.15296	2.3654	0.00507834	285	0.0640049	2.29428
Q9JLM8	Dclk1	Serine/threonine-protein kinase DCLK1	37	55	59	8	18	23	0.000444147	0.000474985	0.000653133	0.000169491	8.86e-05	0.000153167	0.000524088	0.000137086	3.82306	1.93473	0.00513765	286	0.064526	2.28924
Q8CGU1	Calcoco1	Calcium-binding and coiled-coil domain-containing protein 1	1	4	3	0	0	1	1.83368e-05	2.73508e-05	2.8356e-05	0	0	7.28585e-06	2.46812e-05	2.42862e-06	10.1627	3.34521	0.00513896	287	0.0643176	2.28912
O35098	Dpysl4	Dihydropyrimidinase-related protein 4	65	70	78	12	11	31	0.00145093	0.000897612	0.00136336	0.000276722	0.000101487	0.000294854	0.0012373	0.000224354	5.51494	2.46335	0.0051503	288	0.0642357	2.28817
Q91VZ6	Smap1	Stromal membrane-associated protein 1	7	15	13	0	2	5	0.000158384	0.000214766	0.000222659	0	1.52231e-05	7.43736e-05	0.000198603	2.98656e-05	6.6499	2.73333	0.00515455	289	0.0640662	2.28781
Q9CS84	Nrxn1	Neurexin-1	22	61	42	0	5	17	0.000163197	0.000270467	0.000201893	0	1.32724e-05	4.8217e-05	0.000211852	2.04965e-05	10.336	3.36961	0.00517035	290	0.064041	2.28648
Q80U56	Avl9	Late secretory pathway protein AVL9 homolog	4	6	7	0	0	0	4.88088e-05	5.33882e-05	8.45349e-05	0	0	0	6.2244e-05	0	-	-	0.00517089	291	0.0638276	2.28643
Q9QYJ0	Dnaja2	DnaJ homolog subfamily A member 2	8	14	10	0	0	2	0.000261411	0.000206426	0.000142675	0	0	2.44394e-05	0.000203504	8.14647e-06	24.9806	4.64274	0.00518961	292	0.0638393	2.28487
Q9CZU6	Cs	Citrate synthase, mitochondrial	69	91	106	109	211	178	0.00157019	0.00141203	0.00210297	0.00324887	0.0033587	0.00283734	0.00169506	0.00314831	0.538405	-0.893236	0.00519753	293	0.0637186	2.2842
P62874	Gnb1	Guanine nucleotide-binding protein G(I)/G(S)/G(T) subunit beta-1	78	89	88	26	36	58	0.00331676	0.0022142	0.0029391	0.000886751	0.000545046	0.00108094	0.00282335	0.000837579	3.37084	1.75311	0.00524229	294	0.0640487	2.28048
P22892	Ap1g1	AP-1 complex subunit gamma-1	12	23	22	0	2	11	0.00016956	0.000141784	0.000181161	0	1.08648e-05	7.04343e-05	0.000164168	2.70997e-05	6.05794	2.59883	0.00524641	295	0.0638817	2.28014
Q8C8T7	Elfn1	Protein ELFN1	2	4	3	0	0	1	1.53028e-05	2.66296e-05	1.89314e-05	0	0	3.04017e-06	2.02879e-05	1.01339e-06	20.0199	4.32336	0.00524778	296	0.0636826	2.28002
P62858	Rps28	40S ribosomal protein S28	0	1	0	1	5	5	0	9.13015e-05	0	0.000218475	0.000323583	0.000328338	3.04338e-05	0.000290132	0.104897	-3.25296	0.00525187	297	0.0635176	2.27969
Q91XM9	Dlg2	Disks large homolog 2	61	74	77	8	20	35	0.000877435	0.000547166	0.000823315	0.0001327	0.000117925	0.00022159	0.000749306	0.000157405	4.76036	2.25107	0.00526649	298	0.0634807	2.27848
Q9WU28	Pfdn5	Prefoldin subunit 5	0	5	3	4	16	15	0	0.000204539	0.00015268	0.00048944	0.000434945	0.000506721	0.000119073	0.000477036	0.249611	-2.00225	0.0053294	299	0.0640241	2.27332
Q8K183	Pdxk	Pyridoxal kinase	17	24	30	7	12	13	0.000629477	0.000474505	0.000690814	0.000265741	0.000178904	0.000209772	0.000598265	0.000218139	2.74259	1.45554	0.00535199	300	0.0640811	2.27148
Q5HZI9	Slc25a51	Solute carrier family 25 member 51	3	1	2	5	19	14	0.000148818	2.11403e-05	2.63007e-05	0.000328812	0.000329663	0.000278757	6.54195e-05	0.000312411	0.209402	-2.25565	0.00536417	301	0.0640136	2.2705
P35585	Ap1m1	AP-1 complex subunit mu-1	3	9	5	0	0	0	7.48863e-05	0.000141485	0.000101907	0	0	0	0.000106093	0	-	-	0.00537749	302	0.06396	2.26942
O70161	Pip5k1c	Phosphatidylinositol 4-phosphate 5-kinase type-1 gamma	30	36	37	4	13	17	0.000546319	0.000333575	0.000492073	7.9821e-05	8.78226e-05	0.000129481	0.000457322	9.90415e-05	4.61748	2.20711	0.00548087	303	0.0649746	2.26115
Q9QYB5	Add3	Gamma-adducin	30	39	46	5	20	16	0.000457655	0.000343545	0.000566172	8.54094e-05	0.000110687	0.000110531	0.00045579	0.000102209	4.45938	2.15684	0.00548908	304	0.0648578	2.2605
Q8C7K6	Pcyox1l	Prenylcysteine oxidase-like	3	5	6	0	1	2	6.39937e-05	6.36344e-05	9.50011e-05	0	4.51055e-06	2.03415e-05	7.42097e-05	8.28402e-06	8.95819	3.16321	0.00549279	305	0.0646889	2.26021
P70414	Slc8a1	Sodium/calcium exchanger 1	11	37	26	3	5	3	0.000137158	0.000240302	0.00018584	3.1082e-05	2.53195e-05	1.29756e-05	0.000187766	2.31257e-05	8.11939	3.02137	0.00554359	306	0.0650738	2.25621
Q80TR1	Lphn1	Latrophilin-1	13	38	25	2	5	5	0.00011236	0.000186931	0.00012831	1.54244e-05	2.4368e-05	1.54539e-05	0.000142534	1.84154e-05	7.73992	2.95232	0.00558686	307	0.0653681	2.25283
P60122	Ruvbl1	RuvB-like 1	4	5	4	0	0	1	9.72536e-05	5.52615e-05	6.87508e-05	0	0	1.10406e-05	7.37553e-05	3.68021e-06	20.0411	4.32489	0.00559234	308	0.0652198	2.25241
Q8R1I1	Uqcr10	Cytochrome b-c1 complex subunit 9	0	4	2	5	9	8	0	0.000442955	0.000122462	0.000942173	0.00132568	0.0011013	0.000188473	0.00112305	0.167822	-2.575	0.00564495	309	0.0656202	2.24834
Q9CQQ7	Atp5f1	ATP synthase F(0) complex subunit B1, mitochondrial	29	57	35	70	128	99	0.00133637	0.00177182	0.0011787	0.00447532	0.00378516	0.00308758	0.00142896	0.00378269	0.377764	-1.40444	0.00579817	310	0.067184	2.23671
Q6P9K8	Caskin1	Caskin-1	36	70	59	11	48	45	0.000323188	0.0003698	0.000339574	9.48098e-05	0.00018879	0.000191741	0.000344188	0.000158447	2.17226	1.11919	0.00583487	311	0.0673918	2.23397
Q6WVG3	Kctd12	BTB/POZ domain-containing protein KCTD12	21	25	25	3	3	9	0.000833092	0.000500902	0.000599204	0.00011525	3.41394e-05	0.000130867	0.0006444	9.34189e-05	6.89796	2.78617	0.00588468	312	0.0677492	2.23028
O54931	Akap2	A-kinase anchor protein 2	3	6	7	0	3	4	4.25669e-05	4.23279e-05	5.70486e-05	0	1.25012e-05	1.69133e-05	4.73145e-05	9.80484e-06	4.82562	2.27072	0.00592708	313	0.0680194	2.22716
Q8R1T1	Chmp7	Charged multivesicular body protein 7	0	1	2	2	9	6	0	6.98426e-06	2.60674e-05	8.3563e-05	7.4259e-05	5.58151e-05	1.10172e-05	7.12124e-05	0.154709	-2.69237	0.0059341	314	0.0678831	2.22665
Q0KL02	Trio	Triple functional domain protein	16	46	31	1	3	2	5.51435e-05	0.000103575	7.57988e-05	2.42985e-06	5.03837e-06	3.24598e-06	7.81725e-05	3.5714e-06	21.8885	4.4521	0.00605123	315	0.0690032	2.21816
O55137	Acot1	Acyl-coenzyme A thioesterase 1	4	6	4	6	13	11	9.07214e-05	9.0212e-05	7.48219e-05	0.00017989	0.000138546	0.000150195	8.52518e-05	0.00015621	0.545751	-0.873686	0.0060543	316	0.0688197	2.21794
Q9QZQ8	H2afy	Core histone macro-H2A.1	4	9	4	0	0	0	0.000136245	0.000143947	7.37408e-05	0	0	0	0.000117978	0	-	-	0.00605778	317	0.0686421	2.21769
P39087	Grik2	Glutamate receptor ionotropic, kainate 2	2	8	4	0	0	0	2.79092e-05	5.20358e-05	3.45268e-05	0	0	0	3.81573e-05	0	-	-	0.00608097	318	0.0686882	2.21603
P47857	Pfkm	6-phosphofructokinase, muscle type	71	85	82	29	19	18	0.00104777	0.000795552	0.00089429	0.000444512	0.000114498	0.000151681	0.000912539	0.000236897	3.85204	1.94562	0.00610379	319	0.0687298	2.2144
Q921L3	Tmco1	Transmembrane and coiled-coil domain-containing protein 1	0	1	1	2	8	4	0	1.67548e-05	4.16893e-05	0.00016037	0.000237523	0.000147287	1.94814e-05	0.000181727	0.107202	-3.2216	0.00611238	320	0.0686114	2.21379
Q8BIZ1	Anks1b	Ankyrin repeat and sterile alpha motif domain-containing protein 1B	27	46	39	5	22	26	0.000256636	0.00022267	0.000252123	4.19076e-05	0.000118818	0.000121964	0.000243809	9.423e-05	2.58739	1.3715	0.00611649	321	0.0684437	2.2135
Q91YJ2	Snx4	Sorting nexin-4	7	13	12	4	12	12	0.000183022	0.000174995	0.00016546	0.000100498	0.000109155	0.000134254	0.000174492	0.000114636	1.52214	0.606105	0.00614534	322	0.068553	2.21145
Q91WS0	Cisd1	CDGSH iron-sulfur domain-containing protein 1	4	13	18	19	49	36	0.000469287	0.00107913	0.00126998	0.00251246	0.00287359	0.00223757	0.000939467	0.00254121	0.369693	-1.4356	0.00619331	323	0.0688742	2.20808
P63260	Actg1	Actin, cytoplasmic 2	208	236	231	128	186	204	0.013904	0.0104325	0.0124461	0.0064922	0.00411416	0.00626294	0.0122609	0.0056231	2.18045	1.12462	0.00621254	324	0.0688748	2.20673
P60710	Actb	Actin, cytoplasmic 1	208	236	231	128	186	204	0.013904	0.0104325	0.0124461	0.0064922	0.00411416	0.00626294	0.0122609	0.0056231	2.18045	1.12462	0.00621254	325	0.0686629	2.20673
Q8BYI9	Tnr	Tenascin-R	35	68	41	12	31	27	0.000326566	0.000371123	0.000248171	0.000133209	0.000118377	0.000122341	0.000315287	0.000124642	2.52953	1.33887	0.00623385	326	0.0686871	2.20524
Q5DU25	Iqsec2	IQ motif and SEC7 domain-containing protein 2	23	65	53	2	11	10	0.000171458	0.000313285	0.000294307	1.01994e-05	2.87021e-05	3.06568e-05	0.000259684	2.31861e-05	11.2	3.48542	0.00623732	327	0.0685151	2.205
O89026	Robo1	Roundabout homolog 1	3	13	8	0	1	1	2.35808e-05	4.49428e-05	3.88962e-05	0	2.77012e-06	3.12315e-06	3.58066e-05	1.96443e-06	18.2275	4.18805	0.00625305	328	0.0684785	2.20391
Q4ACU6	Shank3	SH3 and multiple ankyrin repeat domains protein 3	19	60	44	0	5	4	0.00012451	0.000240339	0.000208398	0	1.41965e-05	1.01854e-05	0.000191083	8.12731e-06	23.5112	4.55528	0.00626401	329	0.0683901	2.20315
Q71LX4	Tln2	Talin-2	65	128	101	36	46	34	0.000322771	0.000411145	0.000367954	0.000203113	9.77696e-05	8.26721e-05	0.00036729	0.000127851	2.87279	1.52245	0.00632953	330	0.068896	2.19863
Q8R1S0	Coq6	Ubiquinone biosynthesis monooxygenase COQ6	0	2	0	5	9	7	0	1.98523e-05	0	0.000110844	8.44306e-05	6.34604e-05	6.61744e-06	8.62449e-05	0.0767285	-3.70409	0.00637917	331	0.0692265	2.19524
P27661	H2afx	Histone H2AX	10	11	9	1	6	4	0.00079746	0.000528655	0.000602892	5.2709e-05	0.000234201	0.000140826	0.000643002	0.000142579	4.50981	2.17307	0.00640112	332	0.0692555	2.19374
Q61627	Grid1	Glutamate receptor ionotropic, delta-1	1	3	2	0	0	0	6.27887e-06	1.24872e-05	1.16515e-05	0	0	0	1.01392e-05	0	-	-	0.00646074	333	0.0696906	2.18972
Q91XL9	Osbpl1a	Oxysterol-binding protein-related protein 1	3	6	5	0	2	3	3.33441e-05	4.64196e-05	3.71254e-05	0	7.05069e-06	1.58985e-05	3.89631e-05	7.64973e-06	5.09339	2.34863	0.00651066	334	0.0700188	2.18638
Q9CR95	Necap1	Adaptin ear-binding coat-associated protein 1	11	20	16	0	4	10	0.000368604	0.000503984	0.000498756	0	5.68329e-05	0.000192227	0.000457115	8.302e-05	5.50608	2.46103	0.00659717	335	0.0707375	2.18064
Q9ESN9	Mapk8ip3	C-Jun-amino-terminal kinase-interacting protein 3	5	15	10	0	3	1	4.26465e-05	8.01022e-05	6.15518e-05	0	8.34974e-06	3.76554e-06	6.14335e-05	4.03842e-06	15.2122	3.92716	0.00660378	336	0.0705975	2.18021
P28738	Kif5c	Kinesin heavy chain isoform 5C	32	51	60	9	20	35	0.000344602	0.000316308	0.000450908	0.000134033	0.000105097	0.000171153	0.000370606	0.000136761	2.70989	1.43823	0.0066428	337	0.0708039	2.17765
Q8BG67	Efr3a	Protein EFR3 homolog A	2	8	6	0	1	1	3.0942e-05	5.76905e-05	4.78486e-05	0	5.45231e-06	6.14716e-06	4.54937e-05	3.86649e-06	11.7662	3.55657	0.00664429	338	0.0706104	2.17755
P70175	Dlg3	Disks large homolog 3	43	45	63	5	7	25	0.000574587	0.000356173	0.000595436	6.21457e-05	3.68175e-05	0.000142319	0.000508732	8.04273e-05	6.32536	2.66115	0.00665666	339	0.0705331	2.17674
Q8CIQ7	Dock3	Dedicator of cytokinesis protein 3	2	8	6	0	0	0	9.37648e-06	1.86477e-05	1.35331e-05	0	0	0	1.38524e-05	0	-	-	0.00666735	340	0.0704386	2.17605
Q922H2	Pdk3	[Pyruvate dehydrogenase (acetyl-transferring)] kinase isozyme 3, mitochondrial	10	13	8	19	53	40	0.000335851	0.000212524	0.0001322	0.00069017	0.000645606	0.000527715	0.000226858	0.000621163	0.365215	-1.45318	0.0067324	341	0.0709173	2.17183
Q8C166	Cpne1	Copine-1	1	1	2	0	0	0	2.36395e-05	1.17534e-05	2.19336e-05	0	0	0	1.91088e-05	0	-	-	0.00674506	342	0.0708428	2.17101
Q8BG40	Katnb1	Katanin p80 WD40 repeat-containing subunit B1	1	1	2	0	0	0	1.92565e-05	9.57417e-06	1.78669e-05	0	0	0	1.55658e-05	0	-	-	0.00674506	343	0.0706363	2.17101
Q3V3R1	Mthfd1l	Monofunctional C1-tetrahydrofolate synthase, mitochondrial	11	19	20	13	43	37	0.000116721	0.00010317	0.000128354	0.000169726	0.000212531	0.000188086	0.000116082	0.000190114	0.610588	-0.711729	0.00674581	344	0.0704388	2.17097
Q8R071	Itpka	Inositol-trisphosphate 3-kinase A	14	19	23	0	5	9	0.000414077	0.000267639	0.00036712	0	4.86431e-05	0.000126137	0.000349612	5.82601e-05	6.00088	2.58517	0.00679001	345	0.0706948	2.16813
Q6URW6	Myh14	Myosin-14	13	19	15	4	12	3	5.38507e-05	5.82732e-05	5.68226e-05	3.01495e-05	2.45599e-05	7.55178e-06	5.63155e-05	2.07537e-05	2.71351	1.44016	0.00679212	346	0.0705124	2.16799
P62631	Eef1a2	Elongation factor 1-alpha 2	37	54	40	17	15	16	0.00109467	0.000966061	0.000770217	0.000455824	0.000173602	0.000217474	0.000943648	0.0002823	3.34271	1.74102	0.00681372	347	0.0705328	2.16662
P05532	Kit	Mast/stem cell growth factor receptor Kit	3	16	10	0	1	3	4.52989e-05	8.04367e-05	7.20514e-05	0	4.56123e-06	1.54275e-05	6.5929e-05	6.66292e-06	9.89491	3.30669	0.00681391	348	0.070332	2.1666
Q9JIA1	Lgi1	Leucine-rich glioma-inactivated protein 1	29	26	27	2	4	8	0.000454964	0.000248825	0.000344742	4.05963e-05	3.20678e-05	5.42318e-05	0.00034951	4.22986e-05	8.26292	3.04665	0.00684596	349	0.0704605	2.16457
O35857	Timm44	Mitochondrial import inner membrane translocase subunit TIM44	4	9	9	22	50	42	8.40979e-05	0.000139376	0.000156058	0.000750403	0.000548301	0.000456671	0.000126511	0.000585125	0.216212	-2.20948	0.00685326	350	0.0703341	2.1641
Q99KY4	Gak	Cyclin-G-associated kinase	11	24	25	2	4	4	9.22392e-05	0.000130341	0.00016516	2.88789e-05	1.19763e-05	1.15736e-05	0.000129247	1.74762e-05	7.39556	2.88666	0.00687026	351	0.0703076	2.16303
Q80Z38	Shank2	SH3 and multiple ankyrin repeat domains protein 2	30	82	65	3	19	28	0.000240367	0.000401207	0.000366392	2.04265e-05	5.59693e-05	0.000100622	0.000335988	5.9006e-05	5.69414	2.50948	0.00688001	352	0.0702074	2.16241
Q99PT1	Arhgdia	Rho GDP-dissociation inhibitor 1	21	35	34	9	18	30	0.00124223	0.00134334	0.00140231	0.000591167	0.000470622	0.000888445	0.0013293	0.000650078	2.04482	1.03198	0.00688746	353	0.0700843	2.16194
O88967	Yme1l1	ATP-dependent zinc metalloprotease YME1L1	0	0	0	3	6	3	0	0	0	4.21672e-05	4.05949e-05	2.11239e-05	0	3.46286e-05	0	-	0.00690142	354	0.070028	2.16106
Q80SW1	Ahcyl1	Putative adenosylhomocysteinase 2	61	64	57	4	10	13	0.00127903	0.000784504	0.000783759	0.000113772	8.42536e-05	0.000113989	0.000949098	0.000104005	9.12551	3.18991	0.00691645	355	0.0699828	2.16012
Q62261	Sptbn1	Spectrin beta chain, non-erythrocytic 1	260	425	364	154	275	248	0.00128423	0.00162361	0.00142456	0.000947356	0.000677469	0.000691368	0.00144414	0.000772064	1.87049	0.903413	0.00700105	356	0.0706398	2.15484
Q60605	Myl6	Myosin light polypeptide 6	3	7	3	8	23	21	0.000209781	0.000271184	0.000155714	0.000499164	0.000768884	0.000700165	0.000212226	0.000656071	0.32348	-1.62825	0.00712581	357	0.0716972	2.14717
Q8C2Q3	Rbm14	RNA-binding protein 14	4	5	6	0	0	0	8.52293e-05	4.23754e-05	8.20077e-05	0	0	0	6.98708e-05	0	-	-	0.00712658	358	0.0715046	2.14712
F6SEU4	Syngap1	Ras/Rap GTPase-activating protein SynGAP	95	159	185	30	92	84	0.000817926	0.00090736	0.00122536	0.000275621	0.000344905	0.000386982	0.000983547	0.000335836	2.92865	1.55024	0.00714387	359	0.0714785	2.14607
Q61490	Alcam	CD166 antigen	27	34	40	2	18	25	0.000445541	0.00038901	0.000497412	2.58572e-05	0.000153188	0.000207253	0.000443988	0.000128766	3.44801	1.78577	0.00714809	360	0.071322	2.14581
P70398	Usp9x	Probable ubiquitin carboxyl-terminal hydrolase FAF-X	17	61	48	1	7	4	7.67474e-05	0.000150171	0.00012251	2.94544e-06	1.13425e-05	7.86951e-06	0.000116476	7.38581e-06	15.7703	3.97914	0.00716639	361	0.0713066	2.1447
P70207	Plxna2	Plexin-A2	10	25	18	1	3	3	4.68296e-05	8.98072e-05	7.2417e-05	3.97961e-06	8.25187e-06	6.64536e-06	6.96846e-05	6.29228e-06	11.0746	3.46919	0.00721198	362	0.071562	2.14195
Q6P9K9	Nrxn3	Neurexin-3	22	54	43	0	4	5	0.000116948	0.000232584	0.000199557	0	1.13697e-05	1.28186e-05	0.00018303	8.06277e-06	22.7006	4.50466	0.00721611	363	0.0714057	2.1417
Q8BYM5	Nlgn3	Neuroligin-3	19	25	33	2	10	15	0.000268774	0.000187085	0.000299254	2.74087e-05	5.68329e-05	9.15367e-05	0.000251704	5.85928e-05	4.29582	2.10293	0.0072531	364	0.0715745	2.13948
Q99LT0	Dpy30	Protein dpy-30 homolog	0	0	0	2	3	2	0	0	0	0.000228406	0.000135316	0.000127134	0	0.000163619	0	-	0.00729426	365	0.0717835	2.13702
Q9WUA3	Pfkp	6-phosphofructokinase type C	62	64	78	15	11	19	0.00096162	0.000570518	0.000769764	0.00024035	5.69571e-05	0.000112378	0.000767301	0.000136562	5.61871	2.49024	0.00731136	366	0.0717552	2.136
Q80ZJ1	Rap2a	Ras-related protein Rap-2a	9	15	18	2	6	6	0.000692391	0.000499165	0.000856568	0.000164751	0.000170809	0.000151311	0.000682708	0.00016229	4.2067	2.07269	0.00732964	367	0.0717386	2.13492
O35136	Ncam2	Neural cell adhesion molecule 2	19	35	36	0	4	9	0.000204367	0.000267196	0.000355829	0	2.13402e-05	7.21795e-05	0.000275797	3.11732e-05	8.84724	3.14523	0.00746226	368	0.0728382	2.12713
Q3URS9	Ccdc51	Coiled-coil domain-containing protein 51	0	2	0	4	19	14	0	3.10335e-05	0	0.00011139	0.000208974	0.000161204	1.03445e-05	0.000160523	0.0644427	-3.95584	0.00746899	369	0.0727063	2.12674
Q60864	Stip1	Stress-induced-phosphoprotein 1	20	43	35	24	67	71	0.000361688	0.000487278	0.000469101	0.000624645	0.000641444	0.000662925	0.000439356	0.000643005	0.683285	-0.54944	0.00748561	370	0.0726711	2.12577
Q9CRA5	Golph3	Golgi phosphoprotein 3	0	0	0	2	12	13	0	0	0	0.000101173	0.000187309	0.00021118	0	0.000166554	0	-	0.0075687	371	0.0732797	2.12098
P24527	Lta4h	Leukotriene A-4 hydrolase	4	3	5	1	4	2	5.18443e-05	4.12426e-05	5.13099e-05	2.46723e-05	2.55794e-05	1.23597e-05	4.81323e-05	2.08705e-05	2.30624	1.20554	0.00764225	372	0.0737929	2.11678
P35436	Grin2a	Glutamate receptor ionotropic, NMDA 2A	10	33	30	0	1	0	7.35666e-05	0.000146307	0.000147223	0	3.05016e-06	0	0.000122365	1.01672e-06	120.353	6.91113	0.00765789	373	0.0737457	2.11589
Q9CQ75	Ndufa2	NADH dehydrogenase [ubiquinone] 1 alpha subcomplex subunit 2	2	5	1	5	24	17	0.000191981	0.000381806	7.91676e-05	0.000989757	0.00144337	0.000940794	0.000217652	0.00112464	0.19353	-2.36937	0.00768843	374	0.0738418	2.11416
P55258	Rab8a	Ras-related protein Rab-8A	6	8	6	2	5	2	0.000244846	0.000258688	0.000208245	0.000109237	0.000129433	4.86427e-05	0.000237259	9.57711e-05	2.47736	1.3088	0.00773883	375	0.0741277	2.11132
O35375	Nrp2	Neuropilin-2	3	9	7	0	0	1	3.40246e-05	6.76671e-05	5.05108e-05	0	0	5.40765e-06	5.07342e-05	1.80255e-06	28.1458	4.81485	0.00774204	376	0.0739611	2.11114
A2AQ25	Skt	Sickle tail protein	11	15	15	0	3	6	8.13898e-05	4.53223e-05	7.24957e-05	0	5.73669e-06	1.68162e-05	6.64026e-05	7.51764e-06	8.83291	3.14289	0.00781266	377	0.0744379	2.1072
O35544	Slc1a6	Excitatory amino acid transporter 4	9	10	7	4	6	5	0.000372669	0.00042111	0.000265444	5.37425e-05	0.000123377	0.000121152	0.000353075	9.94236e-05	3.55122	1.82831	0.0078218	378	0.0743278	2.10669
Q9CPW0	Cntnap2	Contactin-associated protein-like 2	10	22	23	0	5	5	7.61006e-05	0.000101686	0.000135334	0	2.01146e-05	2.07882e-05	0.000104374	1.36343e-05	7.65524	2.93645	0.00795223	379	0.0753679	2.09951
Q05512	Mark2	Serine/threonine-protein kinase MARK2	7	14	19	0	3	5	0.000114298	0.000109597	0.00017675	0	2.01405e-05	3.24389e-05	0.000133548	1.75265e-05	7.6198	2.92975	0.00797309	380	0.0753667	2.09837
A2A5R2	Arfgef2	Brefeldin A-inhibited guanine nucleotide-exchange protein 2	7	12	18	0	1	1	3.8889e-05	4.21862e-05	6.99785e-05	0	2.49188e-06	2.80944e-06	5.03513e-05	1.76711e-06	28.4936	4.83257	0.00799975	381	0.0754202	2.09692
P48320	Gad2	Glutamate decarboxylase 2	26	32	35	1	15	20	0.000487337	0.000409218	0.000622988	1.28844e-05	0.000125948	0.000189332	0.000506514	0.000109388	4.63042	2.21114	0.00803248	382	0.0755305	2.09515
Q9D0L7	Armc10	Armadillo repeat-containing protein 10	4	10	5	18	30	32	0.000144927	0.000185288	0.000102452	0.000812855	0.000503456	0.000559391	0.000144223	0.000625234	0.23067	-2.1161	0.00803893	383	0.0753938	2.0948
P58404	Strn4	Striatin-4	8	14	19	0	1	7	0.000100032	0.000120194	0.000170158	0	5.87558e-06	3.6434e-05	0.000130128	1.41032e-05	9.22684	3.20584	0.00807806	384	0.0755635	2.09269
Q7TPB0	Lppr3	Lipid phosphate phosphatase-related protein type 3	3	7	5	0	3	1	3.53932e-05	5.27917e-05	4.92586e-05	0	1.87099e-05	7.03145e-06	4.58145e-05	8.58047e-06	5.33939	2.41668	0.00809836	385	0.0755566	2.0916
Q61481	Pde1a	Calcium/calmodulin-dependent 3',5'-cyclic nucleotide phosphodiesterase 1A	3	7	6	2	1	2	6.72783e-05	8.92008e-05	7.62952e-05	4.00215e-05	7.90343e-06	1.78213e-05	7.75914e-05	2.19154e-05	3.5405	1.82395	0.00821121	386	0.076411	2.08559
Q61553	Fscn1	Fascin	56	64	56	3	11	26	0.00147783	0.000932831	0.000898223	6.11552e-05	8.15192e-05	0.000265512	0.00110296	0.000136062	8.10629	3.01904	0.0082329	387	0.076415	2.08445
P98203	Arvcf	Armadillo repeat protein deleted in velo-cardio-facial syndrome homolog	6	7	11	0	0	3	6.58563e-05	4.25663e-05	8.14719e-05	0	0	1.30835e-05	6.32981e-05	4.36116e-06	14.5141	3.85938	0.0082526	388	0.0764003	2.08341
Q6ZQ18	Efr3b	Protein EFR3 homolog B	7	22	22	1	2	4	0.000108562	0.000154218	0.000206252	1.84514e-05	8.19848e-06	2.46488e-05	0.000156344	1.70996e-05	9.14317	3.1927	0.00825329	389	0.0762103	2.08337
Q8R1M2	H2afj	Histone H2A.J	9	9	7	1	4	4	0.000736672	0.000512775	0.000455674	5.84293e-05	0.000155771	0.000156109	0.000568374	0.000123437	4.60458	2.20307	0.00832746	390	0.076698	2.07949
Q8CGP7	Hist1h2ak	Histone H2A type 1-K	9	9	7	1	4	4	0.000731005	0.00050883	0.000452169	5.79799e-05	0.000154573	0.000154908	0.000564002	0.000122487	4.60458	2.20307	0.00832746	391	0.0765019	2.07949
A2AQ07	Tubb1	Tubulin beta-1 chain	31	32	29	16	24	34	0.00120808	0.000984781	0.00114697	0.000551516	0.000465356	0.000753504	0.00111327	0.000590125	1.88651	0.915716	0.00846003	392	0.0775215	2.07263
Q50H33	Kctd8	BTB/POZ domain-containing protein KCTD8	1	3	4	0	0	0	2.66192e-05	4.63221e-05	5.76294e-05	0	0	0	4.35236e-05	0	-	-	0.00862527	393	0.0788345	2.06423
P26049	Gabra3	Gamma-aminobutyric acid receptor subunit alpha-3	2	5	2	0	0	0	3.86303e-05	5.12179e-05	2.38951e-05	0	0	0	3.79145e-05	0	-	-	0.00863548	394	0.0787275	2.06371
Q8R0W0	Eppk1	Epiplakin	1	3	2	0	0	0	2.90259e-06	3.84839e-06	1.79542e-06	0	0	0	2.8488e-06	0	-	-	0.00863548	395	0.0785282	2.06371
O35639	Anxa3	Annexin A3	0	0	1	4	20	16	0	0	2.4265e-05	0.000140013	0.000290323	0.000241595	8.08833e-06	0.000223977	0.0361123	-4.79136	0.00866951	396	0.0786386	2.06201
Q8R366	Igsf8	Immunoglobulin superfamily member 8	23	34	23	7	6	13	0.000508075	0.000355717	0.000320687	0.000123361	5.48131e-05	0.000119477	0.000394826	9.92172e-05	3.97941	1.99256	0.00868812	397	0.0786089	2.06107
P14231	Atp1b2	Sodium/potassium-transporting ATPase subunit beta-2	42	45	45	7	26	33	0.00179138	0.00132513	0.00132428	0.000363874	0.000531233	0.000763858	0.00148027	0.000552988	2.67685	1.42054	0.00878231	398	0.0792615	2.05639
P17665	Cox7c	Cytochrome c oxidase subunit 7C, mitochondrial	0	1	0	1	11	6	0	0.000149995	0	0.000478564	0.00092144	0.000719217	4.99985e-05	0.000706407	0.0707785	-3.82054	0.00879829	399	0.0792066	2.0556
Q8K394	Plcl2	Inactive phospholipase C-like protein 2	6	4	6	0	0	0	3.93153e-05	1.95473e-05	4.16893e-05	0	0	0	3.35173e-05	0	-	-	0.00880432	400	0.0790628	2.0553
Q64332	Syn2	Synapsin-2	141	165	163	76	82	99	0.00381636	0.00298327	0.00344399	0.00207085	0.000948715	0.00146482	0.00341454	0.0014948	2.28429	1.19174	0.00895821	401	0.0802441	2.04778
O08547	Sec22b	Vesicle-trafficking protein SEC22b	1	9	4	12	25	22	2.94669e-05	0.000336966	0.00018227	0.000806325	0.000716547	0.000585409	0.000182901	0.00070276	0.260261	-1.94197	0.00899215	402	0.0803477	2.04614
P05480	Src	Neuronal proto-oncogene tyrosine-protein kinase Src	18	17	26	1	7	7	0.000304473	0.000186316	0.000333206	1.39323e-05	4.95243e-05	7.44476e-05	0.000274665	4.59681e-05	5.97513	2.57897	0.00904149	403	0.0805881	2.04376
Q9QZH6	Ecsit	Evolutionarily conserved signaling intermediate in Toll pathway, mitochondrial	2	1	0	5	20	14	7.28204e-05	1.44823e-05	0	0.000173273	0.000272033	0.000185178	2.91009e-05	0.000210161	0.13847	-2.85236	0.00909176	404	0.0808357	2.04135
Q3THS6	Mat2a	S-adenosylmethionine synthase isoform type-2	1	2	1	0	0	0	1.60389e-05	3.18978e-05	1.9842e-05	0	0	0	2.25929e-05	0	-	-	0.00912869	405	0.0809636	2.03959
Q9R0Y8	Gabrg1	Gamma-aminobutyric acid receptor subunit gamma-1	1	2	1	0	0	0	1.36245e-05	2.70959e-05	1.6855e-05	0	0	0	1.91918e-05	0	-	-	0.00912869	406	0.0807642	2.03959
P10922	H1f0	Histone H1.0	1	2	2	0	0	0	3.26566e-05	6.49465e-05	4.04e-05	0	0	0	4.6001e-05	0	-	-	0.00912869	407	0.0805657	2.03959
Q2WF71	Lrfn1	Leucine-rich repeat and fibronectin type III domain-containing protein 1	1	3	1	0	0	0	8.27073e-06	1.64486e-05	1.02318e-05	0	0	0	1.16504e-05	0	-	-	0.00912869	408	0.0803683	2.03959
Q9QXS6	Dbn1	Drebrin	45	70	70	13	54	62	0.000780705	0.000816476	0.000860359	0.000330962	0.000420612	0.000588312	0.00081918	0.000446628	1.83414	0.875106	0.00914294	409	0.0802969	2.03891
Q6ZPJ3	Ube2o	Ubiquitin-conjugating enzyme E2 O	9	26	16	0	5	7	7.37816e-05	0.000136952	0.000109532	0	1.90683e-05	2.34527e-05	0.000106755	1.41737e-05	7.53194	2.91302	0.00923655	410	0.0809212	2.03449
Q6RHR9	Magi1	Membrane-associated guanylate kinase, WW and PDZ domain-containing protein 1	1	4	2	0	0	0	8.6137e-06	1.49893e-05	7.99211e-06	0	0	0	1.05317e-05	0	-	-	0.00923955	411	0.0807505	2.03435
Q6P4T2	Snrnp200	U5 small nuclear ribonucleoprotein 200 kDa helicase	2	8	4	0	0	0	1.1864e-05	2.06454e-05	1.10079e-05	0	0	0	1.45058e-05	0	-	-	0.00923955	412	0.0805545	2.03435
Q64674	Srm	Spermidine synthase	3	5	3	0	0	2	0.00010489	9.38713e-05	6.48807e-05	0	0	3.33412e-05	8.78808e-05	1.11137e-05	7.90741	2.9832	0.00925395	413	0.0804847	2.03367
Q8VEK0	Tmem30a	Cell cycle control protein 50A	3	7	7	0	3	6	0.000121834	0.000129804	0.000139957	0	3.06692e-05	6.91555e-05	0.000130532	3.32749e-05	3.92282	1.97189	0.0092911	414	0.0806126	2.03193
Q99NE5	Rims1	Regulating synaptic membrane exocytosis protein 1	20	53	59	1	6	10	0.000151564	0.00027559	0.000305361	5.152e-06	1.67874e-05	3.61329e-05	0.000244171	1.93574e-05	12.6138	3.65694	0.00939046	415	0.0812784	2.02731
Q99104	Myo5a	Unconventional myosin-Va	47	132	92	16	9	4	0.000276938	0.00048617	0.000355293	0.000113895	2.16886e-05	1.08678e-05	0.0003728	4.8817e-05	7.63669	2.93295	0.00945087	416	0.0816047	2.02453
Q9CPQ3	Tomm22	Mitochondrial import receptor subunit TOM22 homolog	5	13	8	21	50	36	0.000579999	0.00064329	0.000607138	0.00313173	0.00286165	0.00175499	0.000610142	0.00258279	0.236234	-2.08171	0.00945328	417	0.0814297	2.02442
Q8C0E2	Vps26b	Vacuolar protein sorting-associated protein 26B	9	11	10	3	1	2	0.000263974	0.00017812	0.00030324	8.97307e-05	1.329e-05	2.99674e-05	0.000248445	4.43294e-05	5.60451	2.48659	0.00945789	418	0.0812745	2.02421
Q9CYW4	Hdhd3	Haloacid dehalogenase-like hydrolase domain-containing protein 3	1	3	6	7	12	11	2.52406e-05	5.01977e-05	0.000140515	0.000300294	0.000240173	0.000240694	7.19843e-05	0.000260387	0.276451	-1.8549	0.0094837	419	0.0813017	2.02302
Q9DCD0	Pgd	6-phosphogluconate dehydrogenase, decarboxylating	7	8	11	0	0	6	0.000157401	0.000110866	0.000154156	0	0	6.25406e-05	0.000140807	2.08469e-05	6.75437	2.75582	0.00951188	420	0.0813492	2.02173
Q99PU5	Acsbg1	Long-chain-fatty-acid--CoA ligase ACSBG1	40	49	43	6	9	17	0.000720528	0.000423773	0.000483735	0.000104541	5.88373e-05	0.000146637	0.000542679	0.000103338	5.25149	2.39273	0.00951729	421	0.0812021	2.02149
Q8K212	Pacs1	Phosphofurin acidic cluster sorting protein 1	13	32	38	0	3	7	0.000138442	0.000213053	0.00028137	0	9.29332e-06	3.1433e-05	0.000210955	1.35754e-05	15.5395	3.95786	0.00955566	422	0.0813363	2.01974
Q9Z1G4	Atp6v0a1	V-type proton ATPase 116 kDa subunit a isoform 1	57	98	79	33	41	24	0.000868377	0.00101368	0.000859426	0.00054801	0.000292728	0.000159016	0.000913826	0.000333252	2.74215	1.45531	0.00958682	423	0.0814086	2.01833
Q2NL51	Gsk3a	Glycogen synthase kinase-3 alpha	3	8	9	0	0	0	7.75761e-05	0.000102854	0.000159951	0	0	0	0.00011346	0	-	-	0.00961153	424	0.081426	2.01721
Q80UE6	Wnk4	Serine/threonine-protein kinase WNK4	1	1	1	0	0	0	1.03689e-05	5.15532e-06	6.41374e-06	0	0	0	7.31264e-06	0	-	-	0.00962064	425	0.0813114	2.0168
P15331	Prph	Peripherin	1	1	1	0	0	0	2.66753e-05	1.32627e-05	1.65002e-05	0	0	0	1.88127e-05	0	-	-	0.00962064	426	0.0811205	2.0168
Q922R1		UPF0183 protein C16orf70 homolog	1	2	1	0	0	0	3.00255e-05	1.49285e-05	1.85725e-05	0	0	0	2.11755e-05	0	-	-	0.00962064	427	0.0809306	2.0168
F6ZDS4	Tpr	Nucleoprotein TPR	1	1	1	0	0	0	5.21216e-06	2.59145e-06	3.22402e-06	0	0	0	3.67587e-06	0	-	-	0.00962064	428	0.0807415	2.0168
Q9Z1N5	Ddx39b	Spliceosome RNA helicase Ddx39b	1	1	2	0	0	0	2.96046e-05	1.47192e-05	1.83121e-05	0	0	0	2.08786e-05	0	-	-	0.00962065	429	0.0805533	2.0168
Q5DTT2	Psd	PH and SEC7 domain-containing protein 1	2	2	4	0	0	0	1.23738e-05	9.22823e-06	1.91347e-05	0	0	0	1.35789e-05	0	-	-	0.00968862	430	0.0809338	2.01374
Q9Z2V5	Hdac6	Histone deacetylase 6	1	3	3	0	0	0	1.10276e-05	8.22429e-06	1.70531e-05	0	0	0	1.21017e-05	0	-	-	0.00968862	431	0.080746	2.01374
B5TVM2	Ildr2	Immunoglobulin-like domain-containing receptor 2	3	7	10	0	0	0	4.79227e-05	6.6715e-05	0.000100786	0	0	0	7.18079e-05	0	-	-	0.00972414	432	0.0808544	2.01215
Q8BK72	Mrps27	28S ribosomal protein S27, mitochondrial	1	5	3	9	35	20	6.10639e-05	6.0721e-05	4.72144e-05	0.000399572	0.000403504	0.000218365	5.63331e-05	0.00034048	0.165452	-2.59552	0.00973383	433	0.0807481	2.01172
Q3TXX4	Slc17a7	Vesicular glutamate transporter 1	15	32	17	4	7	4	0.000328082	0.000568108	0.000349893	8.07577e-05	5.1831e-05	2.69706e-05	0.000415361	5.31864e-05	7.80952	2.96523	0.00979382	434	0.0810585	2.00905
Q9DCJ9	Npl	N-acetylneuraminate lyase	0	0	0	2	7	6	0	0	0	4.71086e-05	0.000104659	9.43973e-05	0	8.20549e-05	0	-	0.00980722	435	0.0809828	2.00845
P52825	Cpt2	Carnitine O-palmitoyltransferase 2, mitochondrial	0	0	0	3	9	4	0	0	0	5.72749e-05	5.76843e-05	2.67794e-05	0	4.72462e-05	0	-	0.00990675	436	0.081617	2.00407
Q9CQW1	Ykt6	Synaptobrevin homolog YKT6	6	10	8	4	4	2	0.000415959	0.000334081	0.00031667	0.000190338	7.89345e-05	3.81403e-05	0.00035557	0.000102471	3.46996	1.79492	0.0099073	437	0.0814348	2.00404
Q5RKR3	Islr2	Immunoglobulin superfamily containing leucine-rich repeat protein 2	3	7	4	0	1	2	6.80309e-05	5.07367e-05	3.68209e-05	0	5.99388e-06	1.35155e-05	5.18628e-05	6.50312e-06	7.97506	2.9955	0.0099489	438	0.0815901	2.00222
P42859	Htt	Huntingtin	11	42	28	0	0	0	3.85932e-05	8.68521e-05	7.03599e-05	0	0	0	6.52684e-05	0	-	-	0.009965	439	0.081536	2.00152
Q9DCT2	Ndufs3	NADH dehydrogenase [ubiquinone] iron-sulfur protein 3, mitochondrial	22	34	34	44	89	71	0.00110809	0.000838377	0.00111753	0.00272263	0.00219027	0.00185684	0.00102133	0.00225658	0.452601	-1.14369	0.00999017	440	0.0815561	2.00043
P30275	Ckmt1	Creatine kinase U-type, mitochondrial	90	99	93	93	170	153	0.00318285	0.00222302	0.00236253	0.0041113	0.0045242	0.00392644	0.00258946	0.00418731	0.618407	-0.693371	0.0100611	441	0.0819488	1.99736
P05132	Prkaca	cAMP-dependent protein kinase catalytic subunit alpha	20	31	30	9	7	12	0.000631733	0.000556393	0.000681044	0.000365058	8.26933e-05	0.00017212	0.000623057	0.000206624	3.01541	1.59236	0.0101584	442	0.082554	1.99318
Q9DCM2	Gstk1	Glutathione S-transferase kappa 1	0	8	2	5	26	18	0	0.000195127	5.20194e-05	0.000366864	0.000474206	0.000356426	8.23821e-05	0.000399165	0.206386	-2.27658	0.010317	443	0.0836542	1.98644
Q3UHJ0	Aak1	AP2-associated protein kinase 1	48	75	85	17	32	50	0.00056153	0.0005748	0.000772318	0.000251508	0.000172285	0.000341235	0.000636216	0.000255009	2.49487	1.31897	0.010438	444	0.0844447	1.98138
Q9D2G2	Dlst	Dihydrolipoyllysine-residue succinyltransferase component of 2-oxoglutarate dehydrogenase complex, mitochondrial	31	32	38	31	75	81	0.000767502	0.00058974	0.000785486	0.00114555	0.00113603	0.00143051	0.000714242	0.00123736	0.577229	-0.792785	0.0104419	445	0.0842859	1.98122
P14094	Atp1b1	Sodium/potassium-transporting ATPase subunit beta-1	85	98	108	34	63	82	0.00475153	0.00320171	0.00435708	0.00161161	0.00154234	0.0022026	0.00410344	0.00178552	2.29818	1.20049	0.0104601	446	0.0842441	1.98046
P97315	Csrp1	Cysteine and glycine-rich protein 1	5	12	9	0	0	1	0.000229781	0.000505943	0.000467007	0	0	2.60856e-05	0.00040091	8.6952e-06	46.1071	5.52692	0.0106429	447	0.0855242	1.97294
Q9EQZ6	Rapgef4	Rap guanine nucleotide exchange factor 4	9	19	19	4	0	1	7.51974e-05	0.000109047	0.000131789	3.72769e-05	0	2.48987e-06	0.000105345	1.32556e-05	7.94719	2.99045	0.0106583	448	0.0854571	1.97231
Q8BKY8	Mterfd3	mTERF domain-containing protein 3, mitochondrial	0	1	0	2	4	5	0	1.63631e-05	0	7.83105e-05	4.05949e-05	7.19217e-05	5.45438e-06	6.3609e-05	0.0857485	-3.54375	0.0106615	449	0.0852916	1.97218
P97492	Rgs14	Regulator of G-protein signaling 14	1	4	5	0	0	4	4.63282e-05	4.03095e-05	4.2985e-05	0	0	2.30097e-05	4.32076e-05	7.6699e-06	5.63339	2.494	0.0106709	450	0.0851778	1.9718
Q9D2N9	Vps33a	Vacuolar protein sorting-associated protein 33A	1	2	1	3	10	6	1.05943e-05	1.05348e-05	6.55317e-06	0.000113439	7.46729e-05	5.89325e-05	9.22741e-06	8.23481e-05	0.112054	-3.15774	0.010827	451	0.0862315	1.96549
Q9CQA3	Sdhb	Succinate dehydrogenase [ubiquinone] iron-sulfur subunit, mitochondrial	13	35	21	25	76	68	0.000449318	0.000759551	0.000653133	0.0010424	0.00139347	0.00128541	0.000620667	0.00124043	0.500365	-0.998946	0.0109135	452	0.0867282	1.96204
P09405	Ncl	Nucleolin	2	3	5	0	0	0	2.68828e-05	2.67319e-05	4.98857e-05	0	0	0	3.45001e-05	0	-	-	0.0109506	453	0.0868309	1.96056
Q69ZK0	Prex1	Phosphatidylinositol 3,4,5-trisphosphate-dependent Rac exchanger 1 protein	1	2	3	0	0	0	7.67925e-06	7.63613e-06	1.42502e-05	0	0	0	9.85518e-06	0	-	-	0.0109506	454	0.0866397	1.96056
Q9QYF9	Ndrg3	Protein NDRG3	8	14	14	0	5	12	0.000253415	0.000268792	0.000261253	0	4.76314e-05	0.000147679	0.000261153	6.51035e-05	4.01135	2.00409	0.0109743	455	0.0866364	1.95962
Q08460	Kcnma1	Calcium-activated potassium channel subunit alpha-1	5	16	8	0	0	0	5.7642e-05	0.00010161	5.18617e-05	0	0	0	7.03711e-05	0	-	-	0.0109907	456	0.0865759	1.95897
O54991	Cntnap1	Contactin-associated protein 1	19	56	43	2	16	9	0.000150951	0.000288836	0.000263139	1.63265e-05	5.15863e-05	4.72554e-05	0.000234309	3.83894e-05	6.10348	2.60963	0.0110187	457	0.0866064	1.95787
O08917	Flot1	Flotillin-1	46	54	42	14	19	21	0.00115458	0.000794835	0.000741641	0.000369825	0.000224315	0.000258784	0.000897018	0.000284308	3.15509	1.65768	0.0110329	458	0.0865284	1.95731
Q3UYC0	Ppm1h	Protein phosphatase 1H	6	12	11	0	2	5	9.87973e-05	0.000122803	0.000175697	0	1.74091e-05	3.92555e-05	0.000132432	1.88882e-05	7.01137	2.8097	0.011066	459	0.0865989	1.95601
Q9JLZ3	Auh	Methylglutaconyl-CoA hydratase, mitochondrial	1	13	9	18	35	32	4.03527e-05	0.000310978	0.000162243	0.000672123	0.000554625	0.000513072	0.000171191	0.00057994	0.295188	-1.7603	0.0111425	460	0.087008	1.95302
Q80X80	C2cd2l	C2 domain-containing protein 2-like	8	21	19	0	6	10	0.000134604	0.000182926	0.000205376	0	3.16249e-05	7.84415e-05	0.000174302	3.66888e-05	4.75083	2.24818	0.0112231	461	0.0874477	1.94989
O88545	Cops6	COP9 signalosome complex subunit 6	6	10	13	3	2	5	0.00021509	0.000213882	0.000302376	0.000116318	3.44556e-05	7.76932e-05	0.000243783	7.61555e-05	3.20112	1.67858	0.0112263	462	0.0872834	1.94976
Q9JJY3	Smpd3	Sphingomyelin phosphodiesterase 3	8	8	11	0	2	1	0.000145085	7.21352e-05	9.57263e-05	0	1.36349e-05	7.68629e-06	0.000104316	7.10707e-06	14.6777	3.87555	0.0112591	463	0.0873495	1.94849
Q9Z2W8	Gria4	Glutamate receptor 4	6	14	9	3	2	3	7.0237e-05	9.77797e-05	7.38576e-05	4.17815e-05	9.9012e-06	1.39538e-05	8.06248e-05	2.18788e-05	3.68506	1.88169	0.0113342	464	0.087742	1.94561
Q91V92	Acly	ATP-citrate synthase	35	43	61	8	6	14	0.000336803	0.000233861	0.00042744	0.00010363	2.25114e-05	6.46043e-05	0.000332701	6.3582e-05	5.23263	2.38754	0.0113429	465	0.0876211	1.94527
P01942	Hba	Hemoglobin subunit alpha	10	17	11	3	11	4	0.000847691	0.000865114	0.000524346	0.000212321	0.000283021	8.86359e-05	0.000745717	0.000194659	3.83089	1.93768	0.0114599	466	0.0883347	1.94082
P63137	Gabrb2	Gamma-aminobutyric acid receptor subunit beta-2	4	18	12	0	2	0	9.89903e-05	0.000221478	0.000183694	0	1.74431e-05	0	0.000168054	5.81437e-06	28.9032	4.85316	0.0114802	467	0.088302	1.94005
P60469	Ppfia3	Liprin-alpha-3	33	56	71	1	27	30	0.000358377	0.000350325	0.000514741	1.44533e-05	0.000122018	0.000164117	0.000407814	0.000100196	4.07016	2.02509	0.011534	468	0.0885257	1.93802
Q61016	Gng7	Guanine nucleotide-binding protein G(I)/G(S)/G(O) subunit gamma-7	1	5	4	3	11	10	9.31673e-05	0.000463221	0.000461035	0.000886751	0.00108353	0.000888445	0.000339141	0.000952907	0.355902	-1.49045	0.011623	469	0.0890185	1.93468
Q8K2B3	Sdha	Succinate dehydrogenase [ubiquinone] flavoprotein subunit, mitochondrial	96	98	94	37	56	67	0.00174605	0.00117173	0.00133971	0.000749198	0.000487567	0.000530748	0.00141916	0.000589171	2.40874	1.26828	0.0117136	470	0.0895216	1.93131
Q5SSL4	Abr	Active breakpoint cluster region-related protein	10	14	23	1	0	2	0.00012538	0.000102674	0.000205292	8.7746e-06	0	1.17218e-05	0.000144449	6.83214e-06	21.1425	4.40208	0.0117446	471	0.0895685	1.93016
Q6P1B1	Xpnpep1	Xaa-Pro aminopeptidase 1	8	10	11	1	1	3	0.000152537	7.58404e-05	0.000125804	1.20985e-05	3.58382e-06	2.82838e-05	0.000118061	1.46554e-05	8.05578	3.01002	0.011886	472	0.0904548	1.92496
O88998	Olfm1	Noelin	5	15	11	1	2	2	9.14384e-05	0.000188345	0.00013736	1.5541e-05	1.84142e-05	1.55707e-05	0.000139048	1.65086e-05	8.42273	3.07429	0.0119133	473	0.0904705	1.92397
Q3TES0	Iqsec3	IQ motif and SEC7 domain-containing protein 3	3	14	8	0	1	3	3.18094e-05	6.58976e-05	5.90279e-05	0	3.73677e-06	1.05325e-05	5.2245e-05	4.75641e-06	10.9841	3.45735	0.0119247	474	0.0903659	1.92355
Q8R123	Flad1	FAD synthase	0	2	0	2	4	5	0	1.92067e-05	0	4.59596e-05	3.17663e-05	4.60474e-05	6.40224e-06	4.12578e-05	0.155176	-2.68802	0.0119337	475	0.0902442	1.92322
P62077	Timm8b	Mitochondrial import inner membrane translocase subunit Tim8 B	0	1	0	3	6	3	0	7.59013e-05	0	0.000363247	0.000322803	0.000181971	2.53004e-05	0.00028934	0.0874418	-3.51553	0.0120117	476	0.090643	1.92039
Q9R088	Tk2	Thymidine kinase 2, mitochondrial	0	0	0	2	2	2	0	0	0	5.58325e-05	2.4808e-05	3.72927e-05	0	3.93111e-05	0	-	0.0120455	477	0.0907076	1.91917
Q9QZQ1	Mllt4	Afadin	8	25	22	0	3	6	3.82907e-05	7.61515e-05	7.75147e-05	0	4.90708e-06	1.2448e-05	6.39856e-05	5.78502e-06	11.0606	3.46735	0.0120769	478	0.0907535	1.91804
Q9D6F9	Tubb4a	Tubulin beta-4A chain	160	173	193	96	134	159	0.00676344	0.00495187	0.00635481	0.00332731	0.00242381	0.00366817	0.00602337	0.00313976	1.91842	0.939916	0.0121259	479	0.0909313	1.91629
P84091	Ap2m1	AP-2 complex subunit mu	76	83	76	28	18	30	0.00203897	0.00131789	0.00159454	0.000797056	0.000215573	0.000393503	0.00165047	0.000468711	3.5213	1.81611	0.0121287	480	0.0907629	1.91619
P48193	Epb41	Protein 4.1	6	6	6	0	1	2	5.16872e-05	4.03834e-05	7.30778e-05	0	5.20447e-06	1.76032e-05	5.50495e-05	7.60256e-06	7.24091	2.85617	0.0121909	481	0.091039	1.91396
P48722	Hspa4l	Heat shock 70 kDa protein 4L	42	52	51	18	27	34	0.000597249	0.00038716	0.000472313	0.000233857	0.000138546	0.000207268	0.000485574	0.000193224	2.51302	1.32942	0.0122106	482	0.0909967	1.91326
Q8BXK8	Agap1	Arf-GAP with GTPase, ANK repeat and PH domain-containing protein 1	3	6	4	0	0	1	5.91401e-05	3.30795e-05	3.20088e-05	0	0	5.87459e-06	4.14095e-05	1.9582e-06	21.1467	4.40236	0.0122258	483	0.0909214	1.91272
Q8BFQ8	Pddc1	Parkinson disease 7 domain-containing protein 1	1	4	1	0	0	1	8.63915e-05	0.000143177	7.12509e-05	0	0	1.14421e-05	0.000100273	3.81403e-06	26.2906	4.71648	0.0122471	484	0.0908921	1.91196
Q8BH04	Pck2	Phosphoenolpyruvate carboxykinase [GTP], mitochondrial	8	12	15	13	35	35	0.000128687	9.84345e-05	0.00017757	0.000235543	0.000265136	0.000306791	0.000134897	0.000269157	0.501186	-0.996583	0.0122877	485	0.0910049	1.91053
Q923T9	Camk2g	Calcium/calmodulin-dependent protein kinase type II subunit gamma	43	69	46	29	40	44	0.0010539	0.00110753	0.000970439	0.000769411	0.000438947	0.000571023	0.00104396	0.000593127	1.76009	0.815647	0.0122975	486	0.0908901	1.91018
Q99MN1	Kars	Lysine--tRNA ligase	0	2	3	4	11	7	0	1.58819e-05	3.29311e-05	0.000101343	7.50494e-05	6.34604e-05	1.6271e-05	7.99509e-05	0.203512	-2.29681	0.0123224	487	0.0908874	1.9093
Q9CQR4	Acot13	Acyl-coenzyme A thioesterase 13	1	8	7	8	27	17	9.05054e-05	0.000427487	0.000503845	0.00107677	0.001228	0.000863061	0.000340613	0.00105594	0.322567	-1.63233	0.0123797	488	0.0911224	1.90729
Q920N7	Syt12	Synaptotagmin-12	9	8	13	0	0	2	0.000255823	0.000112229	0.000195474	0	0	1.79377e-05	0.000187842	5.97924e-06	31.4157	4.97341	0.0124036	489	0.0911121	1.90645
Q6PA06	Atl2	Atlastin-2	3	3	3	0	0	1	4.34674e-05	2.16117e-05	3.36089e-05	0	0	8.63554e-06	3.2896e-05	2.87851e-06	11.4281	3.51452	0.01242	490	0.0910459	1.90588
Q8CGP6	Hist1h2ah	Histone H2A type 1-H	10	9	7	1	4	4	0.000791922	0.000516781	0.000459234	5.88858e-05	0.000156988	0.000157329	0.000589312	0.000124401	4.7372	2.24404	0.0125024	491	0.0914634	1.90301
Q8BFU2	Hist3h2a	Histone H2A type 3	10	9	7	1	4	4	0.000779739	0.00050883	0.000452169	5.79799e-05	0.000154573	0.000154908	0.000580246	0.000122487	4.7372	2.24404	0.0125024	492	0.0912775	1.90301
P22752	Hist1h2ab	Histone H2A type 1	10	9	7	1	4	4	0.000779739	0.00050883	0.000452169	5.79799e-05	0.000154573	0.000154908	0.000580246	0.000122487	4.7372	2.24404	0.0125024	493	0.0910924	1.90301
Q8CGP5	Hist1h2af	Histone H2A type 1-F	10	9	7	1	4	4	0.000779739	0.00050883	0.000452169	5.79799e-05	0.000154573	0.000154908	0.000580246	0.000122487	4.7372	2.24404	0.0125024	494	0.090908	1.90301
Q9CR21	Ndufab1	Acyl carrier protein, mitochondrial	0	4	3	8	31	29	0	0.000141342	0.000175843	0.000628115	0.00110205	0.00132318	0.000105728	0.00101778	0.103881	-3.26699	0.0126168	495	0.0915546	1.89905
Q02357	Ank1	Ankyrin-1	7	27	16	0	4	1	4.08295e-05	8.96589e-05	6.10339e-05	0	5.99549e-06	1.35191e-06	6.38408e-05	2.44913e-06	26.0667	4.70413	0.0126585	496	0.0916723	1.89762
P12382	Pfkl	6-phosphofructokinase, liver type	37	48	49	17	9	8	0.000487337	0.00043614	0.000482313	0.000280236	4.86618e-05	3.87271e-05	0.000468597	0.000122542	3.82398	1.93508	0.0126917	497	0.0917273	1.89648
P48318	Gad1	Glutamate decarboxylase 1	19	25	26	5	14	15	0.00038461	0.000260279	0.000416331	0.000165238	0.000112954	0.000140084	0.00035374	0.000139425	2.53713	1.3432	0.0127446	498	0.091925	1.89467
Q9CQR6	Ppp6c	Serine/threonine-protein phosphatase 6 catalytic subunit	2	5	3	2	2	0	8.30869e-05	0.000113603	8.99396e-05	4.94255e-05	1.46408e-05	0	9.55432e-05	2.13554e-05	4.47396	2.16155	0.0128363	499	0.0924009	1.89156
Q64524	Hist2h2be	Histone H2B type 2-E	12	15	9	1	10	6	0.00135758	0.000949971	0.000839742	0.000119641	0.000443	0.000219761	0.0010491	0.000260801	4.02261	2.00813	0.012857	500	0.092365	1.89086
Q8CGP0	Hist3h2bb	Histone H2B type 3-B	12	15	9	1	10	6	0.00135758	0.000949971	0.000839742	0.000119641	0.000443	0.000219761	0.0010491	0.000260801	4.02261	2.00813	0.012857	501	0.0921806	1.89086
Q9D2U9	Hist3h2ba	Histone H2B type 3-A	12	15	9	1	10	6	0.00135758	0.000949971	0.000839742	0.000119641	0.000443	0.000219761	0.0010491	0.000260801	4.02261	2.00813	0.012857	502	0.091997	1.89086
P63001	Rac1	Ras-related C3 botulinum toxin substrate 1	17	25	27	5	17	24	0.000857916	0.00101716	0.00132668	0.000314058	0.000395377	0.00053754	0.00106725	0.000415658	2.56761	1.36043	0.0128724	503	0.0919237	1.89034
Q9D0M3	Cyc1	Cytochrome c1, heme protein, mitochondrial	41	51	45	55	151	157	0.00163745	0.00160887	0.001459	0.00269027	0.00393646	0.00425998	0.00156844	0.0036289	0.432208	-1.2102	0.0128743	504	0.0917549	1.89028
Q9Z2W0	Dnpep	Aspartyl aminopeptidase	3	8	6	0	1	4	9.37582e-05	0.000119869	7.45649e-05	0	9.44068e-06	4.25752e-05	9.60642e-05	1.73386e-05	5.54047	2.47001	0.012892	505	0.0916995	1.88968
Q9CY73	Mrpl44	39S ribosomal protein L44, mitochondrial	0	0	0	10	17	14	0	0	0	0.000452696	0.000281604	0.000204102	0	0.000312801	0	-	0.0130602	506	0.0927121	1.88405
P68181	Prkacb	cAMP-dependent protein kinase catalytic subunit beta	11	24	21	7	3	8	0.000324891	0.000367937	0.000435422	0.00021474	3.81662e-05	9.32319e-05	0.000376083	0.000115379	3.25954	1.70467	0.0131145	507	0.0929138	1.88225
Q60931	Vdac3	Voltage-dependent anion-selective channel protein 3	41	58	42	21	32	40	0.00197001	0.00165843	0.00142628	0.00101209	0.000607489	0.000907281	0.00168491	0.000842286	2.0004	1.00029	0.0132728	508	0.0938502	1.87704
Q6PE15	Abhd10	Mycophenolic acid acyl-glucuronide esterase, mitochondrial	0	2	1	3	15	8	0	5.30287e-05	1.31946e-05	0.00015227	0.00021801	0.000118659	2.20744e-05	0.00016298	0.135443	-2.88424	0.0132815	509	0.0937274	1.87675
Q9CZW5	Tomm70a	Mitochondrial import receptor subunit TOM70	63	85	77	113	215	165	0.001265	0.000989822	0.00111599	0.00286198	0.0026091	0.00185808	0.00112361	0.00244305	0.459918	-1.12055	0.0133481	510	0.0940125	1.87458
Q64727	Vcl	Vinculin	9	16	12	29	54	38	8.9147e-05	8.86464e-05	7.71996e-05	0.000332324	0.000234582	0.000198358	8.49977e-05	0.000255088	0.333209	-1.5855	0.0133563	511	0.0938865	1.87431
Q8K0S0	Phyhip	Phytanoyl-CoA hydroxylase-interacting protein	16	20	11	1	1	3	0.000441557	0.000324535	0.000201877	2.28405e-05	1.35316e-05	4.57684e-05	0.000322657	2.73802e-05	11.7843	3.55879	0.0134028	512	0.0940287	1.87281
Q9Z1Q5	Clic1	Chloride intracellular channel protein 1	0	0	0	2	9	6	0	0	0	9.38263e-05	0.000213081	0.000135786	0	0.000147564	0	-	0.0134231	513	0.0939877	1.87215
Q64514	Tpp2	Tripeptidyl-peptidase 2	7	14	22	0	1	4	6.02413e-05	6.4895e-05	0.000111788	0	3.53838e-06	1.59573e-05	7.89748e-05	6.49855e-06	12.1527	3.6032	0.0134337	514	0.0938789	1.87181
Q9R1R2	Trim3	Tripartite motif-containing protein 3	16	12	13	0	0	0	0.000229913	9.7376e-05	0.000158016	0	0	0	0.000161768	0	-	-	0.0134447	515	0.0937737	1.87145
P14869	Rplp0	60S acidic ribosomal protein P0	6	15	9	20	31	34	0.00025981	0.000367654	0.000197794	0.000903535	0.000584592	0.000682916	0.000275086	0.000723681	0.380121	-1.39547	0.0135888	516	0.094595	1.86682
Q6ZWY9	Hist1h2bc	Histone H2B type 1-C/E/G	14	17	11	1	12	8	0.0015587	0.00107497	0.000964148	0.000119641	0.00049616	0.000299674	0.00119927	0.000305158	3.93	1.97453	0.0136054	517	0.094527	1.86629
P10854	Hist1h2bm	Histone H2B type 1-M	14	17	11	1	12	8	0.0015587	0.00107497	0.000964148	0.000119641	0.00049616	0.000299674	0.00119927	0.000305158	3.93	1.97453	0.0136054	518	0.0943445	1.86629
P10853	Hist1h2bf	Histone H2B type 1-F/J/L	14	17	11	1	12	8	0.0015587	0.00107497	0.000964148	0.000119641	0.00049616	0.000299674	0.00119927	0.000305158	3.93	1.97453	0.0136054	519	0.0941627	1.86629
Q64475	Hist1h2bb	Histone H2B type 1-B	14	17	11	1	12	8	0.0015587	0.00107497	0.000964148	0.000119641	0.00049616	0.000299674	0.00119927	0.000305158	3.93	1.97453	0.0136054	520	0.0939816	1.86629
Q64478	Hist1h2bh	Histone H2B type 1-H	14	17	11	1	12	8	0.0015587	0.00107497	0.000964148	0.000119641	0.00049616	0.000299674	0.00119927	0.000305158	3.93	1.97453	0.0136054	521	0.0938013	1.86629
Q64525	Hist2h2bb	Histone H2B type 2-B	14	17	11	1	12	8	0.0015587	0.00107497	0.000964148	0.000119641	0.00049616	0.000299674	0.00119927	0.000305158	3.93	1.97453	0.0136054	522	0.0936216	1.86629
Q8CGP2	Hist1h2bp	Histone H2B type 1-P	14	17	11	1	12	8	0.0015587	0.00107497	0.000964148	0.000119641	0.00049616	0.000299674	0.00119927	0.000305158	3.93	1.97453	0.0136054	523	0.0934425	1.86629
Q8CGP1	Hist1h2bk	Histone H2B type 1-K	14	17	11	1	12	8	0.0015587	0.00107497	0.000964148	0.000119641	0.00049616	0.000299674	0.00119927	0.000305158	3.93	1.97453	0.0136054	524	0.0932642	1.86629
Q8BH66	Atl1	Atlastin-1	32	35	29	0	9	12	0.000703931	0.000400794	0.000400307	0	6.80219e-05	0.000103758	0.000501677	5.726e-05	8.76139	3.13116	0.0136054	525	0.0930869	1.86629
P47802	Mtx1	Metaxin-1	5	12	4	12	46	38	0.000179869	0.000268288	7.41728e-05	0.000546876	0.000929713	0.000651153	0.00017411	0.000709247	0.245486	-2.02629	0.0136553	526	0.0932504	1.8647
Q9R0N7	Syt7	Synaptotagmin-7	9	18	21	1	5	10	0.000235808	0.000257933	0.000398687	3.74064e-05	5.54025e-05	0.000106187	0.000297476	6.6332e-05	4.48465	2.16499	0.0136731	527	0.0931952	1.86413
P10852	Slc3a2	4F2 cell-surface antigen heavy chain	49	62	49	13	39	41	0.000999689	0.000736574	0.000759919	0.000229274	0.000360801	0.000488138	0.000832061	0.000359404	2.31511	1.21108	0.0136781	528	0.0930524	1.86397
P10649	Gstm1	Glutathione S-transferase Mu 1	17	35	19	22	78	78	0.000871841	0.000996988	0.000754998	0.00134843	0.00185377	0.001963	0.000874609	0.00172173	0.507981	-0.977153	0.0137149	529	0.0931265	1.86281
Q01097	Grin2b	Glutamate receptor ionotropic, NMDA 2B	22	75	62	2	4	7	0.000162446	0.000378328	0.000319956	1.01719e-05	1.3559e-05	2.37798e-05	0.00028691	1.58369e-05	18.1165	4.17924	0.01374	530	0.0931209	1.86201
O70318	Epb41l2	Band 4.1-like protein 2	26	43	47	1	15	31	0.000288555	0.000306063	0.00034111	7.62893e-06	7.0055e-05	0.000183444	0.000311909	8.70427e-05	3.58341	1.84133	0.0138598	531	0.0937558	1.85824
Q8BL65	Ablim2	Actin-binding LIM protein 2	7	9	16	0	0	0	0.000113871	9.26442e-05	0.000198501	0	0	0	0.000135006	0	-	-	0.0139704	532	0.0943266	1.85479
Q9CQV1	Pam16	Mitochondrial import inner membrane translocase subunit TIM16	0	2	0	2	12	5	0	0.000151195	0	0.000361794	0.000446544	0.000261795	5.03984e-05	0.000356711	0.141286	-2.82331	0.0140092	533	0.094411	1.85359
O55126	Gbas	Protein NipSnap homolog 2	7	10	13	20	62	46	0.000293096	0.000369917	0.000362593	0.000804703	0.00147789	0.00137061	0.000341869	0.00121773	0.280742	-1.83268	0.0140795	534	0.0947072	1.85141
P48774	Gstm5	Glutathione S-transferase Mu 5	7	20	12	22	44	33	0.000339395	0.000492172	0.000367387	0.00127866	0.000946912	0.00080912	0.000399652	0.00101156	0.395083	-1.33977	0.0141298	535	0.0948681	1.84986
O89053	Coro1a	Coronin-1A	42	36	35	1	9	20	0.00101696	0.000567119	0.000705553	3.27001e-05	9.68642e-05	0.000273022	0.00076321	0.000134195	5.68731	2.50775	0.0141371	536	0.0947394	1.84964
Q6NS60	Fbxo41	F-box only protein 41	10	22	28	0	3	7	0.000123369	0.000151542	0.000228933	0	1.27876e-05	5.19023e-05	0.000167948	2.15633e-05	7.78861	2.96137	0.0141728	537	0.094802	1.84854
Q9R0N5	Syt5	Synaptotagmin-5	17	18	16	6	12	14	0.00039391	0.000285613	0.000294417	0.000175742	0.000121469	0.000182599	0.000324647	0.000159937	2.02984	1.02137	0.0143278	538	0.0956608	1.84382
O55131	Sept7	Septin-7	64	82	67	30	69	74	0.00181634	0.00137989	0.0013572	0.000916241	0.000793742	0.000917992	0.00151781	0.000875992	1.73267	0.793	0.0143569	539	0.0956772	1.84294
Q9WUM5	Suclg1	Succinyl-CoA ligase [ADP/GDP-forming] subunit alpha, mitochondrial	22	40	29	9	25	32	0.000952138	0.000819339	0.000781494	0.000283196	0.000400083	0.000589301	0.00085099	0.000424193	2.00614	1.00442	0.0143832	540	0.0956752	1.84214
Q64467	Gapdhs	Glyceraldehyde-3-phosphate dehydrogenase, testis-specific	9	15	11	8	7	14	0.000388762	0.00037942	0.00029391	0.000205565	8.11898e-05	0.000177352	0.000354031	0.000154702	2.28846	1.19438	0.0144823	541	0.0961561	1.83916
Q3UHC7	Dab2ip	Disabled homolog 2-interacting protein	6	8	9	0	5	3	4.79549e-05	3.17904e-05	4.94381e-05	0	1.87781e-05	1.27027e-05	4.30612e-05	1.04936e-05	4.10355	2.03687	0.0146362	542	0.0969989	1.83457
Q9QYI5	Dnajb2	DnaJ homolog subfamily B member 2	2	4	1	0	0	0	6.86142e-05	6.82289e-05	2.82946e-05	0	0	0	5.50459e-05	0	-	-	0.0146694	543	0.0970393	1.83359
Q9WTP7	Ak3	GTP:AMP phosphotransferase AK3, mitochondrial	4	17	6	15	55	49	0.000223273	0.000485668	0.000224425	0.000830108	0.00143602	0.00108675	0.000311122	0.00111763	0.278377	-1.84489	0.0146958	544	0.0970354	1.83281
P60764	Rac3	Ras-related C3 botulinum toxin substrate 3	7	16	9	0	9	10	0.000395961	0.000590607	0.00051026	0	0.000197689	0.000209772	0.000498943	0.00013582	3.67355	1.87718	0.0147553	545	0.0972498	1.83105
Q61548	Snap91	Clathrin coat assembly protein AP180	49	93	72	32	55	54	0.000660961	0.000846034	0.000743745	0.000535397	0.000344448	0.000421872	0.000750246	0.000433906	1.72905	0.789983	0.0147964	546	0.0973419	1.82984
Q9WVL3	Slc12a7	Solute carrier family 12 member 7	1	2	1	0	0	0	5.84984e-06	8.72549e-06	3.61846e-06	0	0	0	6.0646e-06	0	-	-	0.0148196	547	0.0973164	1.82916
P62761	Vsnl1	Visinin-like protein 1	24	59	38	38	95	88	0.00132678	0.00184706	0.00188759	0.00244669	0.00267693	0.00239865	0.00168714	0.00250742	0.67286	-0.571621	0.0148224	548	0.0971569	1.82908
P19783	Cox4i1	Cytochrome c oxidase subunit 4 isoform 1, mitochondrial	11	31	26	26	79	55	0.000787236	0.00160291	0.00120578	0.00272059	0.00425406	0.00303859	0.00119864	0.00333775	0.359118	-1.47747	0.0149983	549	0.0981309	1.82396
P68372	Tubb4b	Tubulin beta-4B chain	195	221	216	115	166	196	0.00811498	0.00586094	0.00719473	0.0040651	0.00282477	0.00437834	0.00705689	0.00375607	1.8788	0.909808	0.0150455	550	0.0982607	1.82259
Q9Z127	Slc7a5	Large neutral amino acids transporter small subunit 1	3	4	3	1	1	0	7.42427e-05	6.76737e-05	4.59234e-05	2.94429e-05	8.72156e-06	0	6.26133e-05	1.27215e-05	4.92185	2.2992	0.0150884	551	0.0983624	1.82136
Q9Z0V2	Kcnd2	Potassium voltage-gated channel subfamily D member 2	6	10	3	0	1	0	0.000110618	0.000124996	4.97625e-05	0	3.544e-06	0	9.51255e-05	1.18133e-06	80.5238	6.33134	0.0152368	552	0.0991498	1.81711
O54865	Gucy1b3	Guanylate cyclase soluble subunit beta-1	7	5	9	1	0	1	0.000112402	5.08049e-05	0.000113772	1.21571e-05	0	8.1202e-06	9.23261e-05	6.75909e-06	13.6596	3.77184	0.0153347	553	0.0996059	1.81433
Q9JJZ2	Tuba8	Tubulin alpha-8 chain	100	117	109	60	83	102	0.00445875	0.00347963	0.0037006	0.00255163	0.00134262	0.00212481	0.00387966	0.00200635	1.93369	0.951354	0.0153884	554	0.0997745	1.81281
P62880	Gnb2	Guanine nucleotide-binding protein G(I)/G(S)/G(T) subunit beta-2	79	75	81	22	31	53	0.00348446	0.00185288	0.00295062	0.000842413	0.000479378	0.000903252	0.00276266	0.000741681	3.72486	1.89718	0.0153898	555	0.0996038	1.81277
P51660	Hsd17b4	Peroxisomal multifunctional enzyme type 2	19	25	15	1	7	11	0.000275826	0.000188566	0.000149287	1.02549e-05	3.64526e-05	6.84969e-05	0.00020456	3.84015e-05	5.32687	2.41329	0.0154561	556	0.0998528	1.8109
Q9R0K7	Atp2b2	Plasma membrane calcium-transporting ATPase 2	95	132	92	44	41	29	0.000967758	0.000928143	0.000667308	0.000484456	0.00016587	0.000132377	0.000854403	0.000260901	3.27482	1.71141	0.0154692	557	0.0997584	1.81053
Q9ESJ4	Nckipsd	NCK-interacting protein with SH3 domain	8	16	20	0	1	4	9.76039e-05	0.000114702	0.000197586	0	6.25412e-06	2.11535e-05	0.000136631	9.13586e-06	14.9555	3.9026	0.0155179	558	0.099893	1.80917
Q9D6J6	Ndufv2	NADH dehydrogenase [ubiquinone] flavoprotein 2, mitochondrial	17	32	21	25	77	66	0.000791922	0.00118121	0.000837485	0.0016716	0.00261084	0.0021417	0.000936874	0.00214138	0.437509	-1.19261	0.015523	559	0.0997468	1.80903
O35681	Syt3	Synaptotagmin-3	6	8	11	0	2	4	0.000129514	9.12238e-05	0.000186927	0	1.52144e-05	3.43068e-05	0.000135888	1.65071e-05	8.23212	3.04126	0.0155661	560	0.0998455	1.80782
P05213	Tuba1b	Tubulin alpha-1B chain	175	209	214	99	142	171	0.00863915	0.00608329	0.00745527	0.00446226	0.00248025	0.00382333	0.00739257	0.00358862	2.06001	1.04265	0.0156019	561	0.0998965	1.80682
Q11011	Npepps	Puromycin-sensitive aminopeptidase	37	53	64	22	18	23	0.000433836	0.000369771	0.000575041	0.000237591	8.25136e-05	0.00014228	0.000459549	0.000154128	2.9816	1.57609	0.0156065	562	0.0997481	1.8067
Q9D7M1	Gid8	Glucose-induced degradation protein 8 homolog	0	5	1	5	10	11	0	0.000165784	1.71877e-05	0.000330587	0.000254608	0.000287056	6.09907e-05	0.00029075	0.20977	-2.25312	0.0157668	563	0.100594	1.80226
Q8VHW2	Cacng8	Voltage-dependent calcium channel gamma-8 subunit	38	51	38	3	19	25	0.00158759	0.00107231	0.000944958	0.000106913	0.00031142	0.000482029	0.00120162	0.00030012	4.00379	2.00136	0.0158977	564	0.101249	1.79867
P62835	Rap1a	Ras-related protein Rap-1A	14	24	26	5	16	16	0.000826354	0.000787476	0.00123527	0.000368676	0.000351896	0.000396742	0.000949701	0.000372438	2.54996	1.35047	0.0159474	565	0.101386	1.79731
Q62413	Epha6	Ephrin type-A receptor 6	2	6	7	0	0	0	1.83634e-05	3.04338e-05	4.54353e-05	0	0	0	3.14109e-05	0	-	-	0.0159769	566	0.101394	1.79651
O88343	Slc4a4	Electrogenic sodium bicarbonate cotransporter 1	15	33	28	5	18	10	0.000164403	0.000294847	0.000239704	5.58842e-05	9.9324e-05	5.83239e-05	0.000232985	7.11774e-05	3.2733	1.71074	0.0159904	567	0.101301	1.79614
P50516	Atp6v1a	V-type proton ATPase catalytic subunit A	197	227	236	87	95	126	0.00464115	0.00318564	0.00398866	0.00230886	0.000799726	0.00139938	0.00393848	0.00150266	2.62102	1.39013	0.0160433	568	0.101457	1.79471
P68368	Tuba4a	Tubulin alpha-4A chain	153	178	180	91	125	151	0.00702831	0.00521703	0.00612312	0.00400423	0.0022078	0.00328143	0.00612282	0.00316449	1.93485	0.952224	0.0160694	569	0.101444	1.794
P97461	Rps5	40S ribosomal protein S5	0	3	0	2	19	11	0	9.26442e-05	0	0.000221688	0.000415899	0.00025913	3.08814e-05	0.000298905	0.103315	-3.27488	0.0161453	570	0.101744	1.79195
Q8BHE3	Atcay	Caytaxin	12	22	16	0	6	12	0.000272489	0.000423374	0.000347635	0	5.40174e-05	0.000175938	0.000347833	7.66517e-05	4.53784	2.18201	0.0161801	571	0.101785	1.79102
Q8BU31	Rap2c	Ras-related protein Rap-2c	7	10	12	1	7	5	0.000588532	0.000344252	0.00066384	8.23757e-05	0.00018301	0.0001238	0.000532208	0.000129728	4.10248	2.0365	0.0162172	572	0.10184	1.79002
Q8C8N2	Scai	Protein SCAI	21	31	30	11	13	14	0.000344996	0.000306674	0.000388	0.000236321	0.000103162	0.000108001	0.000346556	0.000149161	2.32337	1.21622	0.0163244	573	0.102334	1.78716
Q3UTQ8	Cdkl5	Cyclin-dependent kinase-like 5	2	6	6	0	0	2	2.02624e-05	4.02973e-05	4.5956e-05	0	0	8.05094e-06	3.55052e-05	2.68365e-06	13.2302	3.72577	0.0163809	574	0.102509	1.78566
Q9DAS9	Gng12	Guanine nucleotide-binding protein G(I)/G(S)/G(O) subunit gamma-12	2	6	3	5	16	19	0.000263974	0.000481235	0.000544277	0.000837487	0.00120939	0.00136352	0.000429829	0.0011368	0.378105	-1.40314	0.0164287	575	0.102629	1.7844
Q5M8N0	Cnrip1	CB1 cannabinoid receptor-interacting protein 1	8	10	15	2	4	8	0.000772607	0.000422548	0.000692958	0.000137879	0.000108913	0.000260936	0.000629371	0.000169243	3.71875	1.89482	0.0164597	576	0.102644	1.78358
Q99KB8	Hagh	Hydroxyacylglutathione hydrolase, mitochondrial	3	14	11	0	4	6	0.000164023	0.00026504	0.00029169	0	5.05794e-05	9.77577e-05	0.000240251	4.94457e-05	4.85889	2.28063	0.0165225	577	0.102858	1.78192
P38060	Hmgcl	Hydroxymethylglutaryl-CoA lyase, mitochondrial	4	10	14	10	41	33	7.79739e-05	0.000164764	0.000385851	0.000533415	0.000611422	0.000635124	0.00020953	0.00059332	0.353148	-1.50166	0.0165339	578	0.102751	1.78162
Q8VD37	Sgip1	SH3-containing GRB2-like protein 3-interacting protein 1	25	41	56	1	16	29	0.000416594	0.000441612	0.000661236	9.35159e-06	9.97245e-05	0.000224867	0.000506481	0.000111314	4.55	2.18587	0.0166379	579	0.103218	1.7789
Q99PJ0	Ntm	Neurotrimin	27	28	29	6	18	25	0.000994507	0.000659282	0.000763254	0.000394398	0.000311542	0.000446375	0.000805681	0.000384105	2.09755	1.06871	0.016733	580	0.103629	1.77643
P68373	Tuba1c	Tubulin alpha-1C chain	158	190	196	90	130	153	0.0077746	0.00549304	0.00663315	0.00409604	0.00223769	0.00343671	0.0066336	0.00325681	2.03684	1.02633	0.0167741	581	0.103705	1.77536
Q9JJW6	Alyref2	Aly/REF export factor 2	2	3	2	0	0	0	0.000145307	7.22455e-05	7.19045e-05	0	0	0	9.64856e-05	0	-	-	0.0167817	582	0.103574	1.77516
O08583	Alyref	THO complex subunit 4	2	3	2	0	0	0	0.000124223	6.17628e-05	6.14713e-05	0	0	0	8.24857e-05	0	-	-	0.0167817	583	0.103396	1.77516
Q6A4J8	Usp7	Ubiquitin carboxyl-terminal hydrolase 7	3	7	8	0	2	3	3.44626e-05	3.14134e-05	5.68457e-05	0	8.0969e-06	1.1411e-05	4.09072e-05	6.50262e-06	6.29088	2.65326	0.0167832	584	0.103228	1.77513
P97772	Grm1	Metabotropic glutamate receptor 1	2	6	4	0	0	0	1.58517e-05	2.88982e-05	1.30736e-05	0	0	0	1.92745e-05	0	-	-	0.0168023	585	0.103169	1.77463
Q8CCK0	H2afy2	Core histone macro-H2A.2	2	5	2	0	0	0	5.10918e-05	9.31423e-05	4.21376e-05	0	0	0	6.21239e-05	0	-	-	0.0168023	586	0.102993	1.77463
Q9WU79	Prodh	Proline dehydrogenase 1, mitochondrial	3	9	8	5	27	23	6.34596e-05	8.93962e-05	7.85068e-05	0.000138416	0.000227372	0.000226932	7.71209e-05	0.000197573	0.390341	-1.35719	0.0168645	587	0.103198	1.77303
Q3UUG6	Tbc1d24	TBC1 domain family member 24	6	11	14	0	0	0	7.90511e-05	0.00014037	0.000202576	0	0	0	0.000140666	0	-	-	0.0168921	588	0.103191	1.77232
Q8BK64	Ahsa1	Activator of 90 kDa heat shock protein ATPase homolog 1	3	6	8	0	0	2	0.000131206	0.000130469	0.000220287	0	0	5.95801e-05	0.000160654	1.986e-05	8.08932	3.01602	0.0171036	589	0.104306	1.76691
Q811P8	Arhgap32	Rho GTPase-activating protein 32	4	16	15	0	0	0	2.12291e-05	5.1267e-05	5.62776e-05	0	0	0	4.29246e-05	0	-	-	0.0172143	590	0.104803	1.76411
Q923S9	Rab30	Ras-related protein Rab-30	2	6	2	0	0	0	0.000124835	0.000155168	5.79133e-05	0	0	0	0.000112639	0	-	-	0.0172382	591	0.104771	1.76351
Q8CCN5	Bcas3	Breast carcinoma-amplified sequence 3 homolog	3	8	7	0	0	0	2.04807e-05	4.75201e-05	5.48969e-05	0	0	0	4.09659e-05	0	-	-	0.0173084	592	0.10502	1.76174
Q9EPJ9	Arfgap1	ADP-ribosylation factor GTPase-activating protein 1	18	18	21	0	7	11	0.000550902	0.000304338	0.000388093	0	8.08956e-05	0.000158089	0.000414445	7.96615e-05	5.20257	2.37923	0.017361	593	0.105162	1.76042
Q9CWF2	Tubb2b	Tubulin beta-2B chain	220	242	240	136	187	225	0.00933934	0.00655463	0.00804895	0.00455631	0.00323619	0.00494967	0.00798097	0.00424739	1.87903	0.909989	0.0175232	594	0.105965	1.75639
Q925E7	Ppp2r2d	Serine/threonine-protein phosphatase 2A 55 kDa regulatory subunit B delta isoform	5	11	14	2	4	3	0.000139854	0.000187743	0.000276825	4.99164e-05	3.94299e-05	4.44549e-05	0.000201474	4.46004e-05	4.5173	2.17546	0.0175729	595	0.106087	1.75516
Q7TMM9	Tubb2a	Tubulin beta-2A chain	219	246	246	137	192	232	0.00935358	0.00662541	0.00814581	0.00464099	0.00332148	0.00507412	0.0080416	0.00434553	1.85054	0.88795	0.0176254	596	0.106225	1.75386
P08553	Nefm	Neurofilament medium polypeptide	32	60	62	16	42	40	0.000418374	0.000460599	0.000637729	0.000239987	0.000242229	0.000249351	0.000505567	0.000243856	2.07322	1.05187	0.0176705	597	0.106319	1.75275
Q6R891	Ppp1r9b	Neurabin-2	41	58	57	2	42	44	0.000612601	0.000528197	0.000609164	2.7677e-05	0.00027055	0.000329678	0.000583321	0.000209302	2.78699	1.47871	0.017862	598	0.107291	1.74807
Q61923	Kcna6	Potassium voltage-gated channel subfamily A member 6	2	4	3	0	0	4	4.79046e-05	4.76356e-05	4.44476e-05	0	0	2.85512e-05	4.66626e-05	9.51705e-06	4.90305	2.29368	0.0178904	599	0.107283	1.74738
O08788	Dctn1	Dynactin subunit 1	46	56	69	9	41	45	0.000385761	0.000287696	0.000422166	7.64918e-05	0.000167323	0.000206333	0.000365207	0.000150049	2.43392	1.28328	0.0180028	600	0.107777	1.74466
Q9R1V7	Adam23	Disintegrin and metalloproteinase domain-containing protein 23	12	17	14	0	4	14	0.000160486	0.000132987	0.000122906	0	1.88529e-05	8.19856e-05	0.000138793	3.36128e-05	4.12917	2.04585	0.0180759	601	0.108034	1.7429
Q8VCM8	Ncln	Nicalin	1	3	1	3	10	8	1.12529e-05	2.79743e-05	1.39211e-05	5.35516e-05	9.51781e-05	6.25962e-05	1.77161e-05	7.0442e-05	0.251499	-1.99137	0.0181639	602	0.10838	1.74079
Q69Z98	Brsk2	Serine/threonine-protein kinase BRSK2	3	6	8	0	0	0	3.44783e-05	3.85702e-05	7.46437e-05	0	0	0	4.92307e-05	0	-	-	0.018181	603	0.108302	1.74038
Q8VDD5	Myh9	Myosin-9	51	84	80	28	71	35	0.000258587	0.000295705	0.000319902	0.000203817	0.000160619	9.76081e-05	0.000291398	0.000154015	1.89201	0.919922	0.0181969	604	0.108217	1.74
Q91YP2	Nln	Neurolysin, mitochondrial	6	9	11	16	25	20	6.29938e-05	8.05373e-05	0.000116896	0.000235543	0.000180774	0.000160904	8.6809e-05	0.000192407	0.451173	-1.14825	0.0182119	605	0.108128	1.73964
P62827	Ran	GTP-binding nuclear protein Ran	5	12	9	0	2	6	0.000205313	0.000335406	0.000290281	0	4.13467e-05	0.000139848	0.000277	6.03982e-05	4.58624	2.19731	0.0183953	606	0.109036	1.73529
P97478	Coq7	Ubiquinone biosynthesis protein COQ7 homolog	0	1	2	4	24	10	0	1.45157e-05	5.41769e-05	0.000382079	0.000648209	0.000290007	2.28975e-05	0.000440098	0.0520282	-4.26456	0.0184394	607	0.109117	1.73425
P14873	Map1b	Microtubule-associated protein 1B	59	152	104	20	66	59	0.000290543	0.000515183	0.000368978	0.000119301	0.000157668	0.000127702	0.000391568	0.00013489	2.90286	1.53748	0.0184624	608	0.109074	1.73371
Q61335	Bcap31	B-cell receptor-associated protein 31	1	10	5	7	29	30	2.58587e-05	0.000244278	0.000191941	0.000399943	0.000546789	0.00065757	0.000154026	0.000534767	0.288024	-1.79574	0.018679	609	0.110172	1.72865
Q810J8	Zfyve1	Zinc finger FYVE domain-containing protein 1	1	4	4	0	0	0	1.63073e-05	2.43236e-05	4.0348e-05	0	0	0	2.69929e-05	0	-	-	0.0187862	610	0.110623	1.72616
Q8BNW9	Kbtbd11	Kelch repeat and BTB domain-containing protein 11	3	12	12	0	0	1	5.00425e-05	0.000114451	0.000136198	0	0	3.97671e-06	0.000100231	1.32557e-06	75.6132	6.24057	0.0188021	611	0.110535	1.72579
Q61035	Hars	Histidine--tRNA ligase, cytoplasmic	2	3	0	5	8	7	2.48934e-05	3.71305e-05	0	0.000118466	8.33432e-05	6.9237e-05	2.06746e-05	9.03486e-05	0.228832	-2.12764	0.0188609	612	0.1107	1.72444
Q68FH0	Pkp4	Plakophilin-4	15	36	45	0	4	9	0.000127772	0.000187935	0.0002865	0	1.68861e-05	4.01916e-05	0.000200736	1.90259e-05	10.5507	3.39926	0.0189627	613	0.111116	1.7221
P40124	Cap1	Adenylyl cyclase-associated protein 1	51	64	57	13	27	41	0.0015237	0.000950287	0.00104997	0.000540656	0.000315595	0.000499204	0.00117465	0.000451818	2.59983	1.37842	0.0190046	614	0.11118	1.72114
Q9JJI8	Rpl38	60S ribosomal protein L38	0	0	0	2	7	5	0	0	0	0.000323031	0.000669816	0.000323648	0	0.000438831	0	-	0.0191093	615	0.111611	1.71876
Q6PD26	Pigs	GPI transamidase component PIG-S	1	2	3	2	15	11	3.42453e-05	1.70265e-05	4.23654e-05	6.79043e-05	0.000120688	0.000117926	3.12124e-05	0.000102173	0.305487	-1.71082	0.019221	616	0.112081	1.71622
Q8CEE7	Rdh13	Retinol dehydrogenase 13	0	2	3	2	13	6	0	3.77234e-05	5.86646e-05	0.000180536	0.000160435	9.79772e-05	3.21293e-05	0.000146316	0.219589	-2.18713	0.019433	617	0.113134	1.71146
Q91WK5	Gcsh	Glycine cleavage system H protein, mitochondrial	1	4	1	10	15	20	0.000149068	9.26442e-05	9.2207e-05	0.00119711	0.000512212	0.000873638	0.000111306	0.000860988	0.129277	-2.95146	0.0195594	618	0.113685	1.70864
Q62465	Vat1	Synaptic vesicle membrane protein VAT-1 homolog	25	18	23	1	7	14	0.000546153	0.000279302	0.000444002	1.8565e-05	7.69903e-05	0.000167404	0.000423152	8.76531e-05	4.82758	2.2713	0.0195956	619	0.113711	1.70784
F8VPU2	Farp1	FERM, RhoGEF and pleckstrin domain-containing protein 1	9	16	25	1	1	5	0.000108814	8.11521e-05	0.000179487	7.19216e-06	4.26092e-06	2.16177e-05	0.000123151	1.10236e-05	11.1716	3.48176	0.0196546	620	0.11387	1.70653
Q61768	Kif5b	Kinesin-1 heavy chain	13	31	42	5	11	15	0.000177627	0.000202797	0.000313341	7.04428e-05	5.56441e-05	8.62613e-05	0.000231255	7.07827e-05	3.26711	1.70802	0.0196683	621	0.113766	1.70623
O88569	Hnrnpa2b1	Heterogeneous nuclear ribonucleoproteins A2/B1	4	17	10	0	0	0	8.97362e-05	0.000249851	0.00023313	0	0	0	0.000190905	0	-	-	0.0198278	622	0.114504	1.70273
Q8BJ42	Dlgap2	Disks large-associated protein 2	6	18	18	0	0	5	5.98242e-05	0.000113028	0.000148019	0	0	2.13932e-05	0.000106957	7.13105e-06	14.9988	3.90677	0.0199297	623	0.114908	1.7005
Q9CQM5	Txndc17	Thioredoxin domain-containing protein 17	0	2	0	3	5	6	0	7.68269e-05	0	0.000306398	0.00016337	0.00018419	2.5609e-05	0.000217986	0.11748	-3.08951	0.0201245	624	0.115845	1.69627
Q6P1F6	Ppp2r2a	Serine/threonine-protein phosphatase 2A 55 kDa regulatory subunit B alpha isoform	12	18	25	2	4	7	0.000283462	0.000274824	0.000517246	5.05865e-05	3.99592e-05	8.44718e-05	0.000358511	5.83392e-05	6.14528	2.61948	0.0203446	625	0.116925	1.69155
P63024	Vamp3	Vesicle-associated membrane protein 3	18	17	16	14	29	27	0.00202978	0.00171257	0.001636	0.0027076	0.00275297	0.00222399	0.00179278	0.00256152	0.699891	-0.514798	0.0208487	626	0.11963	1.68092
P09411	Pgk1	Phosphoglycerate kinase 1	73	99	97	38	45	72	0.00244603	0.00175246	0.00218964	0.00139179	0.000647864	0.00106848	0.00212938	0.00103605	2.0553	1.03935	0.0208583	627	0.119494	1.68072
Q80TH2	Erbb2ip	Protein LAP2	2	4	3	0	0	1	1.35564e-05	1.79738e-05	3.07466e-05	0	0	3.59096e-06	2.07589e-05	1.19699e-06	17.3427	4.11626	0.0208894	628	0.119482	1.68007
P97352	S100a13	Protein S100-A13	0	1	1	1	6	7	0	6.42837e-05	7.99754e-05	0.000153824	0.000250611	0.000308236	4.80864e-05	0.000237557	0.20242	-2.30457	0.0209104	629	0.119412	1.67964
P40336	Vps26a	Vacuolar protein sorting-associated protein 26A	3	7	4	2	0	1	0.000154994	0.000134858	9.58727e-05	6.91503e-05	0	1.53961e-05	0.000128575	2.81821e-05	4.56229	2.18976	0.0210321	630	0.119916	1.67712
P47809	Map2k4	Dual specificity mitogen-activated protein kinase kinase 4	14	19	16	1	9	15	0.000414911	0.000293568	0.000335615	3.79717e-05	0.000123728	0.000209243	0.000348031	0.000123648	2.81471	1.49298	0.0211326	631	0.120298	1.67505
Q9JKC8	Ap3m1	AP-3 complex subunit mu-1	6	5	5	1	0	1	0.00016672	8.28922e-05	9.37511e-05	1.8032e-05	0	2.40886e-05	0.000114455	1.40402e-05	8.15191	3.02714	0.0212289	632	0.120655	1.67307
Q8R361	Rab11fip5	Rab11 family-interacting protein 5	2	4	6	0	1	0	2.94669e-05	2.93014e-05	6.07565e-05	0	3.46158e-06	0	3.98416e-05	1.15386e-06	34.529	5.10974	0.0212565	633	0.120622	1.67251
P48542	Kcnj6	G protein-activated inward rectifier potassium channel 2	2	5	3	0	0	0	4.47203e-05	9.635e-05	4.61035e-05	0	0	0	6.23913e-05	0	-	-	0.021325	634	0.120819	1.67111
P62814	Atp6v1b2	V-type proton ATPase subunit B, brain isoform	144	157	168	67	74	109	0.00462445	0.00278622	0.00418721	0.00199128	0.000817062	0.00160592	0.00386596	0.00147142	2.62736	1.39361	0.0214812	635	0.121512	1.66794
P47791	Gsr	Glutathione reductase, mitochondrial	1	3	2	0	0	1	1.26708e-05	3.1499e-05	2.35128e-05	0	0	5.03452e-06	2.25609e-05	1.67817e-06	13.4437	3.74886	0.0216128	636	0.122064	1.66529
Q8R0F8	Fahd1	Acylpyruvase FAHD1, mitochondrial	1	6	5	9	23	16	5.58183e-05	0.000166515	0.000155371	0.000697291	0.000521296	0.000343767	0.000125901	0.000520784	0.241753	-2.04839	0.0216181	637	0.121903	1.66518
Q9D164	Fxyd6	FXYD domain-containing ion transport regulator 6	2	9	2	5	14	17	0.000336988	0.00087125	0.000208447	0.00128296	0.00135388	0.00192811	0.000472228	0.00152165	0.310339	-1.68808	0.0218732	638	0.123148	1.66009
Q5QNQ6	Osbp2	Oxysterol-binding protein 2	2	2	2	0	0	0	2.79092e-05	1.04072e-05	1.72634e-05	0	0	0	1.85266e-05	0	-	-	0.0219923	639	0.123625	1.65773
Q8VE70	Pdcd10	Programmed cell death protein 10	0	1	0	3	9	7	0	5.94321e-05	0	0.000142215	0.000231697	0.000118739	1.98107e-05	0.000164217	0.120637	-3.05125	0.0220303	640	0.123645	1.65698
Q9CXS4	Cenpv	Centromere protein V	2	10	4	0	0	0	0.000100562	0.000262492	0.000155508	0	0	0	0.000172854	0	-	-	0.0220477	641	0.12355	1.65664
Q9QXZ0	Macf1	Microtubule-actin cross-linking factor 1	33	146	78	0	2	0	4.99663e-05	0.000131924	7.99319e-05	0	9.10819e-07	0	8.72741e-05	3.03606e-07	287.458	8.16721	0.0221166	642	0.123743	1.65528
Q9CXT8	Pmpcb	Mitochondrial-processing peptidase subunit beta	3	6	2	3	17	16	5.18231e-05	8.37398e-05	2.40417e-05	0.000107897	0.00015524	0.000164729	5.32015e-05	0.000142622	0.373025	-1.42266	0.0221364	643	0.123661	1.65489
Q99KN9	Clint1	Clathrin interactor 1	1	4	5	0	0	1	2.00804e-05	4.99192e-05	4.96836e-05	0	0	7.97864e-06	3.98944e-05	2.65955e-06	15.0005	3.90694	0.022163	644	0.123617	1.65437
P22723	Gabrg2	Gamma-aminobutyric acid receptor subunit gamma-2	5	10	5	1	2	0	0.000120292	0.000132907	7.44075e-05	4.77049e-05	3.29727e-05	0	0.000109202	2.68925e-05	4.06069	2.02173	0.0222063	645	0.123667	1.65352
P59999	Arpc4	Actin-related protein 2/3 complex subunit 4	9	12	11	11	32	23	0.000565659	0.000412487	0.000536502	0.00112163	0.00104991	0.000734201	0.000504883	0.000968582	0.52126	-0.939926	0.0222683	646	0.12382	1.65231
P16332	Mut	Methylmalonyl-CoA mutase, mitochondrial	8	11	12	26	49	34	0.000135516	0.000101066	0.000146693	0.000513912	0.000355205	0.000279322	0.000127758	0.000382813	0.333736	-1.58322	0.022364	647	0.12416	1.65045
P28028	Braf	Serine/threonine-protein kinase B-raf	1	3	2	0	0	0	7.87982e-06	2.35067e-05	1.94965e-05	0	0	0	1.6961e-05	0	-	-	0.0223647	648	0.123972	1.65044
Q9Z2D6	Mecp2	Methyl-CpG-binding protein 2	1	3	2	0	0	0	1.30896e-05	3.90484e-05	3.23868e-05	0	0	0	2.81749e-05	0	-	-	0.0223647	649	0.123781	1.65044
O08553	Dpysl2	Dihydropyrimidinase-related protein 2	193	202	214	95	97	142	0.00520564	0.00333163	0.00434356	0.00251685	0.000975839	0.00178233	0.00429361	0.00175834	2.44186	1.28798	0.022418	650	0.123885	1.6494
Q8BZA9	Tigar	Fructose-2,6-bisphosphatase TIGAR	1	4	3	0	1	1	4.71032e-05	7.02581e-05	0.000101976	0	1.66001e-05	1.87157e-05	7.31125e-05	1.17719e-05	6.21074	2.63476	0.0224629	651	0.123943	1.64853
Q99K10	Nlgn1	Neuroligin-1	6	7	9	1	3	7	6.76375e-05	4.8575e-05	8.36754e-05	1.78823e-05	1.32427e-05	3.58329e-05	6.66293e-05	2.23193e-05	2.98528	1.57787	0.0224882	652	0.123892	1.64805
P07901	Hsp90aa1	Heat shock protein HSP 90-alpha	117	99	121	40	53	77	0.00201384	0.00113878	0.00162526	0.00074037	0.000371612	0.000666233	0.00159262	0.000592738	2.68689	1.42594	0.0225769	653	0.12419	1.64633
O54940	Bnip2	BCL2/adenovirus E1B 19 kDa protein-interacting protein 2	1	3	4	0	0	1	3.88673e-05	6.7636e-05	9.61668e-05	0	0	1.54433e-05	6.75567e-05	5.14777e-06	13.1235	3.71408	0.0227063	654	0.124711	1.64385
P43006	Slc1a2	Excitatory amino acid transporter 2	103	102	74	51	51	60	0.00279111	0.00235141	0.00184293	0.00147585	0.000608924	0.000792145	0.00232848	0.000958973	2.4281	1.27983	0.0227382	655	0.124695	1.64324
Q8K3J1	Ndufs8	NADH dehydrogenase [ubiquinone] iron-sulfur protein 8, mitochondrial	9	13	19	26	46	35	0.000687329	0.000430883	0.000720911	0.00188435	0.00128487	0.00119926	0.000613041	0.00145616	0.420999	-1.24811	0.0227495	656	0.124567	1.64303
Q61425	Hadh	Hydroxyacyl-coenzyme A dehydrogenase, mitochondrial	8	13	15	24	42	35	0.000322822	0.000220694	0.000361927	0.00129624	0.000803495	0.000745558	0.000301814	0.00094843	0.318225	-1.65188	0.0227955	657	0.124629	1.64215
P49446	Ptpre	Receptor-type tyrosine-protein phosphatase epsilon	3	7	7	0	0	0	2.71905e-05	5.40756e-05	7.84881e-05	0	0	0	5.32514e-05	0	-	-	0.0228669	658	0.12483	1.64079
Q8BGZ1	Hpcal4	Hippocalcin-like protein 4	16	37	30	27	71	54	0.000895577	0.00123687	0.00135414	0.00213099	0.00185865	0.00163424	0.0011622	0.00187463	0.619961	-0.68975	0.0231134	659	0.125984	1.63614
P16054	Prkce	Protein kinase C epsilon type	21	24	39	5	14	12	0.000266481	0.000209424	0.000409427	6.13627e-05	9.69431e-05	7.85577e-05	0.000295111	7.89545e-05	3.73773	1.90216	0.0231502	660	0.125993	1.63545
P99024	Tubb5	Tubulin beta-5 chain	213	222	227	111	174	207	0.00906073	0.00591671	0.00766107	0.00404031	0.00298702	0.00460931	0.00754617	0.00387888	1.94545	0.960105	0.0232918	661	0.126572	1.6328
P68369	Tuba1a	Tubulin alpha-1A chain	173	205	208	98	140	167	0.00970675	0.00614615	0.00772464	0.0045124	0.00245055	0.00381775	0.00785918	0.00359357	2.18701	1.12896	0.0233806	662	0.126863	1.63114
Q63932	Map2k2	Dual specificity mitogen-activated protein kinase kinase 2	6	13	9	0	2	7	0.000205386	0.000180668	0.000166134	0	3.34073e-05	0.000119272	0.000184063	5.0893e-05	3.61666	1.85466	0.0234221	663	0.126896	1.63037
Q60936	Adck3	Chaperone activity of bc1 complex-like, mitochondrial	0	1	2	5	26	14	0	4.88357e-06	2.43026e-05	9.34869e-05	0.000214618	0.000120985	9.72873e-06	0.00014303	0.0680189	-3.87792	0.0235123	664	0.127193	1.62871
Q8BLK3	Lsamp	Limbic system-associated membrane protein	36	31	31	12	24	35	0.00163494	0.00119161	0.00139054	0.00070732	0.000497615	0.000981805	0.00140569	0.000728914	1.92848	0.947463	0.0235325	665	0.127111	1.62833
Q3UGR5	Hdhd2	Haloacid dehalogenase-like hydrolase domain-containing protein 2	2	7	10	10	18	21	0.000171226	0.000267559	0.000378262	0.000843954	0.000543094	0.000602587	0.000272349	0.000663212	0.410652	-1.28401	0.0235396	666	0.126959	1.6282
P47757	Capzb	F-actin-capping protein subunit beta	27	52	56	15	23	35	0.00105208	0.00147829	0.0017967	0.000571426	0.000459441	0.000781532	0.00144236	0.000604133	2.38749	1.25549	0.0235862	667	0.127019	1.62734
Q9JIQ3	Diablo	Diablo homolog, mitochondrial	0	2	0	3	16	8	0	7.97444e-05	0	0.000254426	0.000405093	0.000180563	2.65815e-05	0.000280027	0.0949245	-3.39708	0.0236095	668	0.126954	1.62691
P06745	Gpi	Glucose-6-phosphate isomerase	82	102	115	46	70	93	0.00172577	0.00147899	0.00210688	0.00109414	0.000660213	0.00108269	0.00177054	0.000945681	1.87224	0.904768	0.0236231	669	0.126837	1.62666
Q62443	Nptx1	Neuronal pentraxin-1	22	23	26	1	17	16	0.000703931	0.000364572	0.000544277	3.48953e-05	0.000170555	0.000215599	0.000537593	0.00014035	3.83039	1.93749	0.0239074	670	0.128172	1.62147
Q9CRY7	Gdpd1	Glycerophosphodiester phosphodiesterase domain-containing protein 1	1	4	3	6	8	10	2.01764e-05	9.02838e-05	6.24012e-05	0.000168031	0.00012088	0.000144302	5.76205e-05	0.000144404	0.399023	-1.32546	0.0239868	671	0.128406	1.62003
P31938	Map2k1	Dual specificity mitogen-activated protein kinase kinase 1	27	32	25	0	6	16	0.000822148	0.000472886	0.000478632	0	9.08995e-05	0.000243399	0.000591222	0.000111433	5.30563	2.40752	0.0240289	672	0.12844	1.61927
P09041	Pgk2	Phosphoglycerate kinase 2	12	16	11	4	3	15	0.000288662	0.000249273	0.000244337	0.000126527	3.21255e-05	0.000169025	0.000260758	0.000109226	2.38733	1.2554	0.0240341	673	0.128277	1.61917
P02301	H3f3c	Histone H3.3C	4	4	6	0	1	0	0.000326086	0.000115805	0.000259332	0	3.28341e-05	0	0.000233741	1.09447e-05	21.3565	4.41661	0.0240838	674	0.128352	1.61827
P84244	H3f3a	Histone H3.3	4	4	6	0	1	0	0.000326086	0.000115805	0.000259332	0	3.28341e-05	0	0.000233741	1.09447e-05	21.3565	4.41661	0.0240838	675	0.128162	1.61827
Q99KK9	Hars2	Probable histidine--tRNA ligase, mitochondrial	0	1	0	4	7	5	0	1.24749e-05	0	0.000104479	7.07396e-05	3.98774e-05	4.15829e-06	7.16985e-05	0.0579968	-4.10788	0.0241482	676	0.128314	1.61712
P0C192	Lrrc4b	Leucine-rich repeat-containing protein 4B	3	9	11	0	0	4	5.36139e-05	6.66411e-05	0.000116072	0	0	2.13026e-05	7.87755e-05	7.10088e-06	11.0938	3.47168	0.0242346	677	0.128583	1.61556
P62812	Gabra1	Gamma-aminobutyric acid receptor subunit alpha-1	12	17	9	2	5	4	0.000306326	0.000221532	0.000137804	4.9697e-05	5.88849e-05	3.87271e-05	0.000221887	4.9103e-05	4.51881	2.17594	0.0243075	678	0.128779	1.61426
Q5F2E8	Taok1	Serine/threonine-protein kinase TAO1	4	9	10	0	0	2	2.53162e-05	5.34949e-05	7.04679e-05	0	0	7.54424e-06	4.97596e-05	2.51475e-06	19.7871	4.30649	0.0243543	679	0.128837	1.61342
Q9D6G9	Cmtm5	CKLF-like MARVEL transmembrane domain-containing protein 5	0	2	0	2	6	2	0	6.05751e-05	0	0.00014495	0.000200372	9.68177e-05	2.01917e-05	0.00014738	0.137004	-2.86771	0.0243673	680	0.128716	1.61319
Q8C078	Camkk2	Calcium/calmodulin-dependent protein kinase kinase 2	1	2	1	0	1	1	1.07745e-05	1.60709e-05	1.33292e-05	0	7.59429e-06	4.28105e-06	1.33915e-05	3.95845e-06	3.38303	1.75832	0.0243916	681	0.128656	1.61276
P51410	Rpl9	60S ribosomal protein L9	1	2	2	0	0	1	9.89903e-05	4.92172e-05	6.12312e-05	0	0	2.62215e-05	6.98129e-05	8.74049e-06	7.9873	2.99771	0.0244794	682	0.12893	1.6112
P97441	Slc30a3	Zinc transporter 3	5	7	4	1	3	2	0.000146955	9.74197e-05	7.06999e-05	1.94262e-05	3.45266e-05	1.94634e-05	0.000105025	2.44721e-05	4.29162	2.10152	0.0244951	683	0.128823	1.61092
Q9WV34	Mpp2	MAGUK p55 subfamily member 2	39	34	39	9	14	19	0.000872262	0.000445095	0.000546644	0.00020482	0.00010112	0.000164169	0.000621334	0.000156703	3.96504	1.98734	0.0246451	684	0.129423	1.60827
Q01405	Sec23a	Protein transport protein Sec23A	3	5	7	0	0	0	3.31262e-05	3.70577e-05	7.68392e-05	0	0	0	4.90077e-05	0	-	-	0.02467	685	0.129364	1.60783
Q9CQU0	Txndc12	Thioredoxin domain-containing protein 12	0	2	0	1	6	3	0	5.55865e-05	0	8.86751e-05	0.000157604	0.000103652	1.85288e-05	0.000116644	0.15885	-2.65426	0.0246758	686	0.129206	1.60773
P17156	Hspa2	Heat shock-related 70 kDa protein 2	65	66	64	25	30	44	0.00104088	0.000726518	0.000848144	0.000571555	0.000236323	0.000405625	0.000871849	0.000404501	2.15537	1.10793	0.0247008	687	0.129149	1.60729
P49312	Hnrnpa1	Heterogeneous nuclear ribonucleoprotein A1	2	7	2	0	0	0	5.93942e-05	0.000118121	4.8985e-05	0	0	0	7.55002e-05	0	-	-	0.0247134	688	0.129027	1.60707
P97797	Sirpa	Tyrosine-protein phosphatase non-receptor type substrate 1	17	22	23	4	18	21	0.000395189	0.000411391	0.000389588	0.000249777	0.000256785	0.000348393	0.000398723	0.000284985	1.3991	0.484501	0.0247448	689	0.129004	1.60652
Q63810	Ppp3r1	Calcineurin subunit B type 1	16	32	24	23	67	70	0.00096894	0.00168612	0.00145226	0.00217254	0.00338848	0.00285783	0.00136911	0.00280628	0.487872	-1.03542	0.0248622	690	0.129428	1.60446
Q9ERG2	Strn3	Striatin-3	2	9	10	0	0	1	3.18361e-05	7.91433e-05	7.87698e-05	0	0	1.58119e-05	6.32497e-05	5.27065e-06	12.0004	3.58501	0.0249079	691	0.129478	1.60366
P02088	Hbb-b1	Hemoglobin subunit beta-1	12	21	12	3	15	11	0.00112054	0.00117854	0.000693121	0.000307648	0.000546789	0.000359609	0.0009974	0.000404682	2.46465	1.30138	0.0249258	692	0.129384	1.60335
Q60870	Reep5	Receptor expression-enhancing protein 5	2	3	5	6	12	10	0.000102736	0.000102159	0.000211827	0.000407426	0.00028965	0.000285743	0.000138907	0.000327606	0.424006	-1.23784	0.0251229	693	0.130218	1.59993
Q9Z140	Cpne6	Copine-6	58	55	61	14	14	24	0.00110329	0.000593788	0.000844265	0.000419495	0.000120254	0.00019885	0.000847114	0.0002462	3.44076	1.78273	0.0251372	694	0.130105	1.59968
O54988	Slk	STE20-like serine/threonine-protein kinase	6	15	18	0	6	5	5.652e-05	7.15306e-05	0.000117596	0	1.8108e-05	2.24573e-05	8.18821e-05	1.35218e-05	6.05557	2.59826	0.0252533	695	0.130518	1.59768
P61022	Chp1	Calcineurin B homologous protein 1	1	10	1	4	18	12	3.24891e-05	0.000274607	2.00964e-05	0.000386532	0.000435094	0.000387271	0.000109064	0.000402966	0.270654	-1.88548	0.0252927	696	0.130533	1.59701
P70297	Stam	Signal transducing adapter molecule 1	4	7	5	0	1	4	6.93655e-05	6.3228e-05	7.15109e-05	0	8.14861e-06	4.59354e-05	6.80348e-05	1.8028e-05	3.77384	1.91603	0.0253343	697	0.130561	1.59629
Q9CWM4	Pfdn1	Prefoldin subunit 1	0	1	0	1	5	2	0	2.58189e-05	0	0.000123564	0.000164709	6.18999e-05	8.60629e-06	0.000116724	0.0737319	-3.76157	0.0254072	698	0.130749	1.59504
Q8VCX5	Micu1	Calcium uptake protein 1, mitochondrial	4	5	5	11	17	16	6.64086e-05	7.26393e-05	7.39396e-05	0.000379239	0.000196592	0.000226923	7.09958e-05	0.000267585	0.265321	-1.91419	0.0254465	699	0.130764	1.59437
O70435	Psma3	Proteasome subunit alpha type-3	3	8	4	1	1	3	9.93785e-05	0.000197641	0.000122943	2.95584e-05	1.75115e-05	4.93581e-05	0.000139987	3.21426e-05	4.35519	2.12274	0.0254803	700	0.13075	1.5938
Q91ZX7	Lrp1	Prolow-density lipoprotein receptor-related protein 1	19	77	46	0	22	10	4.46055e-05	0.000105343	7.41511e-05	0	1.96499e-05	1.21848e-05	7.47e-05	1.06116e-05	7.03949	2.81547	0.0254865	701	0.130595	1.59369
Q9DB15	Mrpl12	39S ribosomal protein L12, mitochondrial	1	5	4	12	55	35	3.15193e-05	0.000109698	0.000136476	0.000674989	0.00168842	0.00102694	9.25643e-05	0.00113012	0.0819067	-3.60987	0.0255091	702	0.130525	1.5933
Q8BRT1	Clasp2	CLIP-associating protein 2	24	48	58	4	30	40	0.000241395	0.000254736	0.000344342	4.10277e-05	0.000119796	0.000168339	0.000280157	0.000109721	2.55336	1.3524	0.0257231	703	0.131433	1.58968
Q91YM4	Tbrg4	Protein TBRG4	0	0	1	14	26	12	0	0	1.24406e-05	0.000323031	0.00023036	0.000107883	4.14688e-06	0.000220424	0.0188131	-5.73212	0.0257346	704	0.131305	1.58948
Q8JZP2	Syn3	Synapsin-3	5	22	16	0	4	0	8.75354e-05	0.000244811	0.000230119	0	3.08493e-05	0	0.000187489	1.02831e-05	18.2327	4.18845	0.0257924	705	0.131413	1.58851
Q9WVQ1	Magi2	Membrane-associated guanylate kinase, WW and PDZ domain-containing protein 2	3	5	10	0	1	1	3.47825e-05	1.72936e-05	4.61035e-05	0	3.50231e-06	5.92297e-06	3.27265e-05	3.14176e-06	10.4166	3.38082	0.0258563	706	0.131552	1.58743
Q8BJI1	Slc6a17	Sodium-dependent neutral amino acid transporter SLC6A17	11	32	26	2	13	12	0.000148145	0.000281628	0.000231786	3.11034e-05	8.90631e-05	9.00258e-05	0.00022052	7.00641e-05	3.1474	1.65416	0.0259304	707	0.131742	1.58619
Q80Z24	Negr1	Neuronal growth regulator 1	17	20	20	4	12	24	0.000691794	0.000515932	0.000596828	0.000194932	0.000192476	0.00043401	0.000601518	0.000273806	2.19688	1.13545	0.0259486	708	0.131649	1.58589
P40142	Tkt	Transketolase	57	70	72	30	31	36	0.00119996	0.000869636	0.000987562	0.000713813	0.000283122	0.000343446	0.00101905	0.000446794	2.28081	1.18955	0.0259877	709	0.131661	1.58523
Q9JIS5	Sv2a	Synaptic vesicle glycoprotein 2A	22	43	34	7	11	10	0.000273224	0.000573096	0.000380261	0.000132057	9.02717e-05	8.14208e-05	0.00040886	0.00010125	4.03814	2.01369	0.0260128	710	0.131603	1.58481
P56399	Usp5	Ubiquitin carboxyl-terminal hydrolase 5	33	34	53	11	11	23	0.000472569	0.000253314	0.000488708	0.000158127	5.72492e-05	0.000146693	0.000404864	0.00012069	3.35458	1.74613	0.0260298	711	0.131504	1.58453
Q3UHL1	Camkv	CaM kinase-like vesicle-associated protein	85	85	86	13	51	76	0.00233865	0.00139039	0.00158436	0.000397479	0.000510211	0.000948889	0.00177113	0.00061886	2.86192	1.51699	0.026199	712	0.132173	1.58171
Q9D020	Nt5c3a	Cytosolic 5'-nucleotidase 3A	0	0	0	3	3	5	0	0	0	0.000136629	4.72176e-05	8.36552e-05	0	8.91674e-05	0	-	0.0264117	713	0.133059	1.5782
P35438	Grin1	Glutamate receptor ionotropic, NMDA 1	10	37	24	3	2	2	9.45579e-05	0.000231709	0.000171291	4.82135e-05	9.52119e-06	1.07346e-05	0.000165853	2.28231e-05	7.26687	2.86134	0.0264726	714	0.133179	1.5772
Q91YW3	Dnajc3	DnaJ homolog subfamily C member 3	0	0	0	4	21	8	0	0	0	8.97307e-05	0.00019492	8.49076e-05	0	0.000123186	0	-	0.0264884	715	0.133072	1.57694
Q68FM6	Elfn2	Protein phosphatase 1 regulatory subunit 29	5	18	21	0	1	2	6.15833e-05	0.00013013	0.000180941	0	2.7129e-06	1.22346e-05	0.000124218	4.98249e-06	24.9309	4.63986	0.0265789	716	0.13334	1.57546
P12787	Cox5a	Cytochrome c oxidase subunit 5A, mitochondrial	7	19	15	18	70	66	0.000390537	0.000992435	0.000885755	0.00180691	0.00396078	0.00350003	0.000756243	0.00308924	0.244799	-2.03033	0.0265837	717	0.133178	1.57539
P54285	Cacnb3	Voltage-dependent L-type calcium channel subunit beta-3	3	6	2	0	2	3	6.54481e-05	7.15887e-05	3.23868e-05	0	9.22612e-06	2.08038e-05	5.64745e-05	1.001e-05	5.64183	2.49616	0.0267425	718	0.133787	1.5728
Q9D0F9	Pgm1	Phosphoglucomutase-1	14	23	24	3	11	21	0.000304369	0.000252216	0.000271945	5.36468e-05	9.53475e-05	0.00020156	0.000276177	0.000116851	2.36349	1.24092	0.0267733	719	0.133755	1.5723
Q640R3	Hepacam	Hepatocyte cell adhesion molecule	9	22	21	0	13	18	0.000363754	0.000406925	0.000468756	0	0.000165584	0.000252931	0.000413145	0.000139505	2.96151	1.56633	0.0269627	720	0.134514	1.56924
Q6PDM2	Srsf1	Serine/arginine-rich splicing factor 1	1	6	4	0	0	0	5.10918e-05	0.000165116	0.000126413	0	0	0	0.000114207	0	-	-	0.0269899	721	0.134463	1.5688
Q99LP6	Grpel1	GrpE protein homolog 1, mitochondrial	1	12	1	8	40	30	5.83906e-05	0.000348376	3.61179e-05	0.000486283	0.000987747	0.000777219	0.000147628	0.000750416	0.196729	-2.34572	0.0270322	722	0.134487	1.56812
P63046	Sult4a1	Sulfotransferase 4A1	2	9	8	1	3	3	8.92307e-05	0.000133095	0.000179382	5.30801e-05	3.14468e-05	4.4318e-05	0.000133902	4.29483e-05	3.11775	1.64051	0.0273533	723	0.135897	1.56299
Q9DCV4	Rmdn1	Regulator of microtubule dynamics protein 1	0	3	0	10	21	9	0	5.16377e-05	0	0.000444829	0.000285495	0.000165066	1.72126e-05	0.000298464	0.0576706	-4.11602	0.0273888	724	0.135885	1.56243
Q9CQ62	Decr1	2,4-dienoyl-CoA reductase, mitochondrial	4	6	4	6	18	12	0.000132381	0.000112832	7.01874e-05	0.000224996	0.000293253	0.000180341	0.000105134	0.000232863	0.451482	-1.14726	0.0273901	725	0.135704	1.56241
P70195	Psmb7	Proteasome subunit beta type-7	4	12	7	0	2	2	0.000114357	0.000284287	0.000169767	0	2.41811e-05	2.72628e-05	0.000189471	1.71479e-05	11.0492	3.46587	0.0274261	726	0.135695	1.56184
P26645	Marcks	Myristoylated alanine-rich C-kinase substrate	11	21	15	11	41	33	0.000615085	0.000662601	0.000545334	0.000731785	0.000924881	0.00083094	0.000607673	0.000829202	0.732841	-0.448427	0.0275029	727	0.135888	1.56062
Q8BH57	Wdr48	WD repeat-containing protein 48	2	9	9	0	0	0	2.81156e-05	7.92135e-05	9.27526e-05	0	0	0	6.66939e-05	0	-	-	0.0275625	728	0.135995	1.55968
Q8JZW4	Cpne5	Copine-5	4	6	6	2	1	3	5.3418e-05	4.78063e-05	5.94758e-05	3.81318e-05	7.53025e-06	1.69798e-05	5.35667e-05	2.08806e-05	2.56538	1.35917	0.0276361	729	0.136171	1.55852
Q9Z0X1	Aifm1	Apoptosis-inducing factor 1, mitochondrial	11	22	28	3	11	15	0.000196687	0.000231611	0.000326566	8.62119e-05	7.29647e-05	0.000143961	0.000251621	0.000101046	2.49017	1.31624	0.0277042	730	0.13632	1.55745
Q3TEA8	Hp1bp3	Heterochromatin protein 1-binding protein 3	2	2	2	0	0	0	5.71785e-05	2.2743e-05	2.82946e-05	0	0	0	3.6072e-05	0	-	-	0.0278021	731	0.136614	1.55592
P63044	Vamp2	Vesicle-associated membrane protein 2	37	36	31	29	54	53	0.00371384	0.00361153	0.00256749	0.00454842	0.00454243	0.00451371	0.00329762	0.00453485	0.727172	-0.459631	0.0278732	732	0.136777	1.55481
Q8BLE7	Slc17a6	Vesicular glutamate transporter 2	4	15	4	0	0	0	0.000108855	0.000211076	8.07999e-05	0	0	0	0.000133577	0	-	-	0.0279327	733	0.136882	1.55389
P97798	Neo1	Neogenin	4	13	12	0	4	1	2.12169e-05	5.48543e-05	5.77452e-05	0	8.97275e-06	3.37208e-06	4.46055e-05	4.11495e-06	10.8399	3.43828	0.0280254	734	0.137149	1.55245
Q8C3X2	Ccdc90b	Coiled-coil domain-containing protein 90B, mitochondrial	0	1	0	3	31	20	0	2.46086e-05	0	0.000176657	0.000566902	0.000471986	8.20287e-06	0.000405182	0.0202449	-5.6263	0.0280359	735	0.137014	1.55228
Q8CI32	Bag5	BAG family molecular chaperone regulator 5	1	3	0	7	28	16	1.41731e-05	4.93273e-05	0	0.000151759	0.000344648	0.000185838	2.11668e-05	0.000227415	0.0930757	-3.42545	0.0280678	736	0.136983	1.55179
P24549	Aldh1a1	Retinal dehydrogenase 1	2	3	5	0	1	1	3.79364e-05	3.14362e-05	7.03975e-05	0	4.45653e-06	1.00489e-05	4.659e-05	4.83516e-06	9.63568	3.26839	0.028088	737	0.136895	1.55148
Q8BW96	Camk1d	Calcium/calmodulin-dependent protein kinase type 1D	11	13	13	0	8	13	0.000279744	0.000237265	0.000315539	0	9.27884e-05	0.000176535	0.000277516	8.97745e-05	3.09126	1.62819	0.0281504	738	0.137014	1.55052
O89084	Pde4a	cAMP-specific 3',5'-cyclic phosphodiesterase 4A	2	2	2	0	0	0	2.25191e-05	7.46423e-06	1.39294e-05	0	0	0	1.46376e-05	0	-	-	0.028385	739	0.137969	1.54691
P54761	Ephb4	Ephrin type-B receptor 4	1	3	3	0	0	0	6.41882e-06	1.27656e-05	1.98521e-05	0	0	0	1.30121e-05	0	-	-	0.0284677	740	0.138184	1.54565
Q3UNZ8		Quinone oxidoreductase-like protein 2	1	2	3	0	0	0	1.81011e-05	3.59989e-05	5.59828e-05	0	0	0	3.66943e-05	0	-	-	0.0284677	741	0.137997	1.54565
Q62433	Ndrg1	Protein NDRG1	4	6	2	0	1	1	0.000112557	0.000111925	3.97847e-05	0	5.6668e-06	1.2778e-05	8.80892e-05	6.14826e-06	14.3275	3.84072	0.028475	742	0.137847	1.54554
Q6WQJ1	Dagla	Sn1-specific diacylglycerol lipase alpha	11	23	9	0	0	0	0.000103162	0.00016896	5.63046e-05	0	0	0	0.000109476	0	-	-	0.0285537	743	0.138042	1.54434
Q60714	Slc27a1	Long-chain fatty acid transport protein 1	1	2	1	0	0	0	1.96142e-05	1.9504e-05	6.06625e-06	0	0	0	1.50615e-05	0	-	-	0.0286038	744	0.138098	1.54358
Q8CA95	Pde10a	cAMP and cAMP-inhibited cGMP 3',5'-cyclic phosphodiesterase 10A	1	1	3	0	0	0	1.60389e-05	7.97444e-06	2.48025e-05	0	0	0	1.6272e-05	0	-	-	0.0286044	745	0.137916	1.54357
P47746	Cnr1	Cannabinoid receptor 1	2	6	2	0	1	0	5.35761e-05	9.32318e-05	4.14249e-05	0	1.88814e-05	0	6.27443e-05	6.29378e-06	9.96925	3.31748	0.0286214	746	0.137812	1.54331
Q920E5	Fdps	Farnesyl pyrophosphate synthase	1	1	4	4	10	6	5.38417e-05	1.78465e-05	8.88113e-05	0.000170819	0.00013915	0.000114097	5.34998e-05	0.000141355	0.378478	-1.40172	0.0286499	747	0.137765	1.54288
Q80TB8	Vat1l	Synaptic vesicle membrane protein VAT-1 homolog-like	9	9	12	0	1	7	0.000303855	0.000128413	0.000244337	0	1.07085e-05	8.45124e-05	0.000225535	3.17403e-05	7.10565	2.82897	0.0287365	748	0.137996	1.54157
Q99MR8	Mccc1	Methylcrotonoyl-CoA carboxylase subunit alpha, mitochondrial	8	10	13	4	9	8	0.000114867	8.34702e-05	0.000131173	6.30743e-05	5.60515e-05	6.67056e-05	0.000109837	6.19438e-05	1.77317	0.82633	0.0288623	749	0.138416	1.53967
Q9CQ92	Fis1	Mitochondrial fission 1 protein	1	5	2	6	24	18	4.16801e-05	0.000186507	0.000154689	0.000347116	0.000778514	0.000579632	0.000127626	0.000568421	0.224527	-2.15504	0.0289744	750	0.138768	1.53799
Q62048	Pea15	Astrocytic phosphoprotein PEA-15	4	11	9	6	26	27	0.000341136	0.000678441	0.000512458	0.000811718	0.00103049	0.0012199	0.000510678	0.0010207	0.50032	-0.999076	0.0289755	751	0.138589	1.53797
P16381	D1Pas1	Putative ATP-dependent RNA helicase Pl10	7	9	7	0	2	5	0.000134387	6.20435e-05	8.3126e-05	0	1.69145e-05	3.05122e-05	9.31854e-05	1.58089e-05	5.89448	2.55936	0.029055	752	0.138784	1.53678
Q8VHL1	Setd7	Histone-lysine N-methyltransferase SETD7	2	2	3	0	0	2	6.92391e-05	2.58189e-05	5.35355e-05	0	0	1.37555e-05	4.95312e-05	4.58517e-06	10.8025	3.43329	0.0290971	753	0.1388	1.53615
Q922F4	Tubb6	Tubulin beta-6 chain	95	106	104	56	79	102	0.00382674	0.00276233	0.00324375	0.00204032	0.00123374	0.00223006	0.00327761	0.00183471	1.78645	0.837094	0.029163	754	0.13893	1.53517
Q80XI4	Pip4k2b	Phosphatidylinositol 5-phosphate 4-kinase type-2 beta	8	11	13	4	6	8	0.000243668	0.000181725	0.000282606	0.00014495	6.44054e-05	0.000121022	0.000236	0.000110126	2.143	1.09963	0.0292395	755	0.13911	1.53403
Q91V14	Slc12a5	Solute carrier family 12 member 5	36	72	34	12	13	8	0.000356295	0.000581265	0.000261712	0.000125844	5.10112e-05	3.98161e-05	0.000399758	7.22237e-05	5.53499	2.46858	0.0292765	756	0.139102	1.53348
P34152	Ptk2	Focal adhesion kinase 1	1	4	6	0	0	1	1.74368e-05	2.88982e-05	4.31427e-05	0	0	9.23765e-06	2.98259e-05	3.07922e-06	9.6862	3.27593	0.0292803	757	0.138936	1.53342
Q920M5	Coro6	Coronin-6	4	2	3	0	0	0	6.72545e-05	2.00631e-05	4.9921e-05	0	0	0	4.57462e-05	0	-	-	0.0293985	758	0.139313	1.53167
Q6PAR5	Gapvd1	GTPase-activating protein and VPS9 domain-containing protein 1	2	7	5	0	0	1	8.6905e-06	2.59251e-05	2.15023e-05	0	0	3.45303e-06	1.8706e-05	1.15101e-06	16.2518	4.02253	0.0294979	759	0.1396	1.53021
O35382	Exoc4	Exocyst complex component 4	4	9	15	0	2	0	3.89869e-05	5.81521e-05	0.000104501	0	6.86991e-06	0	6.72134e-05	2.28997e-06	29.3512	4.87535	0.0295025	760	0.139438	1.53014
Q9QZ88	Vps29	Vacuolar protein sorting-associated protein 29	6	5	6	0	3	6	0.000348098	0.000224993	0.000258382	0	6.13385e-05	0.000165973	0.000277158	7.57706e-05	3.65785	1.871	0.0296165	761	0.139793	1.52847
O35643	Ap1b1	AP-1 complex subunit beta-1	86	117	124	51	93	91	0.00104806	0.000821714	0.0010971	0.00075134	0.000464065	0.000568586	0.000988956	0.000594664	1.66305	0.733833	0.0298171	762	0.140555	1.52554
Q99JB2	Stoml2	Stomatin-like protein 2, mitochondrial	12	13	13	21	44	34	0.000466628	0.000249851	0.000321941	0.00111032	0.000790623	0.000641794	0.00034614	0.00084758	0.408386	-1.29199	0.0300887	763	0.141649	1.5216
Q9DBF1	Aldh7a1	Alpha-aminoadipic semialdehyde dehydrogenase	19	20	27	2	13	16	0.000411388	0.000239603	0.0004435	4.1952e-05	0.000115985	0.00018681	0.00036483	0.000114916	3.17477	1.66665	0.0300953	764	0.141495	1.5215
Q61033	Tmpo	Lamina-associated polypeptide 2, isoforms alpha/zeta	1	1	2	0	0	1	1.82839e-05	9.09063e-06	1.69645e-05	0	0	7.26482e-06	1.47797e-05	2.42161e-06	6.10325	2.60958	0.0301862	765	0.141737	1.52019
P31786	Dbi	Acyl-CoA-binding protein	0	9	6	8	26	24	0	0.000651704	0.000675655	0.00112628	0.00228405	0.00196751	0.000442453	0.00179261	0.24682	-2.01847	0.0301949	766	0.141593	1.52007
Q9D0S9	Hint2	Histidine triad nucleotide-binding protein 2, mitochondrial	0	4	3	2	11	9	0	9.66228e-05	0.000168292	0.000231208	0.000452023	0.000386083	8.83049e-05	0.000356438	0.247743	-2.01309	0.0303441	767	0.142107	1.51793
Q61599	Arhgdib	Rho GDP-dissociation inhibitor 2	0	1	0	1	2	4	0	1.57495e-05	0	0.000150748	5.5818e-05	8.81041e-05	5.24984e-06	9.82233e-05	0.053448	-4.22572	0.0305393	768	0.142835	1.51514
Q6I6G8	Hecw2	E3 ubiquitin-protein ligase HECW2	1	4	3	0	0	0	4.01481e-06	1.3973e-05	1.2417e-05	0	0	0	1.01349e-05	0	-	-	0.0305899	769	0.142886	1.51442
P27773	Pdia3	Protein disulfide-isomerase A3	54	65	69	59	121	127	0.00122944	0.000891953	0.00107864	0.00164181	0.00133079	0.0016898	0.00106668	0.00155413	0.686349	-0.542987	0.0307214	770	0.143313	1.51256
Q9R1V4	Adam11	Disintegrin and metalloproteinase domain-containing protein 11	13	11	15	0	1	1	0.000262267	8.55731e-05	0.000162227	0	5.77677e-06	3.25648e-06	0.000170022	3.01108e-06	56.4655	5.8193	0.0309925	771	0.14439	1.50874
P05214	Tuba3a	Tubulin alpha-3 chain	138	156	143	84	109	124	0.00815152	0.00517984	0.00609591	0.00400319	0.00209379	0.00318294	0.00647576	0.00309331	2.09347	1.0659	0.0311371	772	0.144876	1.50672
Q8BIK4	Dock9	Dedicator of cytokinesis protein 9	6	26	24	0	0	0	2.46633e-05	8.58368e-05	8.00922e-05	0	0	0	6.35307e-05	0	-	-	0.0311613	773	0.144801	1.50638
P97300	Nptn	Neuroplastin	54	58	48	9	34	47	0.0016756	0.00102352	0.00121414	0.000284788	0.00049491	0.000779907	0.00130442	0.000519868	2.50914	1.32719	0.0311958	774	0.144774	1.5059
Q6VNS1	Ntrk3	NT-3 growth factor receptor	6	17	20	0	2	7	7.67925e-05	0.000122178	0.000171002	0	1.08253e-05	5.18708e-05	0.000123324	2.08987e-05	5.90104	2.56097	0.0311965	775	0.144591	1.50589
Q60676	Ppp5c	Serine/threonine-protein phosphatase 5	8	8	6	2	1	5	0.000190442	0.000119936	9.42396e-05	3.02099e-05	8.94878e-06	5.54907e-05	0.000134873	3.15498e-05	4.27491	2.09589	0.0312457	776	0.144632	1.50521
Q61543	Glg1	Golgi apparatus protein 1	1	7	1	16	136	98	1.07836e-05	3.21692e-05	6.67029e-06	0.000186029	0.00061186	0.000546299	1.6541e-05	0.000448063	0.0369168	-4.75958	0.0312573	777	0.144499	1.50505
Q8C754	Vps52	Vacuolar protein sorting-associated protein 52 homolog	3	6	9	1	1	0	4.38131e-05	5.22805e-05	0.000102984	1.04251e-05	6.17627e-06	0	6.63591e-05	5.5338e-06	11.9916	3.58395	0.0314039	778	0.144991	1.50302
Q8CJH3	Plxnb1	Plexin-B1	8	25	24	0	5	3	2.69082e-05	5.94602e-05	7.95225e-05	0	9.483e-06	4.75179e-06	5.5297e-05	4.74493e-06	11.6539	3.54274	0.0314903	779	0.145203	1.50182
P61027	Rab10	Ras-related protein Rab-10	15	22	25	8	12	14	0.000981984	0.000708728	0.0013128	0.000527617	0.00027909	0.000352416	0.00100117	0.000386374	2.59119	1.37361	0.0315796	780	0.145428	1.50059
Q8R4N0	Clybl	Citrate lyase subunit beta-like protein, mitochondrial	6	11	8	18	29	29	0.000168693	0.000279577	0.000173911	0.000802798	0.000455792	0.000491536	0.000207394	0.000583375	0.355507	-1.49205	0.0316083	781	0.145374	1.5002
Q56A07	Scn2b	Sodium channel subunit beta-2	6	15	9	0	2	11	0.00047147	0.000600679	0.000382766	0	4.1539e-05	0.000304413	0.000484972	0.000115317	4.20554	2.07229	0.031932	782	0.146675	1.49577
Q8QZS1	Hibch	3-hydroxyisobutyryl-CoA hydrolase, mitochondrial	4	13	10	6	31	29	0.000131644	0.000196358	0.000173038	0.000234931	0.000376953	0.000359609	0.000167013	0.000323831	0.515742	-0.955279	0.0320123	783	0.146856	1.49468
Q3UNH4	Gprin1	G protein-regulated inducer of neurite outgrowth 1	47	74	78	8	65	67	0.000666166	0.00061511	0.000798896	0.000113222	0.000321013	0.000483465	0.000693391	0.0003059	2.26672	1.18061	0.0322775	784	0.147883	1.4911
P57780	Actn4	Alpha-actinin-4	71	84	102	42	75	74	0.000958643	0.000680407	0.000966808	0.000628115	0.000401498	0.000449905	0.000868619	0.000493173	1.76129	0.816631	0.0323314	785	0.147942	1.49037
G3X9K3	Arfgef1	Brefeldin A-inhibited guanine nucleotide-exchange protein 1	2	14	9	0	1	0	1.37278e-05	4.60712e-05	3.18429e-05	0	1.20949e-06	0	3.05473e-05	4.03164e-07	75.769	6.24353	0.0323473	786	0.147826	1.49016
Q61011	Gnb3	Guanine nucleotide-binding protein G(I)/G(S)/G(T) subunit beta-3	4	7	4	2	2	6	9.31673e-05	0.000129702	8.06811e-05	4.43375e-05	1.97005e-05	5.92297e-05	0.000101183	4.10892e-05	2.46253	1.30014	0.0324037	787	0.147896	1.48941
Q91VM9	Ppa2	Inorganic pyrophosphatase 2, mitochondrial	3	10	12	9	47	42	0.000134387	0.000219539	0.000237503	0.000342608	0.000642753	0.000678898	0.000197143	0.000554753	0.35537	-1.4926	0.032431	788	0.147833	1.48904
O88741	Gdap1	Ganglioside-induced differentiation-associated protein 1	15	27	27	26	78	49	0.000530898	0.000431132	0.000569211	0.000884274	0.00121615	0.00077346	0.000510413	0.00095796	0.532813	-0.908299	0.032444	789	0.147705	1.48886
Q99LG2	Tnpo2	Transportin-2	6	10	8	4	8	8	6.42823e-05	5.6819e-05	7.06886e-05	5.09857e-05	3.77574e-05	4.82451e-05	6.39299e-05	4.56627e-05	1.40005	0.485475	0.0324761	790	0.147664	1.48844
P35980	Rpl18	60S ribosomal protein L18	0	3	1	2	9	16	0	8.3774e-05	4.16893e-05	0.00016037	0.000368161	0.00044186	4.18211e-05	0.000323464	0.129292	-2.9513	0.0325192	791	0.147672	1.48786
O88809	Dcx	Neuronal migration protein doublecortin	2	3	4	0	0	3	5.19293e-05	5.16377e-05	8.56568e-05	0	0	3.43888e-05	6.30746e-05	1.14629e-05	5.50248	2.46008	0.032662	792	0.148134	1.48596
Q9EPK7	Xpo7	Exportin-7	3	11	4	1	2	1	3.49699e-05	6.66493e-05	3.24463e-05	1.38682e-05	6.16206e-06	4.63157e-06	4.46885e-05	8.22062e-06	5.43615	2.44258	0.0326672	793	0.14797	1.48589
O55026	Entpd2	Ectonucleoside triphosphate diphosphohydrolase 2	11	10	11	0	4	5	0.000294371	0.000127269	0.000158335	0	3.15738e-05	4.0683e-05	0.000193325	2.40856e-05	8.02658	3.00479	0.0326835	794	0.147858	1.48567
P12657	Chrm1	Muscarinic acetylcholine receptor M1	1	3	2	0	1	0	1.37726e-05	3.42381e-05	3.40765e-05	0	9.70748e-06	0	2.73624e-05	3.23583e-06	8.45607	3.07999	0.0327232	795	0.147851	1.48514
P47962	Rpl5	60S ribosomal protein L5	1	6	5	0	3	4	8.53249e-05	0.000116663	0.000118751	0	3.75879e-05	6.7805e-05	0.000106913	3.5131e-05	3.04327	1.60562	0.0327333	796	0.147711	1.48501
A2AWA9	Rabgap1	Rab GTPase-activating protein 1	2	6	9	0	0	0	2.38172e-05	2.96044e-05	6.26124e-05	0	0	0	3.8678e-05	0	-	-	0.0328707	797	0.148145	1.48319
Q8CHC4	Synj1	Synaptojanin-1	27	87	60	16	17	1	0.000201251	0.000440266	0.000311213	0.000134083	5.9577e-05	3.19855e-06	0.000317577	6.56195e-05	4.83967	2.27491	0.0329659	798	0.148388	1.48193
Q8CGE9	Rgs12	Regulator of G-protein signaling 12	1	4	2	0	0	1	9.17506e-06	1.82471e-05	8.51295e-06	0	0	3.64556e-06	1.19784e-05	1.21519e-06	9.85722	3.30118	0.0330088	799	0.148395	1.48137
Q8R010	Aimp2	Aminoacyl tRNA synthase complex-interacting multifunctional protein 2	0	0	0	1	3	2	0	0	0	2.35543e-05	5.5818e-05	2.35993e-05	0	3.43239e-05	0	-	0.0330963	800	0.148602	1.48022
Q9CZD3	Gars	Glycine--tRNA ligase	2	4	7	0	1	2	5.2143e-05	2.59251e-05	6.98825e-05	0	6.12543e-06	1.38121e-05	4.93169e-05	6.64585e-06	7.4207	2.89156	0.0332311	801	0.149021	1.47846
Q61990	Pcbp2	Poly(rC)-binding protein 2	7	8	6	0	3	4	0.000245015	0.000174028	9.74286e-05	0	3.70064e-05	4.86763e-05	0.000172157	2.85609e-05	6.02772	2.59161	0.0333408	802	0.149327	1.47702
Q61733	Mrps31	28S ribosomal protein S31, mitochondrial	0	1	0	4	31	22	0	8.20287e-06	0	0.000117772	0.000418635	0.000314658	2.73429e-06	0.000283688	0.00963837	-6.69699	0.0334354	803	0.149564	1.47579
Q8C0T5	Sipa1l1	Signal-induced proliferation-associated 1-like protein 1	10	48	41	0	1	2	5.33281e-05	0.000192671	0.000169331	0	1.25293e-06	2.82521e-06	0.000138443	1.35938e-06	101.843	6.6702	0.033505	804	0.149689	1.47489
Q8VCT3	Rnpep	Aminopeptidase B	3	6	9	0	0	1	3.89869e-05	3.8768e-05	9.04338e-05	0	0	3.87271e-06	5.60629e-05	1.2909e-06	43.4292	5.44059	0.0335948	805	0.149904	1.47373
Q8R464	Cadm4	Cell adhesion molecule 4	9	17	11	0	3	12	0.000326566	0.000357205	0.0002121	0	4.60355e-05	0.000181658	0.000298624	7.58978e-05	3.93455	1.9762	0.033714	806	0.150249	1.47219
O88844	Idh1	Isocitrate dehydrogenase [NADP] cytoplasmic	22	25	26	3	16	25	0.000550902	0.000349989	0.000454353	5.46187e-05	0.000188757	0.000279696	0.000451748	0.000174357	2.59094	1.37348	0.033736	807	0.150161	1.47191
P70208	Plxna3	Plexin-A3	4	13	8	1	2	2	1.35371e-05	3.87007e-05	2.93072e-05	4.02638e-06	3.57808e-06	4.03407e-06	2.71817e-05	3.87951e-06	7.00648	2.80869	0.0337479	808	0.150028	1.47175
Q9ERD7	Tubb3	Tubulin beta-3 chain	159	155	166	78	114	153	0.00613828	0.00393388	0.00511185	0.00276371	0.00177625	0.00327803	0.00506134	0.002606	1.94219	0.957683	0.0338419	809	0.15026	1.47055
P16125	Ldhb	L-lactate dehydrogenase B chain	48	66	78	27	41	49	0.0016123	0.00124487	0.001889	0.00110578	0.000548153	0.000731061	0.00158206	0.000794999	1.99001	0.992776	0.0339362	810	0.150492	1.46934
P47753	Capza1	F-actin-capping protein subunit alpha-1	8	12	5	1	4	6	0.00026582	0.000319396	0.000150723	5.2709e-05	6.24537e-05	0.000114421	0.000245313	7.65279e-05	3.20554	1.68057	0.0340015	811	0.150596	1.4685
Q9EQQ9	Mgea5	Bifunctional protein NCOAT	3	5	4	0	0	3	5.53308e-05	2.75101e-05	2.5669e-05	0	0	1.09924e-05	3.617e-05	3.66414e-06	9.87135	3.30325	0.0340263	812	0.15052	1.46819
Q9D0I4	Stx17	Syntaxin-17	0	0	0	2	2	2	0	0	0	7.51234e-05	2.96707e-05	3.3452e-05	0	4.6082e-05	0	-	0.0340331	813	0.150365	1.4681
P62737	Acta2	Actin, aortic smooth muscle	73	89	73	48	74	72	0.00300804	0.0024982	0.00238038	0.00207928	0.00108971	0.00142222	0.00262888	0.0015304	1.71777	0.780535	0.0345234	814	0.152344	1.46189
P63268	Actg2	Actin, gamma-enteric smooth muscle	73	89	73	48	74	72	0.00301604	0.00250484	0.00238671	0.00208481	0.00109261	0.001426	0.00263587	0.00153447	1.71777	0.780535	0.0345234	815	0.152157	1.46189
Q5SQX6	Cyfip2	Cytoplasmic FMR1-interacting protein 2	68	100	113	44	48	45	0.000616852	0.000522889	0.000700567	0.000463191	0.000176408	0.0001788	0.000613436	0.0002728	2.24867	1.16907	0.034525	816	0.151978	1.46187
P60229	Eif3e	Eukaryotic translation initiation factor 3 subunit E	0	1	1	2	15	13	0	7.07843e-06	1.76126e-05	5.08138e-05	0.00015052	0.000164046	8.23033e-06	0.000121793	0.0675762	-3.88734	0.0345633	817	0.15196	1.46139
Q9CZJ2	Hspa12b	Heat shock 70 kDa protein 12B	3	4	5	2	1	2	5.54924e-05	3.67872e-05	5.72087e-05	3.30104e-05	6.51889e-06	1.10245e-05	4.98294e-05	1.68513e-05	2.95701	1.56414	0.0345791	818	0.151844	1.46119
Q8BZN6	Dock10	Dedicator of cytokinesis protein 10	1	5	3	0	0	0	2.94669e-06	1.02555e-05	1.09362e-05	0	0	0	8.04612e-06	0	-	-	0.034635	819	0.151903	1.46049
Q8BGQ7	Aars	Alanine--tRNA ligase, cytoplasmic	17	30	27	13	9	17	0.000248703	0.000198496	0.000250997	0.000171304	3.45979e-05	8.06147e-05	0.000232732	9.55056e-05	2.43684	1.28501	0.0347473	820	0.15221	1.45908
Q91Z69	Srgap1	SLIT-ROBO Rho GTPase-activating protein 1	4	5	7	0	3	4	4.77241e-05	2.66941e-05	4.79702e-05	0	1.26142e-05	2.13327e-05	4.07961e-05	1.13157e-05	3.60528	1.85011	0.0347998	821	0.152254	1.45842
P61804	Dad1	Dolichyl-diphosphooligosaccharide--protein glycosyltransferase subunit DAD1	0	2	0	2	4	7	0	0.000139376	0	0.000200107	0.000177827	0.00026732	4.64587e-05	0.000215085	0.216002	-2.21088	0.0348101	822	0.152114	1.4583
P60879	Snap25	Synaptosomal-associated protein 25	84	123	101	108	197	189	0.00461314	0.00467898	0.0047368	0.0074642	0.00557096	0.00623205	0.00467631	0.00642241	0.728124	-0.457744	0.0348143	823	0.151948	1.45824
Q921Q7	Rin1	Ras and Rab interactor 1	2	3	3	0	0	1	4.98195e-05	2.47699e-05	2.05442e-05	0	0	6.59832e-06	3.17112e-05	2.19944e-06	14.4178	3.84978	0.0348292	824	0.151828	1.45806
[truncated: 2,768 more rows]

## Sheet: Positive FC + Exclusives (sig)
Accession	Gene	Description	Peptide Count MF (rep1)	Peptide Count MF (rep2)	Peptide Count MF (rep3)	Peptide Count P2 (rep1)	Peptide Count P2 (rep2)	Peptide Count P2 (rep3)	NSAF MF (rep1)	NSAF MF (rep2)	NSAF MF (rep3)	NSAF P2 (rep1)	NSAF P2 (rep2)	NSAF P2 (rep3)	NSAF Average MF	NSAF Average P2	Ratio (MF/P2)	Log2(Ratio)	T-Test p value	Rank	q value	-Log10(p value)
[truncated: 743 more rows]

[truncated: 3 more sheets: All MF CSPs (sig), Positive FC MF CSPs (sig), Exclusive MF CSPs (sig)]
