# Supplementary material for: Synapse type-specific proteomic dissection identifies IgSF8 as a hippocampal CA3 microcircuit organizer
Source: Nat Commun. 2020 Oct 14;11:5171. doi: 10.1038/s41467-020-18956-x (PMC7560607; doi:10.1038/s41467-020-18956-x)
Supplement: Supplementary file 5 — Supplementary Data 2 [file 41467_2020_18956_MOESM5_ESM.xlsx]

## Sheet: Cell-surface proteins
Gene	Protein	log2 Fold Difference	(-log10) p value	Functional Group	Protein Family/Domains	Identified/Associated with mossy fiber circuit in literature?	Identified/Associated with synapses in literature?	SynGO
Adam11	Disintegrin and metalloproteinase domain-containing protein 11	5.8193	1.50874	Cell surface receptor	Other	No	Yes (https://www.ncbi.nlm.nih.gov/pubmed/26269648; https://www.ncbi.nlm.nih.gov/pubmed/27565350)	No
Adam22	Disintegrin and metalloproteinase domain-containing protein 22	2.14638	2.63274	Cell surface receptor	Other	No	Yes (https://www.ncbi.nlm.nih.gov/pubmed/26178195; https://www.ncbi.nlm.nih.gov/pubmed/27565350)	Yes
Adam23	Disintegrin and metalloproteinase domain-containing protein 23	2.04585	1.7429	Cell surface receptor	Other	No	Yes (https://www.ncbi.nlm.nih.gov/pubmed/20133599; https://www.ncbi.nlm.nih.gov/pubmed/27565350)	Yes
Alcam	CD166 antigen	1.78577	2.14581	Cell adhesion	Ig	No	Yes (https://www.ncbi.nlm.nih.gov/pubmed/28720382; https://www.ncbi.nlm.nih.gov/pubmed/30487426)	No
Apmap	Adipocyte plasma membrane-associated protein	2.02355	1.34956	Uncharacterized	Uncharacterized	No	No	No
Brinp2	BMP/retonic acid-inducible neural-specific protein 2	2.34909	2.5824	Uncharacterized	Uncharacterized	No	Yes (https://www.ncbi.nlm.nih.gov/pubmed/27565350; https://www.ncbi.nlm.nih.gov/pubmed/30487426)	No
Cadm4	Cell adhesion molecule 4	1.9762	1.47219	Synaptic Adhesion	Ig	No	No	No
Cd200	OX-2 membrane glycoprotein	2.52831	2.41303	Cell adhesion	Ig	No	Yes (https://www.ncbi.nlm.nih.gov/pubmed/30487426)	No
Cntn1	Contactin-1	1.49981	2.79677	Cell adhesion	Ig/Fibronectin type-III	No	Yes (https://www.ncbi.nlm.nih.gov/pubmed/1729438; https://www.ncbi.nlm.nih.gov/pubmed/30487426; https://www.ncbi.nlm.nih.gov/pubmed/27565350)	Yes
Cntnap1	Contactin-associated protein 1	2.60963	1.95787	Cell surface receptor	EGF-like/Laminin G-like	No	Yes (https://www.ncbi.nlm.nih.gov/pubmed/22223644; https://www.ncbi.nlm.nih.gov/pubmed/30487426)	Yes
Cntnap2	Contactin-associated protein-like 2	2.93645	2.09951	Cell surface receptor	EGF-like/Laminin G-like	No	Yes (https://www.ncbi.nlm.nih.gov/pubmed/30843029; https://www.ncbi.nlm.nih.gov/pubmed/30779956)	No
Crtac1	Cartilage acidic protein 1	#DIV/0!	2.35315	Extracellular matrix	Other	No	Yes (https://www.ncbi.nlm.nih.gov/pubmed/27565350)	No
Elfn1	Protein ELFN1	4.32336	2.28002	Synaptic Adhesion	LRR/Fibronectin type-III	No	Yes (https://www.ncbi.nlm.nih.gov/pubmed/25047565)	No
Elfn2	Protein phosphatase 1 regulatory subunit 29	4.63986	1.57546	Synaptic Adhesion	LRR/Fibronectin type-III	No	No	No
Epha4	Ephrin type-A receptor 4	3.50054	3.84973	Receptor tyrosine kinase	Protein kinase/Fibronectin type-III	Yes (https://www.ncbi.nlm.nih.gov/pubmed/19086003; https://www.ncbi.nlm.nih.gov/pubmed/14697664; https://www.ncbi.nlm.nih.gov/pubmed/20223199)	Yes (https://www.ncbi.nlm.nih.gov/pubmed/18410519; https://www.ncbi.nlm.nih.gov/pubmed/12496762; https://www.ncbi.nlm.nih.gov/pubmed/17143272)	Yes
Epha6	Ephrin type-A receptor 6	#DIV/0!	1.79651	Receptor tyrosine kinase	Protein kinase/Fibronectin type-III	No	Yes (https://www.ncbi.nlm.nih.gov/pubmed/27565350)	No
Epha7	Ephrin type-A receptor 7	#DIV/0!	2.8163	Receptor tyrosine kinase	Protein kinase/Fibronectin type-III	Yes (https://www.ncbi.nlm.nih.gov/pubmed/26780036)	Yes (https://www.ncbi.nlm.nih.gov/pubmed/24707048; https://www.ncbi.nlm.nih.gov/pmc/articles/PMC4942821/; https://www.ncbi.nlm.nih.gov/pubmed/27565350)	Yes
Ephb2	Ephrin type-B receptor 2	#DIV/0!	1.40321	Receptor tyrosine kinase	Protein kinase/Fibronectin type-III	Yes (https://www.ncbi.nlm.nih.gov/pubmed/30185604; https://www.ncbi.nlm.nih.gov/pubmed/12052960)	Yes (https://www.ncbi.nlm.nih.gov/pubmed/18410519; https://www.cell.com/abstract/S0896-6273(01)00553-0; https://www.pnas.org/content/107/19/8830)	Yes
Ephb4	Ephrin type-B receptor 4	#DIV/0!	1.54565	Receptor tyrosine kinase	Protein kinase/Fibronectin type-III	No	No	No
Fam171a2	Protein FAM171A2	3.80722	3.21811	Uncharacterized	Uncharacterized	No	No	No
Gpr37l1	G-protein coupled receptor 37-like 1	2.71897	1.31117	G-protein coupled receptor	Uncharacterized	No	No	No
Hapln1	Hyaluronan and proteoglycan link protein 1	2.32039	1.32449	Extracellular matrix	Ig	No	Yes (https://www.ncbi.nlm.nih.gov/pubmed/24534009; https://www.ncbi.nlm.nih.gov/pubmed/30487426)	Yes
Hepacam	Hepatocyte cell adhesion molecule	1.56633	1.56924	Cell adhesion	Ig	No	Yes (https://www.ncbi.nlm.nih.gov/pubmed/19187093)	No
Icam5	Intercellular adhesion molecule 5	1.51598	2.3018	Cell adhesion	Ig	No	Yes (https://www.ncbi.nlm.nih.gov/pubmed/23015592)	No
Igsf8	Immunoglobulin superfamily member 8	1.99256	2.06107	Uncharacterized	Ig	No	Yes (https://www.ncbi.nlm.nih.gov/pubmed/22687584 ; https://www.ncbi.nlm.nih.gov/pubmed/27062398; https://www.ncbi.nlm.nih.gov/pubmed/19187093)	No
Islr2	Immunoglobulin superfamily containing leucine-rich repeat protein 2	2.9955	2.00222	Cell surface receptor	Ig/LRR	No	No	No
Kit	Mast/stem cell growth factor receptor Kit	3.30669	2.1666	Receptor tyrosine kinase	Ig	Yes - Associated (https://www.ncbi.nlm.nih.gov/pubmed/8700840; https://www.ncbi.nlm.nih.gov/pubmed/11112797; https://www.ncbi.nlm.nih.gov/pubmed/12137920)	Yes (https://www.ncbi.nlm.nih.gov/pubmed/8700840; https://www.ncbi.nlm.nih.gov/pubmed/11112797; https://www.ncbi.nlm.nih.gov/pubmed/12137920)	No
L1cam	Neural cell adhesion molecule L1	1.40673	2.61099	Cell adhesion	Ig/Fibronectin type-III	No	Yes (https://www.ncbi.nlm.nih.gov/pubmed/7997264; https://www.ncbi.nlm.nih.gov/pubmed/30487426)	Yes
Lgi1	Leucine-rich glioma-inactivated protein 1	3.04665	2.16457	Secreted glycoprotein	LRR	No	Yes (https://www.ncbi.nlm.nih.gov/pubmed/26178195; https://www.ncbi.nlm.nih.gov/pubmed/30487426)	Yes
Lingo1	Leucine-rich repeat and immunoglobulin-like domain-containing nogo receptor-interacting protein 1	1.59534	1.39605	Cell surface receptor	Ig/LRR	No	Yes (https://www.ncbi.nlm.nih.gov/pubmed/27166169)	No
Lphn1	Latrophilin-1	2.95232	2.25283	Synaptic Adhesion	Other	No	Yes (https://www.ncbi.nlm.nih.gov/pubmed/24273166)	Yes
Lphn3	Latrophilin-3	2.41319	2.29891	Synaptic Adhesion	Other	No	Yes (https://www.ncbi.nlm.nih.gov/pubmed/22405201)	Yes
Lrfn1	Leucine-rich repeat and fibronectin type III domain-containing protein 1	#DIV/0!	2.03959	Synaptic Adhesion	Ig/LRR/Fibronectin type-III	No	Yes (https://www.ncbi.nlm.nih.gov/pubmed/16630835)	Yes
Lrp1	Prolow-density lipoprotein receptor-related protein 1	2.81547	1.59369	Cell surface receptor	EGF-like	No	Yes (https://www.ncbi.nlm.nih.gov/pubmed/25500815)	No
Lrrc4b	Leucine-rich repeat-containing protein 4B	3.47168	1.61556	Synaptic Adhesion	LRR	No	Yes (https://www.ncbi.nlm.nih.gov/pubmed/19252495)	Yes
Lsamp	Limbic system-associated membrane protein	0.947463	1.62833	Cell adhesion	Ig (IgLON family)	No	Yes (https://www.ncbi.nlm.nih.gov/pubmed/24534009; https://www.ncbi.nlm.nih.gov/pubmed/27565350)	No
Ncam1	Neural cell adhesion molecule 1	1.25731	2.64877	Cell adhesion	Ig/Fibronectin type-III	Yes (https://www.ncbi.nlm.nih.gov/pubmed/11598921; https://www.ncbi.nlm.nih.gov/pubmed/9789073)	Yes (https://www.ncbi.nlm.nih.gov/pubmed/10023811)	Yes
Ncam2	Neural cell adhesion molecule 2	3.14523	2.12713	Cell adhesion	Ig/Fibronectin type-III	Yes (https://www.ncbi.nlm.nih.gov/pubmed/26611261)	Yes (https://www.ncbi.nlm.nih.gov/pubmed/26611261; https://www.ncbi.nlm.nih.gov/pubmed/12617969)	No
Negr1	Neuronal growth regulator 1	1.13545	1.58589	Cell adhesion	Ig (IgLON family)	No	Yes (https://www.ncbi.nlm.nih.gov/pubmed/12617969; https://www.ncbi.nlm.nih.gov/pubmed/30487426; https://www.ncbi.nlm.nih.gov/pubmed/18602091)	No
Neo1	Neogenin	3.43828	1.55245	Cell surface receptor	Ig/Fibronectin type-III	No	Yes (https://www.ncbi.nlm.nih.gov/pubmed/30487426)	No
Nfasc	Neurofascin	1.25138	2.40297	Cell adhesion	Ig/Fibronectin type-III	No	Yes (https://www.ncbi.nlm.nih.gov/pubmed/15479642; https://www.ncbi.nlm.nih.gov/pubmed/30487426)	No
Nlgn1	Neuroligin-1	1.57787	1.64805	Synaptic Adhesion	Other	No	Yes (https://www.pnas.org/content/96/3/1100)	Yes
Nlgn2	Neuroligin-2	1.32658	1.44838	Synaptic Adhesion	Other	No	Yes (https://www.ncbi.nlm.nih.gov/pubmed/15540461)	Yes
Nlgn3	Neuroligin-3	2.10293	2.13948	Synaptic Adhesion	Other	No	Yes (https://www.ncbi.nlm.nih.gov/pubmed/17897391)	Yes
Nptn	Neuroplastin	1.32719	1.5059	Cell adhesion	Ig	No	Yes (https://www.ncbi.nlm.nih.gov/pubmed/24554721; https://www.ncbi.nlm.nih.gov/pubmed/30487426; https://www.ncbi.nlm.nih.gov/pubmed/16925595; https://www.ncbi.nlm.nih.gov/pubmed/10759566)	Yes
Nptx1	Neuronal pentraxin-1	1.93749	1.62147	Secreted glycoprotein	Other	Yes (https://www.ncbi.nlm.nih.gov/pubmed/28334103)	Yes (https://www.ncbi.nlm.nih.gov/pubmed/10399937?dopt=Abstract; https://www.ncbi.nlm.nih.gov/pubmed/27565350)	Yes
Nrcam	Neuronal cell adhesion molecule	1.62968	2.46943	Cell adhesion	Ig/Fibronectin type-III	No	Yes (https://www.ncbi.nlm.nih.gov/pubmed/25143608; https://www.ncbi.nlm.nih.gov/pubmed/30487426)	Yes
Nrp1	Neuropilin-1	4.42569	2.5698	Cell surface receptor	Other	Yes (https://www.ncbi.nlm.nih.gov/pubmed/22049344 - not enough info about whole hippo)	Yes (https://www.ncbi.nlm.nih.gov/pubmed/16540575)	Yes
Nrp2	Neuropilin-2	4.81485	2.11114	Cell surface receptor	Other	Yes (https://www.ncbi.nlm.nih.gov/pubmed/12019322?dopt=Abstract; https://www.ncbi.nlm.nih.gov/pubmed/10707970; https://www.ncbi.nlm.nih.gov/pubmed/12732138)	Yes (https://www.ncbi.nlm.nih.gov/pubmed/25143608; https://www.ncbi.nlm.nih.gov/pubmed/20010807)	Yes
Nrxn1	Neurexin-1	3.36961	2.28648	Synaptic Adhesion	EGF-like/Laminin G-like	Yes (https://pubmed.ncbi.nlm.nih.gov/30100184/)	Yes (https://www.ncbi.nlm.nih.gov/pubmed/1621094)	Yes
Nrxn1	Neurexin-1-beta	1.90636	1.30928	Synaptic Adhesion	Laminin G-like	No	Yes (https://www.ncbi.nlm.nih.gov/pubmed/1621094)	N.A.
Nrxn3	Neurexin-3	4.50466	2.1417	Synaptic Adhesion	EGF-like/Laminin G-like	No	Yes (https://www.ncbi.nlm.nih.gov/pubmed/1621094)	Yes
Nrxn3	Neurexin-3-beta	3.77878	3.76128	Synaptic Adhesion	Laminin G-like	No	Yes (https://www.ncbi.nlm.nih.gov/pubmed/1621094)	N.A.
Ntm	Neurotrimin	1.06871	1.77643	Cell adhesion	Ig (IgLON family)	No	Yes (https://www.ncbi.nlm.nih.gov/pubmed/12373100)	No
Ntrk3	NT-3 growth factor receptor	2.56097	1.50589	Receptor tyrosine kinase	Protein kinase/Ig/LRR	Yes - Associated (https://www.ncbi.nlm.nih.gov/pubmed/15726425)	Yes (https://www.ncbi.nlm.nih.gov/pubmed/21262467; https://www.ncbi.nlm.nih.gov/pubmed/27565350; https://www.ncbi.nlm.nih.gov/pubmed/15726425)	Yes
Olfm1	Noelin	3.07429	1.92397	Secreted glycoprotein	Other	No	Yes (https://www.ncbi.nlm.nih.gov/pubmed/20185686; https://www.ncbi.nlm.nih.gov/pubmed/22632720; https://www.ncbi.nlm.nih.gov/pubmed/30487426; https://www.ncbi.nlm.nih.gov/pubmed/27565350)	Yes
Plxna1	Plexin-A1	2.86886	4.40822	Cell surface receptor	Other	No	No	No
Plxna2	Plexin-A2	3.46919	2.14195	Cell surface receptor	Other	Yes (https://www.ncbi.nlm.nih.gov/pubmed/20484647; https://www.ncbi.nlm.nih.gov/pubmed/17296555)	Yes (https://www.ncbi.nlm.nih.gov/pubmed/19187093)	No
Plxna3	Plexin-A3	2.80869	1.47175	Cell surface receptor	Other	Yes - Associated (https://www.ncbi.nlm.nih.gov/pubmed/12732138)	No	No
Plxna4	Plexin-A4	2.88281	4.79112	Cell surface receptor	Other	Yes (https://www.ncbi.nlm.nih.gov/pubmed/17296555)	Yes (https://www.ncbi.nlm.nih.gov/pubmed/19187093)	Yes
Plxnb1	Plexin-B1	3.54274	1.50182	Cell surface receptor	Other	No	No	No
Plxnc1	Plexin-C1	6.01119	2.32129	Cell surface receptor	Other	No	Yes (https://www.ncbi.nlm.nih.gov/pubmed/29743476; https://www.ncbi.nlm.nih.gov/pubmed/24831527)	Yes
Ptpra	Receptor-type tyrosine-protein phosphatase alpha	5.18881	3.55356	Receptor tyrosine phosphatase	Tyrosine-protein phosphatase	No	Yes (https://www.ncbi.nlm.nih.gov/pubmed/16899073; https://www.ncbi.nlm.nih.gov/pubmed/12912911)	Yes
Ptprd	Receptor-type tyrosine-protein phosphatase delta	4.05913	3.64303	Receptor tyrosine phosphatase	Tyrosine-protein phosphatase/Ig/Fibronectin type-III	No	Yes (https://www.ncbi.nlm.nih.gov/pubmed/29024665; https://www.ncbi.nlm.nih.gov/pubmed/21926414; https://www.ncbi.nlm.nih.gov/pubmed/22357843; https://www.ncbi.nlm.nih.gov/pubmed/20139422; https://www.ncbi.nlm.nih.gov/pubmed/27225731; https://www.ncbi.nlm.nih.gov/pubmed/23345436; https://www.ncbi.nlm.nih.gov/pubmed/10856223)	Yes
Ptpre	Receptor-type tyrosine-protein phosphatase epsilon	#DIV/0!	1.64079	Receptor tyrosine phosphatase	Tyrosine-protein phosphatase	No	No	No
Ptprf	Receptor-type tyrosine-protein phosphatase F	2.8569	1.38399	Receptor tyrosine phosphatase	Tyrosine-protein phosphatase/Ig/Fibronectin type-III	No	Yes (https://www.ncbi.nlm.nih.gov/pubmed/15750591; https://www.ncbi.nlm.nih.gov/pubmed/20139422; https://www.ncbi.nlm.nih.gov/pubmed/26321637; https://www.ncbi.nlm.nih.gov/pubmed/27225731)	Yes
Ptprs	Receptor-type tyrosine-protein phosphatase S	3.33098	2.84724	Receptor tyrosine phosphatase	Tyrosine-protein phosphatase/Ig/Fibronectin type-III	No	Yes (https://www.ncbi.nlm.nih.gov/pubmed/21262467; https://www.ncbi.nlm.nih.gov/pubmed/30487426; https://www.ncbi.nlm.nih.gov/pubmed/20139422; https://www.ncbi.nlm.nih.gov/pubmed/27225731; https://www.ncbi.nlm.nih.gov/pubmed/23345436; https://www.ncbi.nlm.nih.gov/pubmed/22519304)	Yes
Pvrl3	Poliovirus receptor-related protein 3 (Nectin3)	#DIV/0!	2.35782	Cell adhesion	Ig	Yes (https://www.ncbi.nlm.nih.gov/pubmed/16300961; https://www.ncbi.nlm.nih.gov/pubmed/11827984)	Yes (https://www.ncbi.nlm.nih.gov/pubmed/11827984)	Yes
Robo1	Roundabout homolog 1	4.18805	2.20391	Cell surface receptor	Ig/Fibronectin type-III	No	Yes (https://www.ncbi.nlm.nih.gov/pubmed/27565350)	No
Robo2	Roundabout homolog 2	3.40583	2.82278	Cell surface receptor	Ig/Fibronectin type-III	No	No	No
Shisa6	Protein shisa-6 homolog	3.03439	2.99077	Receptor auxiliary protein	Uncharacterized	Yes (https://www.ncbi.nlm.nih.gov/pubmed/26931375)	Yes (https://www.ncbi.nlm.nih.gov/pubmed/26931375; https://www.ncbi.nlm.nih.gov/pubmed/27565350)	Yes
Sirpa	Tyrosine-protein phosphatase non-receptor type substrate 1	0.484501	1.60652	Receptor tyrosine phosphatase	Ig	No	Yes (https://www.ncbi.nlm.nih.gov/pubmed/10602092; https://www.ncbi.nlm.nih.gov/pmc/articles/PMC2662226/; https://www.ncbi.nlm.nih.gov/pubmed/30487426)	No
Slc3a2	4F2 cell-surface antigen heavy chain	1.21108	1.86397	Uncharacterized	Uncharacterized	No	Yes (https://www.ncbi.nlm.nih.gov/pubmed/24534009)	Yes
Tenm4	Teneurin-4	#DIV/0!	1.34691	Cell adhesion	EGF-like	No	Yes (https://www.ncbi.nlm.nih.gov/pubmed/27565350)	Yes
Tnr	Tenascin-R	1.33887	2.20524	Extracellular matrix	EGF-like/Fibronectin type-III	Yes (https://www.ncbi.nlm.nih.gov/pubmed/12954529; https://www.ncbi.nlm.nih.gov/pubmed/11598921)	Yes (https://www.ncbi.nlm.nih.gov/pubmed/30487426)	Yes
Vcam1	Vascular cell adhesion protein 1	3.45295	3.0374	Cell adhesion	Ig	No	No	No
Vcan	Versican core protein	2.62104	1.30915	Extracellular matrix	Ig/EGF-like	No	Yes (https://www.ncbi.nlm.nih.gov/pubmed/16507876)	Yes

## Sheet: WB and IHC validation
Gene	Protein	Validated by WB	Antibody does not work	Number of antibodies tested	Working antibody + dilution	Validated by IHC	Enriched in SL	Broadly expressed including SL	Little expression in SL	Antibody does not work	Number of antibodies tested	Best tissue condition	Working antibody + dilution	Antibody validated with KO tissue?
Adam23	Disintegrin and metalloproteinase domain-containing protein 23		x	1						x	1
Apmap	Adipocyte plasma membrane-associated protein		x	2						x	2
Brinp2	BMP/retonic acid-inducible neural-specific protein 2	x		2	Sigma/Merck HPA061920 Rabbit 1/100					x	2
Cd200	OX-2 membrane glycoprotein		x	1		x		x			1	PFA perfused	R&D Systems AF2724 Goat 1/100
Cntn1	Contactin-1	x		2	R&D Systems AF7549 Sheep 1/500	x		x			2	PFA perfused + Proteolysis-induced Antigen Retrieval	R&D Systems AF7549 Sheep 1/200
Crtac1	Cartilage acidic protein 1		x	3		x	x				3	PFA perfused + Heat induced antigen retrieval	Merck Millipore ABD80 Rabbit 1/50
Fam171a2	Protein FAM171A2		x	2		x	x				2	Fresh frozen	ThermoFisher PA5-71105 Rabbit 1/50
Icam5	Intercellular adhesion molecule 5	x		2	R&D Systems AF1173 Goat 1/500				x		2	PFA perfused	Novus NB100-53815 Goat 1/200
Igsf8	Immunoglobulin superfamily member 8	x		1	R&D Systems AF3117 Goat 1/2000	x	x				1	PFA perfused	R&D Systems AF3117 Goat 1/500	This paper
Islr2	Immunoglobulin superfamily containing leucine-rich repeat protein 2	x		1	R&D Systems AF4650 Sheep 1/1000	x	x				1	PFA perfused + Heat induced antigen retrieval	R&D Systems AF4650 Sheep 1/200
Kit	Mast/stem cell growth factor receptor Kit	x		1	R&D Systems AF1356 Goat 1/1000				x		1	PFA perfused	R&D Systems AF1356 Goat 1/100
Lgi1	Leucine-rich glioma-inactivated protein 1		x	2						x	2
Lingo1	Leucine-rich repeat and immunoglobulin-like domain-containing nogo receptor-interacting protein 1		x	1						x	1
Lrfn1	Leucine-rich repeat and fibronectin type III domain-containing protein 1		x	3		x	x				3	PFA perfused	R&D Systems AF5669 Sheep 1/200
Lsamp	Limbic system-associated membrane protein		x	1		x		x			1	PFA perfused	Developmental Studies Hybridoma Bank 2G9 Mouse 1/1000
Ncam1	Neural cell adhesion molecule 1		x	1		x	x				1	PFA perfused	Merck Millipore MAB5324 Mouse 1/200	https://www.ncbi.nlm.nih.gov/pmc/articles/PMC4532581/
Ncam2	Neural cell adhesion molecule 2		x	1		x	x				1	PFA perfused + Heat induced antigen retrieval	R&D Systems MAB778 Rat 1/200	https://www.ncbi.nlm.nih.gov/pubmed/25875008
Negr1	Neuronal growth regulator 1	x		1	R&D Systems AF5394 Goat 1/1000	x	x				1	PFA perfused + Heat induced antigen retrieval	R&D Systems AF5394 Goat 1/500
Neo1	Neogenin	x		1	R&D Systems AF1079 Goat 1/1000	x	x				1	PFA perfused + Heat induced antigen retrieval	R&D Systems AF1079 Goat 1/200	https://www.ncbi.nlm.nih.gov/pubmed/27143755
Nptx1	Neuronal pentraxin-1		x	1		x	x				1	PFA perfused + Heat induced antigen retrieval	BD Biosciences 610369 Mouse 1/200	https://www.ncbi.nlm.nih.gov/pubmed/28007910
Nrp1	Neuropilin-1	x		1	R&D Systems AF566 Goat 1/500	x	x				1	PFA perfused + Heat induced antigen retrieval	R&D Systems AF566 Goat 1/200	https://www.ncbi.nlm.nih.gov/pubmed/28107458
Nrp2	Neuropilin-2		x	1		x	x				1	PFA perfused + Heat induced antigen retrieval	R&D Systems AF2215 Goat 1/200
Ntrk3	NT-3 growth factor receptor		x	1		x		x			1	PFA perfused + Heat induced antigen retrieval	R&D Systems MAB373 Mouse 1/200
Olfm1	Noelin		x	2		x	x				2	PFA perfused	R&D Systems AF4636 Sheep 1/500
Plxna1	Plexin-A1	x		1	R&D Systems AF4309 Goat 1/500				x		1	PFA perfused + Heat induced antigen retrieval	R&D Systems AF4309 Goat 1/200
Plxna3	Plexin-A3		x	1		x	x				1	PFA perfused + Heat induced antigen retrieval	Thermo-Fisher PA5-47571 Goat 1/50
Ptprd	Receptor-type tyrosine-protein phosphatase delta	x		1	Novus NBP2-49153 Rabbit 1/500					x	1
Ptpre	Receptor-type tyrosine-protein phosphatase epsilon		x	1						x	1
Ptprf	Receptor-type tyrosine-protein phosphatase F		x	1						x	1
Ptprs	Receptor-type tyrosine-protein phosphatase S	x		1	R&D Systems AF3430 Goat 1/1000	x		x			1	PFA perfused	R&D Systems AF3430 Goat 1/200
Pvrl3(Nectin3)	Poliovirus receptor-related protein 3 (Nectin-3)	x		2	Abcam ab63931 Rabbit 1/500	x	x				2	Fresh frozen	Hycult Biotech HM1053 Rat 1/100	https://www.ncbi.nlm.nih.gov/pubmed/21798896 ; https://www.ncbi.nlm.nih.gov/pubmed/15728677
Robo1	Roundabout homolog 1		x	1						x	1
Robo2	Roundabout homolog 2	x		2	Abcam ab75014 Rabbit 1/1000	x	x				2	PFA perfused + Heat induced antigen retrieval	Aviva Systems ARP45396_P050 Rabbit 1/200
Slc3a2	4F2 cell-surface antigen heavy chain		x	2						x	2
Tenm4	Teneurin-4	x		1	R&D Systems AF6320 Sheep 1/1000					x	1
Tnr	Tenascin-R	x		1	R&D Systems MAB1624 Mouse 1/1000	x		x			1	PFA perfused	R&D Systems MAB1624 Mouse 1/200
