# Supplementary material for: Synapse type-specific proteomic dissection identifies IgSF8 as a hippocampal CA3 microcircuit organizer
Source: Nat Commun. 2020 Oct 14;11:5171. doi: 10.1038/s41467-020-18956-x (PMC7560607; doi:10.1038/s41467-020-18956-x)
Supplement: Supplementary file 6 — Supplementary Data 3 [file 41467_2020_18956_MOESM6_ESM.xlsx]

## Sheet: Proteins used per exp
	Exp1		Exp2		Exp3
Gene symbol	Fc	AP	Fc	AP	Fc	AP
Adam11	x	x	x	x	x	x
Adam22	x	x	x	x	x	x
Adam23	x	x	x	x	x	x
Alcam	x	x	x	x	x	x
Apmap	x	x	x	x	x	x
Brinp2	x	x	x	x	x	x
Cadm4	x		x		x
Cd200	x	x	x	x	x	x
Cntn1	x	x	x	x	x	x
Cntnap2	x	x	x	x	x	x
Crtac1	x	x	x	x	x	x
Elfn1	x	x	x	x	x	x
Elfn2	x	x	x	x	x	x
Epha4	x	x	x	x	x	x
Epha6	x	x	x	x	x	x
Epha7	x	x	x	x	x	x
Ephb2	x	x	x	x	x	x
Ephb4	x	x	x	x	x	x
Fam171a2	x	x	x	x	x	x
Gpr37l1	x	x	x	x	x	x
Hapln1	x	x	x	x	x	x
Hepacam	x	x	x	x	x	x
Icam5	x	x	x	x	x	x
IgLON2/Neurotrimin	x	x	x	x	x	x
IgLON3/Lsamp	x	x	x	x	x	x
IgLON4/Negr1	x	x	x	x	x	x
Igsf8	x	x	x	x	x	x
Islr2	x	x	x	x	x	x
Kit/CD117	x	x	x	x	x	x
L1cam	x	x	x	x	x	x
Lgi1	x	x	x	x	x	x
Lingo1	x	x	x	x	x	x
Lphn1	x		x		x
Lphn3	x	x	x	x	x	x
Lrfn1	x	x	x	x	x	x
Lrrc4b	x	x	x	x	x	x
Ncam1	x	x	x	x	x	x
Ncam2	x	x	x	x	x	x
Neo1	x	x	x	x	x	x
Nfasc	x	x	x	x	x	x
Nlgn1	x	x	x	x	x	x
Nlgn2	x	x	x	x	x	x
Nlgn3	x	x	x	x	x	x
Nptn	x	x	x	x	x	x
Nptx1	x	x	x	x	x	x
Nrcam	x	x	x	x	x	x
Nrp1	x	x	x	x	x	x
Nrp2	x	x	x	x	x	x
Nrxn1a	x	x	x	x	x	x
Nrxn1B	x	x	x	x	x	x
Nrxn3a	x	x	x	x	x	x
Nrxn3B	x	x	x	x	x	x
Ntrk3	x	x	x	x	x	x
Olfm1	x	x	x	x	x	x
Plxna1	x	x	x	x	x	x
Plxna2	x	x	x	x	x	x
Plxna3	x	x	x	x	x	x
Plxna4	x	x	x	x	x	x
Plxnb1	x	x		x		x
Plxnc1	x	x	x	x	x	x
Ptpra	x	x	x	x	x	x
Ptprd	x	x	x	x	x	x
Ptprf	x	x	x	x	x	x
Ptprs	x	x	x	x	x	x
Pvrl3		x	x	x	x	x
Robo1	x	x	x	x	x	x
Robo2	x	x	x	x	x	x
Shisa6	x	x	x	x	x	x
Sirpa	x	x	x	x	x	x
Slc3a2	x	x	x	x	x	x
Tenm4	x	x	x	x	x	x
Tnr	x	x	x	x	x	x
Vcam1	x	x	x	x	x

## Sheet: Interactions
	Exp 1				Exp 2				Exp 3					All experiments									For Matrix
	AP	Fc	FOB		AP	Fc	FOB		AP	Fc	FOB			AP	Fc	FOB							AP	Fc	FOB	Known?
		Alcam	8.3		Adam11	IgLON4	20.5		Alcam	Alcam	49.3				Alcam	8.3
		Brinp2	6.6			LgI1	16.3								Brinp2	6.6							Adam11	IgLON4	20.5	NO
		Cntnap2	5.2						Cntn1	Nrcam	45.8				Cntnap2	5.2		Interaction observed ≥2 (in any orientation)						LgI1	16.3	YES
	Adam11	IgLON4	7.7		Adam22	LgI1	12.8							Adam11	IgLON4	20.5
		LgI1	13.9							IgLON3	7.4				Lgi1	16.3							Alcam	Alcam	47.9	YES
		Nfasc	8.7		Alcam	Alcam	47.9		IgLON2	Lphn3	12.5				Nfasc	8.7
		Nlgn1	7							Nlgn1	7.8				Nlgn1	7							Cntn1	Nrcam	45.8	YES
					CD200	Alcam	8.3
	Alcam	Alcam	49.5							IgLON2	45.6			Adam22	Lgi1	12.8								IgLON3	24.6	YES
					Cntn1	Cntnap2	49.6		IgLON3	IgLON3	49.1												IgLON2	IgLON4	48.7	YES
	Cntn1	Nrcam	47.1							IgLON4	48.5			Alcam	Alcam	49.5								Nlgn1	45.3	NO
						Nrxn1a	9.2
	IgLON2	IgLON4	5.4		Epha7	Nrxn1b	9.4			IgLON2	49.2			CD200	Alcam	8.3								IgLON2	48.3	YES
		Nlgn1	25.8			Nrxn3a	6.9		IgLON4	IgLON3	49.7												IgLON3	IgLON3	49.1	YES
						Nrxn3b	6.6			IgLON4	47.9			Cntn1	Cntnap2	49.6								IgLON4	48.5	YES
		IgLON2	48.3												Nrcam	47.1
	IgLON3	IgLON3	48.9			Nrxn1a	9.5		Ncam1	Nptn	46.2													IgLON2	49.2	YES
		IgLON4	48.3		Ephb2	Nrxn1b	10.6								Nrxn1a	9.2							IgLON4	IgLON3	49.9	YES
						Nrxn3a	6		Ncam2	Ncam2	38.6			Epha7	Nrxn1b	9.4								IgLON4	48.9	YES
		IgLON2	47.6												Nrxn3a	6.9
	IgLON4	IgLON3	49.7			Nrxn1a	10.9		Neo1	IgLON2	30.7				Nrxn3b	6.6							Igsf8	Tnr	30.6	NO
		IgLON4	48.9		Ephb4	Nrxn1b	9.5			IgLON4	37.5
						Nrxn3a	6.1								Nrxn1a	9.5							L1CAM	L1cam	49	YES
	Igsf8	Tnr	16.2			Nrxn3b	7		Nfasc	NrCAM	>50			Ephb2	Nrxn1b	10.6
										IgLON4	11.1				Nrxn3a	6							Lrrc4b	Ptprf	5.6	YES
	L1Cam	L1Cam	49			IgLON3	24.6
					IgLON2	IgLON4	48.7			IgLON2	>50				Nrxn1a	10.9							Ncam1	Nptn	46.2	NO
	Lrfn1	Ptprs	5.6			Nlgn1	45.3			Olfm1	14			Ephb4	Nrxn1b	9.5
										Nrxn1a	>50				Nrxn3a	6.1							Ncam2	Ncam2	47.8	YES
	Lrrc4b	Ptprf	5.6			IgLON3	39.1		Nlgn1	Nrxn1b	>50				Nrxn3b	7
					IgLON3	IgLON4	35.2			Nrxn3a	>50												Neo1	IgLON2	44.2	NO
	Ncam1	Nptn	42.2			Nrxn1a	5.8			Nrxn3b	>50				IgLON3	24.6
						Nrxn1b	6.1			Ntrk3	13.9			IgLON2	IgLON4	48.7							Nfasc	Cntn1	6.8	YES
	Ncam2	Ncam2	47.8												Lphn3	12.5								Nrcam	>50	YES
						IgLON2	47.4			IgLON2	9.2				Nlgn1	45.3
		Cntn1	6.8		IgLON4	IgLON3	49.9			Islr2	7.1													Islr2	41.2	NO
	Nfasc	Hapln1	25.8			IgLON4	47.6		Nlgn3	Nrxn1a	45.8				IgLON2	48.3								Nrxn1a	>50	YES
		Nrcam	47.9							Nrxn1b	48.5				IgLON3	49.1							Nlgn1	Nrxn1b	>50	YES
					Igsf8	Tnr	30.6			Nrxn3a	46.4			IgLON3	IgLON4	48.5								Nrxn3a	>50	YES
		Epha6	5.9							Nrxn3b	48.2				Nrxn1a	5.8								Nrxn3b	>50	YES
		Igsf8	26.1			L1cam	48.3								Nrxn1b	6.1								Olfm1	14	NO
		Islr2	41.2		L1cam	Nrxn1a	7.3		Nrcam	Cntn1	48.3
		L1cam	13.9			Nrxn1b	9.9								IgLON2	49.2								Nrp1	7.6	NO
	Nlgn1	Nrxn1a	48						Nrp1	Nrp1	14.7			IgLON4	IgLON3	49.9								Nrxn1a	49.4	YES
		Nrxn1b	47.2			Nrxn1a	5.7			Robo2	5.9				IgLON4	48.9							Nlgn2	Nrxn1b	49.2	YES
		Nrxn3a	48.2		Lgi1	Nrxn1b	6.9																	Nrxn3a	49.6	YES
		Nrxn3b	47.5			Nrxn3b	5.1			Nlgn1	49.7			Igsf8	Tnr	30.6								Nrxn3b	49	YES
		Plxnb1	6.6						Nrxn1a	Nlgn2	27.3
		Plxnc1	8.5			Nrxn1a	6.5			Nlgn3	45.3				L1cam	49								Nrxn1a	45.8	YES
					Lingo1	Nrxn1b	9.1			Cntn1	6.2			L1cam	Nrxn1a	7.3							Nlgn3	Nrxn1b	48.5	YES
		Nlgn2	15.5			Nrxn3a	5.4								Nrxn1b	9.9								Nrxn3a	46.4	YES
		Nrp1	7.6							Nlgn1	48.7													Nrxn3b	48.2	YES
		Nrxn1a	6.4			Nrxn1a	7.7		Nrxn1b	Nlgn2	46.5				Nrxn1a	5.7
	Nlgn2	Nrxn1b	47.3		Lphn3	Nrxn1b	7.4			Nlgn3	48.5			Lgi1	Nrxn1b	6.9							Nrcam	Cntn1	48.9	YES
		Nrxn3a	11.2			Nrxn3a	5.2								Nrxn3b	5.1
		Nrxn3b	47.3			Nrxn3b	5.2			Nlgn1	49.2													Nlgn2	22.2	NO
		Robo1	9.3						Nrxn3a	Nlgn2	32.3				Nrxn1a	6.5							Nrp1	Nrp1	44.7	YES
					Lrfn1	Nrxn1a	5.9			Nlgn3	44.3			Lingo1	Nrxn1b	9.1								Robo2	6.5	NO
	Nrcam	Cntn1	48.9			Nrxn1b	7								Nrxn3a	5.4
										IgLON3	28.8													Nlgn1	49.7	YES
		Nlgn2	22.2		Lrrc4b	Nrxn1a	7.3		Nrxn3b	Nlgn1	47.4				Nrxn1a	7.7							Nrxn1a	Nlgn2	27.3	YES
	Nrp1	Nrp1	44.7			Nrxn1b	6.9			Nlgn2	50.1			Lphn3	Nrxn1b	7.4								Nlgn3	49.2	YES
		Robo1	11.8							Nlgn3	49.3				Nrxn3a	5.2
		Shisa6	6		Ncam1	Nptn	16.9								Nrxn3b	5.2								Nlgn1	48.7	YES
									Ptprf	Lrrc4b	44.2												Nrxn1b	Nlgn2	48.7	YES
		Nlgn1	47			Ncam2	43.5								Nrxn1a	5.9								Nlgn3	49.2	YES
	Nrxn1a	Nlgn2	24.5			Nrxn1a	6.4		Tnr	IgSF8	6.8			Lrfn1	Nrxn1b	7
		Nlgn3	49.2		Ncam2	Nrxn1b	9.2								Ptprs	5.6								Nlgn1	49.7	YES
						Nrxn3a	6			Lphn3	16.8												Nrxn3a	Nlgn2	42	YES
		Nlgn1	48.6			Nrxn3b	7.1		Tenm4	Nrxn1b	47.7				Nrxn1a	7.3								Nlgn3	49.3	YES
	Nrxn1b	Nlgn2	48.7							Nrxn3b	34.3			Lrrc4b	Nrxn1b	6.9
		Nlgn3	48.2		Neo1	IgLON2	44.2								Ptprf	5.6								Nlgn1	49	YES
																							Nrxn3b	Nlgn2	>50	YES
	Nrxn3a	Nlgn1	49.7			Cntn1	5.2							Ncam1	Nptn	46.2								Nlgn3	49.3	YES
		Nlgn3	23			Islr2	7.6
						Nrcam	49.3								Ncam2	47.8							Ntrk3	Ptprs	49.4	YES
		Nlgn1	49		Nfasc	Nrxn1a	48.9								Nrxn1a	6.4
	Nrxn3b	Nlgn2	48.2			Nrxn1b	48.9							Ncam2	Nrxn1b	9.2							Olfm1	Nlgn1	7.1	NO
		Nlgn3	49.2			Nrxn3a	49.8								Nrxn3a	6
						Nrxn3b	49.5								Nrxn3b	7.1							Ptprf	Lrrc4b	44.2	YES
	Ntrk3	Ptprs	49.4																					Nlgn3	34.6	NO
						Islr2	5.3							Neo1	IgLON2	44.2
	Olfm1	Nlgn1	7.1			Nrxn1a	48.6								IgLON4	37.5							Ptprs	Ntrk3	49.2	YES
					Nlgn1	Nrxn1b	47.2
	Ptprf	Lrrc4b	11.4			Nrxn3a	48.3								Cntn1	6.8							Tnr	IgSF8	32.5	NO
		Nlgn3	34.6			Nrxn3b	48.1								Hapln1	25.8
															IgLON4	11.1							Tenm4	Lphn3	32	YES
	Sirpa/CD172a	Igsf8	15			Islr2	14.9								Islr2	7.6
		Plxnb1	6.8			Nrxn1a	49.4							Nfasc	Nrcam	>50
					Nlgn2	Nrxn1b	49.2								Nrxn1a	48.9
	Tnr	IgLON3	34.5			Nrxn3a	49.6								Nrxn1b	48.9
		Kit/CD117	17.8			Nrxn3b	49								Nrxn3a	49.8
															Nrxn3b	49.5
	Vcam1	Lrfn1	24.8			Cntn1	48.8
						Nrxn1a	25.6								Epha6	5.9
					Nrcam	Nrxn1b	30.2								IgLON2	>50
						Nrxn3a	20.2								Igsf8	26.1
						Nrxn3b	24.9								Islr2	41.2
															L1cam	13.9
						Nrp1	8.6								Nrxn1a	>50
					Nrp1	Nrxn1a	6.5							Nlgn1	Nrxn1b	>50
						Nrxn1b	6.5								Nrxn3a	>50
						Robo2	6.5								Nrxn3b	>50
															Ntrk3	13.9
															Olfm1	14
						Nlgn1	46.2								Plxnb1	6.6
					Nrxn1a	Nlgn2	8								Plxnc1	8.5
						Nlgn3	48.4
						Robo2	8.9								Islr2	14.9
															Nlgn2	15.5
						Nlgn1	48.5								Nrp1	7.6
					Nrxn1b	Nlgn2	41.3							Nlgn2	Nrxn1a	49.4
						Nlgn3	49.2								Nrxn1b	49.2
															Nrxn3a	49.6
						Nlgn1	45.5								Nrxn3b	49
						Nlgn2	42								Robo1	9.3
					Nrxn3a	Nlgn3	49.3
						Robo2	22.5								IgLON2	9.2
						Shisa6	16.1								Islr2	7.1
														Nlgn3	Nrxn1a	45.8
						Nlgn1	48.6								Nrxn1b	48.5
					Nrxn3b	Nlgn2	30								Nrxn3a	46.4
						Nlgn3	49.3								Nrxn3b	48.2
					Ntrk3	Ptprs	26								Cntn1	48.9
															Nrxn1a	25.6
					PlxnA2	Adam23	14.2							Nrcam	Nrxn1b	30.2
															Nrxn3a	20.2
					Ptprf	Lrrc4b	13								Nrxn3b	24.9
						Nlgn3	9.3
															Nlgn2	22.2
					Ptprs	Ntrk3	49.2								Nrp1	44.7
															Nrxn1a	6.5
					Pvlr3	Robo1	45.9							Nrp1	Nrxn1b	6.5
															Robo1	11.8
					Tnr	IgSF8	32.5								Robo2	6.5
						PlxnA3	27.8								Shisa6	6
					Tenm4	Lphn3	32
															Cntn1	6.2
															Nlgn1	49.7
														Nrxn1a	Nlgn2	27.3
															Nlgn3	49.2
															Robo2	8.9
															Nlgn1	48.7
														Nrxn1b	Nlgn2	48.7
															Nlgn3	49.2
															Nlgn1	49.7
															Nlgn2	42
														Nrxn3a	Nlgn3	49.3
															Robo2	22.5
															Shisa6	16.1
															IgLON3	28.8
														Nrxn3b	Nlgn1	49
															Nlgn2	>50
															Nlgn3	49.3
														Ntrk3	Ptprs	49.4
														Olfm1	Nlgn1	7.1
														PlxnA2	Adam23	14.2
														Ptprf	Lrrc4b	44.2
															Nlgn3	34.6
														Ptprs	Ntrk3	49.2
														Pvlr3	Robo1	45.9
														Sirpa/CD172a	Igsf8	15
															Plxnb1	6.8
															IgLON3	34.5
														Tnr	IgSF8	32.5
															Kit/CD117	17.8
															PlxnA3	27.8
															Lphn3	32
														Tenm4	Nrxn1b	47.7
															Nrxn3b	34.3
														Vcam1	Lrfn1	24.8

## Sheet: Matrix
Fc	Adam11	Adam22	Adam23	Alcam	Apmap	Brinp2	Cadm4	Cd200	Cntn1	Cntnap2	Crtac1	Elfn1	Elfn2	Epha4	Epha6	Epha7	Ephb2	Ephb4	Fam171a2	Gpr37l1	Hapln1	Hepacam	Icam5	IgLON2/Neurotrimin	IgLON3/Lsamp	IgLON4/Negr1	Igsf8	Islr2	Kit/CD117	L1cam	Lgi1	Lingo1	Lphn1	Lphn3	Lrfn1	Lrrc4b	Ncam1	Ncam2	Neo1	Nfasc	Nlgn1	Nlgn2	Nlgn3	Nptn	Nptx1	Nrcam	Nrp1	Nrp2	Nrxn1a
Adam11
Adam22
Adam23
Alcam				47.9
Apmap
Brinp2
Cadm4
Cd200
Cntn1																																								6.8						48.9
Cntnap2
Crtac1
Elfn1
Elfn2
Epha4
Epha6
Epha7
Ephb2
Ephb4
Fam171a2
Gpr37l1
Hapln1
Hepacam
Icam5
IgLON2/Neurotrimin																									48.3	49.2													44.2
IgLON3/Lsamp																								24.6	49.1	49.9
IgLON4/Negr1	20.5																							48.7	48.5	48.9
Igsf8
Islr2																																									41.2
Kit/CD117
L1cam																														49
Lgi1	16.3
Lingo1
Lphn1
Lphn3
Lrfn1
Lrrc4b
Ncam1
Ncam2																																						47.8
Neo1
Nfasc
Nlgn1																								45.3																									49.7
Nlgn2																																															22.2		27.3
Nlgn3																																																	49.2
Nptn																																					46.2
Nptx1
Nrcam									45.8																															50
Nrp1																																										7.6					44.7
Nrp2
Nrxn1a																																									50	49.4	45.8
Nrxn1b																																									50	49.2	48.5
Nrxn3a																																									50	49.6	46.4
Nrxn3b																																									50	49	48.2
Ntrk3
Olfm1																																									14
Plxna1
Plxna2
Plxna3
Plxna4
Plxnb1
Plxnc1
Ptpra
Ptprd
Ptprf																																				5.6
Ptprs
Pvrl3
Robo1
Robo2																																															6.5
Shisa6
Sirpa
Slc3a2
Tenm4
Tnr																											30.6
Vcam1
[truncated: 25 more columns]
