# Supplementary material for: Synapse type-specific proteomic dissection identifies IgSF8 as a hippocampal CA3 microcircuit organizer
Source: Nat Commun. 2020 Oct 14;11:5171. doi: 10.1038/s41467-020-18956-x (PMC7560607; doi:10.1038/s41467-020-18956-x)
Supplement: Supplementary file 7 — Supplementary Data 4 [file 41467_2020_18956_MOESM7_ESM.xlsx]

## Sheet: Pulldown whole rat brain synap.
Accession	Description	Gene	Peptide count IgSF8-Ecto-Fc	Peptide count Fc	Spectral count IgSF8-Ecto-Fc	Spectral count Fc
F1LQ63	Tenascin-R	Tnr	42	0	68	0
B4F7C2	RCG45085	Tubb4	17	0	39	0
Q4VBH1	Ighg protein	Ighg	19	0	25	0
Q6IMY8	Heterogeneous nuclear ribonucleoprotein U	Hnrnpu	12	0	22	0
D3ZRN3	Protein Actbl2	Actbl2	7	0	21	0
Q63781	Myosin regulatory light chain	Myl12b	14	0	19	0
P62909	40S ribosomal protein S3	Rps3	9	0	16	0
D4AE00	Uncharacterized protein	Ap3b2	14	0	14	0
Q5RK07	Igh-6 protein (Fragment)	Igh-6	11	0	14	0
F1M593	Calcium/calmodulin-dependent protein kinase type II subunit beta (Fragment)	Camk2b	10	0	13	0
D3ZSD3	Protein Gabpb2	Gabpb2	2	0	13	0
F1LM91	Protein Myo18a	Myo18a	11	0	13	0
P62632	Elongation factor 1-alpha 2	Eef1a2	6	0	12	0
F1LNY3	Neural cell adhesion molecule 1 (Fragment)	Ncam1	9	0	12	0
B5DFK6	Adaptor-related protein complex 3, delta 1 subunit, isoform CRA_b	Ap3d1	8	0	9	0
P11730	Calcium/calmodulin-dependent protein kinase type II subunit gamma	Camk2g	7	0	9	0
Q07439	Heat shock 70 kDa protein 1A/1B	Hspa1a	7	0	9	0
P62828	GTP-binding nuclear protein Ran	Ran	7	0	8	0
P62282	40S ribosomal protein S11	Rps11	5	0	8	0
P62271	40S ribosomal protein S18	Rps18	6	0	8	0
F8WG75	Synaptosomal-associated protein (Fragment)	Snap25	8	0	8	0
D3ZRX4	Microtubule-associated protein	Mapt	7	0	7	0
D3ZNU1	Protein Cebpz	Cebpz	2	0	6	0
F1LRT9	Cytoplasmic dynein 1 heavy chain 1 (Fragment)	Dync1h1	6	0	6	0
P55063	Heat shock 70 kDa protein 1-like	Hspa1l	5	0	6	0
D3ZKQ4	Protein RGD1307615	Rabl6	5	0	6	0
P01322	Insulin-1	Ins1	3	0	5	0
O35867	Neurabin-1	Ppp1r9a	3	0	5	0
F1LSL8	Protein Sptbn4	Sptbn4	4	0	5	0
F1M8P9	Synapsin-1 (Fragment)	Syn1	4	0	5	0
Q6QI09	ATP synthase gamma chain	Taf3	4	0	5	0
P04692	Tropomyosin alpha-1 chain	Tpm1	5	0	5	0
Q574D8	Ankyrin G197	Ank3	4	0	4	0
P25286	V-type proton ATPase 116 kDa subunit a isoform 1	Atp6v0a1	4	0	4	0
D3ZAN3	Alpha glucosidase 2 alpha neutral subunit (Predicted)	Ganab	4	0	4	0
P54313	Guanine nucleotide-binding protein G(I)/G(S)/G(T) subunit beta-2	Gnb2	4	0	4	0
Q6IFU8	Keratin, type I cytoskeletal 17	Krt17	2	0	4	0
Q63279	Keratin, type I cytoskeletal 19	Krt19	2	0	4	0
Q4V7E8	Leucine-rich repeat flightless-interacting protein 2	Lrrfip2	4	0	4	0
Q5FVM4	Non-POU domain-containing octamer-binding protein	Nono	3	0	4	0
O88377	Phosphatidylinositol 5-phosphate 4-kinase type-2 beta	Pip4k2b	4	0	4	0
Q63440	Rat myelin proteolipid protein (Fragment)	Plp1	3	0	4	0
P09895	60S ribosomal protein L5	Rpl5	4	0	4	0
P10760	Adenosylhomocysteinase	Ahcy	3	0	3	0
Q5U301	A-kinase anchor protein 2	Akap2	3	0	3	0
Q6IRG9	AP-3 complex subunit mu-1	Ap3m1	3	0	3	0
P53678	AP-3 complex subunit mu-2	Ap3m2	2	0	3	0
Q5M7T6	ATPase, H+ transporting, lysosomal 38kDa, V0 subunit d1	Atp6v0d1	3	0	3	0
P55068	Brevican core protein	Bcan	3	0	3	0
F1M1U9	Breast carcinoma-amplified sequence 1 homolog (Fragment)	Bcas1	2	0	3	0
Q498T2	Chromatin target of PRMT1 protein	Chtop	2	0	3	0
C9WPN2	DEAD (Asp-Glu-Ala-Asp) box polypeptide 3 Y-linked	Ddx3y	2	0	3	0
P63170	Dynein light chain 1, cytoplasmic	Dynll1	2	0	3	0
Q60587	Trifunctional enzyme subunit beta, mitochondrial	Hadhb	3	0	3	0
D3ZUA3	Endoplasmin	Hsp90b1	3	0	3	0
Q63330	Microtubule associated protein 1A (Fragment)	Map1a	3	0	3	0
O08651	D-3-phosphoglycerate dehydrogenase	Phgdh	3	0	3	0
P62138	Serine/threonine-protein phosphatase PP1-alpha catalytic subunit	Ppp1ca	3	0	3	0
Q9Z0V6	Thioredoxin-dependent peroxide reductase, mitochondrial	Prdx3	3	0	3	0
P62250	40S ribosomal protein S16	Rps16	3	0	3	0
P62268	40S ribosomal protein S23	Rps23	3	0	3	0
Q0QF18	Succinate dehydrogenase complex subunit A (Fragment)	Sdha	3	0	3	0
O08629	Transcription intermediary factor 1-beta	Trim28	3	0	3	0
Q5M9H2	Acyl-Coenzyme A dehydrogenase, very long chain	Acadvl	2	0	2	0
Q63028	Alpha-adducin	Add1	2	0	2	0
D4A3Q7	Gamma-adducin	Add3	2	0	2	0
F1M3G7	Protein Akap13 (Fragment)	Akap13	2	0	2	0
Q6PDU7	ATP synthase subunit g, mitochondrial	Atp5l	2	0	2	0
Q5FVI6	V-type proton ATPase subunit C 1	Atp6v1c1	2	0	2	0
P50408	V-type proton ATPase subunit F	Atp6v1f	2	0	2	0
B1WC16	BCL2-associated transcription factor 1, isoform CRA_a	Bclaf1	2	0	2	0
O88778	Protein bassoon	Bsn	2	0	2	0
F1LR80	CaM kinase-like vesicle-associated protein	Camkv	2	0	2	0
P10888	Cytochrome c oxidase subunit 4 isoform 1, mitochondrial	Cox4i1	2	0	2	0
D3ZDA1	DNA-binding protein A	Csda	2	0	2	0
P28023	Dynactin subunit 1	Dctn1	2	0	2	0
P63036	DnaJ homolog subfamily A member 1	Dnaja1	2	0	2	0
Q9QXU8	Cytoplasmic dynein 1 light intermediate chain 1	Dync1li1	2	0	2	0
Q68FR6	Elongation factor 1-gamma	Eef1g	2	0	2	0
Q3B8Q2	Eukaryotic initiation factor 4A-III	Eif4a3	2	0	2	0
A3E0T0	Erythrocyte protein band 4.1-like 3	Epb4.1l3	2	0	2	0
F1LMJ9	Protein Eprs	Eprs	2	0	2	0
B2RYQ5	Enhancer of rudimentary homolog	Erh	2	0	2	0
Q923V4	F-box only protein 6	Fbxo6	2	0	2	0
G3V7G8	Glycine--tRNA ligase	Gars	2	0	2	0
P63245	Guanine nucleotide-binding protein subunit beta-2-like 1	Gnb2l1	2	0	2	0
F8WFY4	Platelet glycoprotein Ib beta chain (Fragment)	Gp1bb	2	0	2	0
D4A6L0	Probable G-protein coupled receptor 158	Gpr158	2	0	2	0
P15865	Histone H1.4	Hist1h1e	2	0	2	0
Q62826	Heterogeneous nuclear ribonucleoprotein M	Hnrnpm	2	0	2	0
D4ABT8	Protein Hnrnpul2	Hnrnpul2	2	0	2	0
F1LV13	Protein Hnrpm	Hnrpm	2	0	2	0
Q6QLM7	Kinesin heavy chain isoform 5A	Kif5a	2	0	2	0
Q2PQA9	Kinesin-1 heavy chain	Kif5b	2	0	2	0
G3V6L4	Kinesin family member 5C (Predicted)	Kif5c	2	0	2	0
Q9Z250	Protein lin-7 homolog A	Lin7a	2	0	2	0
Q9Z252	Protein lin-7 homolog B	Lin7b	2	0	2	0
Q792I0	Protein lin-7 homolog C	Lin7c	2	0	2	0
D4A2X4	Myosin phosphatase Rho-interacting protein	Mprip	2	0	2	0
P11608	ATP synthase protein 8	Mt-atp8	2	0	2	0
P02600	Myosin light chain 1/3, skeletal muscle isoform	Myl1	2	0	2	0
P17209	Myosin light chain 4	Myl4	2	0	2	0
B2RZD6	Ndufa4 protein	Ndufa4	2	0	2	0
D3ZM87	Nebulin (Predicted)	Neb	2	0	2	0
F1LS12	E3 ubiquitin-protein ligase	Nedd4l	2	0	2	0
G3V728	4-nitrophenylphosphatase domain and non-neuronal SNAP25-like protein homolog 1 (C. elegans), isoform CRA_b	Nipsnap1	2	0	2	0
P63055	Purkinje cell protein 4	Pcp4	2	0	2	0
Q63449	Progesterone receptor	Pgr	2	0	2	0
P30427	Plectin	Plec	2	0	2	0
D3ZGL5	PRP38 pre-mRNA processing factor 38 (Yeast) domain containing A (Predicted), isoform CRA_b	Prpf38a	2	0	2	0
P49803	Regulator of G-protein signaling 7	Rgs7	2	0	2	0
P47709	Rabphilin-3A	Rph3a	2	0	2	0
P62907	60S ribosomal protein L10a	Rpl10a	2	0	2	0
P19945	60S acidic ribosomal protein P0	Rplp0	2	0	2	0
Q71TY3	40S ribosomal protein S27	Rps27	2	0	2	0
D3ZNZ8	40S ribosomal protein S27	Rps27l2	2	0	2	0
P62703	40S ribosomal protein S4, X isoform	Rps4x	2	0	2	0
P29314	40S ribosomal protein S9	Rps9	2	0	2	0
D4A6A1	Uncharacterized protein	Samt2	2	0	2	0
P23562	Band 3 anion transport protein	Slc4a1	2	0	2	0
P29101	Synaptotagmin-2	Syt2	2	0	2	0
P83941	Transcription elongation factor B polypeptide 1	Tceb1	2	0	2	0
P62870	Transcription elongation factor B polypeptide 2	Tceb2	2	0	2	0
Q9Z270	Vesicle-associated membrane protein-associated protein A	Vapa	2	0	2	0
P62961	Nuclease-sensitive element-binding protein 1	Ybx1	2	0	2	0

## Sheet: Pulldown MF synaptosomes
Accession	Description	Gene	Spectral count Fc_T1	Spectral count IgSF8-Ecto-Fc_T1	Spectral count Fc_T2	Spectral count IgSF8-Ecto-Fc_T2
P62908	40S ribosomal protein S3	Rps3	0	35	0	22
Q8BYI9	Tenascin-R	Tnr	0	26	0	4
P52480	Pyruvate kinase PKM	Pkm	0	23	0	18
P58252	Elongation factor 2	Eef2	0	19	0	16
P62827	GTP-binding nuclear protein Ran	Ran	0	16	0	5
P11499	Heat shock protein HSP 90-beta	Hsp90ab1	0	12	0	12
Q9JME5	AP-3 complex subunit beta-2	Ap3b2	0	11	0	66
P20029	78 kDa glucose-regulated protein	Hspa5	0	11	0	12
P14206	40S ribosomal protein SA	Rpsa	0	11	0	2
O54774	AP-3 complex subunit delta-1	Ap3d1	0	9	0	27
Q9D8N0	Elongation factor 1-gamma	Eef1g	0	6	0	4
Q8R2R9	AP-3 complex subunit mu-2	Ap3m2	0	5	0	25
P14094	Sodium/potassium-transporting ATPase subunit beta-1	Atp1b1	0	5	0	15
Q8QZT1	Acetyl-CoA acetyltransferase, mitochondrial	Acat1	0	5	0	11
Q9JKC8	AP-3 complex subunit mu-1	Ap3m1	0	4	0	4
P68040	Guanine nucleotide-binding protein subunit beta-2-like 1	Gnb2l1	0	4	0	2
Q61753	D-3-phosphoglycerate dehydrogenase	Phgdh	0	4	0	2
Q99K48	Non-POU domain-containing octamer-binding protein	Nono	0	3	0	18
Q6IFZ9	Keratin, type II cytoskeletal 74	Krt74	0	3	0	2
P60202	Myelin proteolipid protein	Plp1	1	3	0	3
Q8VEK3	Heterogeneous nuclear ribonucleoprotein U	Hnrnpu	0	2	0	36
P61979	Heterogeneous nuclear ribonucleoprotein K	Hnrnpk	0	2	0	13
Q7TSJ2	Microtubule-associated protein 6	Map6	0	2	0	11
P62315	Small nuclear ribonucleoprotein Sm D1	Snrpd1	0	2	0	4
Q5RJI5	Serine/threonine-protein kinase BRSK1	Brsk1	0	2	0	2
Q8R191	Synaptogyrin-3	Syngr3	0	2	0	2
Q9CXW4	60S ribosomal protein L11	Rpl11	0	2	0	2
Q9R0K7	Plasma membrane calcium-transporting ATPase 2	Atp2b2	0	2	0	2
Q9D6M3	Mitochondrial glutamate carrier 1	Slc25a22	1	2	0	12
P61264	Syntaxin-1B	Stx1b	0	2	1	8
Q3UX10	Tubulin alpha chain-like 3	Tubal3	0	2	1	3
P63011	Ras-related protein Rab-3A	Rab3a	0	2	1	2
