# Supplementary material for: Synapse type-specific proteomic dissection identifies IgSF8 as a hippocampal CA3 microcircuit organizer
Source: Nat Commun. 2020 Oct 14;11:5171. doi: 10.1038/s41467-020-18956-x (PMC7560607; doi:10.1038/s41467-020-18956-x)
Supplement: Supplementary file 9 — Source Data [file 41467_2020_18956_MOESM9_ESM.xlsx]

## Sheet: Fig 1d
Source Data Figure 1d

## Sheet: Fig 2d
Source Data Figure 2d

## Sheet: Fig 3g
Source Data Figure 3g

## Sheet: Fig 3h
Source Data Figure 3h
Binding affinity between IgSF8 and TenR - Biolayer Interferometry
Time (s)	Buffer-Buffer		0,133 µM - Buffer		0,266 µM - Buffer		0,513 µM - Buffer		1,06 µM - Buffer		2,125 µM - Buffer		4,25 µM - Buffer		8,5 µM - Buffer		17 µM - Buffer		34 µM - Buffer
	Mean	SEM	Mean	SEM	Mean	SEM	Mean	SEM	Mean	SEM	Mean	SEM	Mean	SEM	Mean	SEM	Mean	SEM	Mean	SEM
0	0	0	0	0	0	0	0	0	0	0	0	0	0	0	0	0	0	0	0	0
0.2	0	0.00144119	-0.000202667	0.00155759	0.000415	0.00149096	0.00140633	0.00179458	0.000455	0.00114773	0.000374	0.00128861	0.00155173	0.0013331	-0.000321333	0.00128438	0.000482	0.00137272	-0.000210333	0.00126443
0.4	0	0.00280898	-0.00142433	0.00239133	0.000540333	0.00297003	0.00154367	0.002906	0.00117167	0.00232802	0.00228267	0.00200237	0.00234733	0.00215631	6.33333e-05	0.00230789	0.000264167	0.00233709	-0.000654	0.00223629
0.6	0	0.00343305	-0.00132233	0.0029345	0.000366333	0.00379867	0.00246033	0.00324764	0.000971667	0.00277584	0.00246767	0.00256489	0.00276267	0.00285609	-0.001127	0.0027786	0.000351667	0.00272386	-0.000611	0.00286467
0.8	0	0.0034146	-0.000457667	0.00289827	0.000906	0.00405672	0.003122	0.00326105	0.00182333	0.00311295	0.00301367	0.00270022	0.00326967	0.00291823	-0.000654333	0.0027169	0.001564	0.00271709	-0.0004	0.00309513
1	0	0.00401519	-0.000280334	0.00331546	0.00113033	0.00422422	0.003713	0.00388893	0.00216	0.00339774	0.00316333	0.00318938	0.00416767	0.00330362	-0.000766867	0.00310557	0.00178367	0.00315827	-0.000455	0.00344904
1.2	0	0.00400207	0.00112	0.00313711	0.002471	0.00423641	0.00488167	0.00390216	0.003657	0.00358057	0.00446633	0.00326679	0.00528233	0.00327253	0.00055	0.00295311	0.00306833	0.00328454	0.000950834	0.00349796
1.4	0	0.00450208	0.002489	0.0033856	0.00349533	0.0040833	0.00611667	0.00431423	0.00411	0.00395393	0.00483533	0.00346978	0.00638033	0.00362929	0.000776	0.0032617	0.004153	0.00348743	0.00135247	0.00391593
1.6	0	0.0052097	0.003281	0.00392861	0.00497167	0.00438982	0.00693433	0.00462728	0.00513867	0.00441748	0.00569967	0.00382797	0.00692633	0.00388426	0.002232	0.00374161	0.00498567	0.00412066	0.001917	0.00445342
1.8	0	0.00609311	0.00362833	0.00443743	0.00547767	0.00494384	0.007417	0.00520001	0.00515267	0.00494807	0.00615267	0.00438989	0.007663	0.00440929	0.00244533	0.00432781	0.00486067	0.0046703	0.00251833	0.00489755
2	0	0.00574952	0.00449133	0.00418111	0.00637533	0.00479997	0.007946	0.00472148	0.005587	0.00496418	0.00709833	0.00412728	0.00838033	0.00415936	0.00313233	0.00409113	0.00564733	0.00433293	0.00315733	0.00467841
2.2	0	0.00669298	0.00454767	0.00486105	0.006308	0.0053523	0.00789267	0.00514947	0.00526367	0.00562376	0.00673267	0.00477854	0.007677	0.00484754	0.00291067	0.00476469	0.00525933	0.00492391	0.00245567	0.00530201
2.4	0	0.00647313	0.005006	0.0047836	0.00637267	0.00522739	0.00837233	0.00484871	0.005862	0.00531229	0.00691733	0.00464984	0.00753933	0.00472014	0.002862	0.00464807	0.00510967	0.00484909	0.00322833	0.00507221
2.6	0	0.00644871	0.00558	0.0046294	0.005927	0.00504771	0.00868	0.00489799	0.00600933	0.00537496	0.00692067	0.00462489	0.007862	0.00472679	0.002738	0.00461541	0.005194	0.00477177	0.003781	0.00495085
2.8	0	0.00647987	0.00566033	0.00471832	0.006326	0.00503015	0.00891	0.00493445	0.00655333	0.00543434	0.00720467	0.00462705	0.00738633	0.00478656	0.00244267	0.00462483	0.00469667	0.00493703	0.003756	0.00504691
3	0	0.00755357	0.00592033	0.00539566	0.00683633	0.005726	0.00950567	0.00572609	0.007505	0.00606265	0.007134	0.00540883	0.007539	0.00549997	0.00247433	0.00543627	0.00542633	0.00572082	0.00367133	0.00581599
3.2	0	0.00712926	0.00590467	0.00511132	0.00671733	0.00534716	0.0101227	0.00549313	0.00748633	0.00554214	0.00771	0.00511651	0.00845467	0.00512027	0.00193633	0.00517106	0.00549	0.00540496	0.00368633	0.00535033
3.4	0	0.00759005	0.00651767	0.00543606	0.007031	0.00561426	0.0100597	0.00588013	0.00808633	0.00607554	0.00796367	0.00540857	0.00866933	0.00543319	0.00229933	0.00554387	0.006298	0.00569747	0.00395567	0.00555893
3.6	0	0.00790425	0.006042	0.00571301	0.00743	0.00588763	0.00989433	0.0060093	0.008292	0.00618495	0.008235	0.00560641	0.008529	0.00564288	0.001599	0.00569403	0.00584433	0.00592735	0.00347633	0.00575859
3.8	0	0.00836377	0.00648133	0.00603236	0.007945	0.00617444	0.0105543	0.00624873	0.008949	0.00637333	0.00855567	0.00594055	0.009318	0.00592653	0.001877	0.00606551	0.00664967	0.00623296	0.00377833	0.00602566
4	0	0.0083751	0.006617	0.00610684	0.007876	0.00615694	0.010442	0.00625813	0.00842133	0.00648401	0.008776	0.00595388	0.008868	0.00592374	0.000987667	0.00598223	0.00601567	0.00639323	0.00370867	0.00605542
4.2	0	0.00946324	0.00781267	0.00685626	0.00855767	0.0069862	0.0102973	0.00696537	0.00912367	0.00728646	0.00963033	0.00676426	0.009354	0.00669964	0.00122233	0.00673556	0.006104	0.00708218	0.005164	0.00696675
4.4	0	0.00968924	0.006937	0.0070276	0.00795467	0.00712909	0.0105383	0.00713837	0.00859233	0.00733781	0.00940633	0.00690801	0.009306	0.0068564	0.000649	0.00686346	0.00564833	0.00728819	0.005015	0.00718947
4.6	0	0.00989382	0.00747333	0.00716803	0.00828533	0.00736575	0.011312	0.00722674	0.00893133	0.0074793	0.009858	0.00707294	0.0104603	0.0069965	0.00124467	0.00700987	0.00658733	0.00741719	0.00602	0.00727646
4.8	0	0.00950686	0.00779267	0.00688165	0.00770334	0.00698888	0.011234	0.00711764	0.008465	0.0073307	0.0105097	0.00684153	0.010796	0.00675828	0.001162	0.00672299	0.006434	0.00723362	0.00560667	0.00708133
5	0	0.00932313	0.00809867	0.00676899	0.00777167	0.00698338	0.011309	0.00695558	0.00910933	0.00724986	0.0106243	0.00674661	0.010965	0.00667378	0.00272233	0.00659804	0.00682033	0.00708814	0.006318	0.00698553
5.2	0	0.00921633	0.00685133	0.00667594	0.007363	0.00682801	0.0112517	0.00700429	0.008615	0.00727423	0.00959467	0.0065785	0.010146	0.00659813	0.00264	0.00653353	0.006766	0.00713146	0.00515933	0.00678606
5.4	0	0.00897439	0.006972	0.00643666	0.00832867	0.00678464	0.0113157	0.00675189	0.00843867	0.00739473	0.009615	0.00646544	0.010027	0.00649924	0.00342133	0.00644995	0.00657733	0.00691843	0.00494	0.00663179
5.6	0	0.00898497	0.00766833	0.00648886	0.008068	0.00677303	0.0112473	0.00683761	0.00863033	0.00742921	0.00995633	0.00651766	0.00969133	0.00647223	0.00332933	0.00643441	0.006524	0.00683794	0.00449433	0.00666737
5.8	0	0.00921037	0.00613933	0.00662024	0.007728	0.00700396	0.0107113	0.00681113	0.00828567	0.00741776	0.008499	0.00657459	0.00847367	0.00659412	0.002612	0.00661047	0.005632	0.00686171	0.00342033	0.00674773
6	0	0.00953144	0.00649633	0.00684682	0.00794467	0.00723313	0.0105187	0.00700988	0.00789433	0.0074959	0.00917333	0.00677691	0.00850233	0.00680705	0.00168233	0.00679688	0.00558533	0.00696657	0.00314133	0.00691958
6.2	0	0.00949262	0.00629267	0.00680643	0.00798733	0.00712827	0.0102977	0.00691034	0.007846	0.00738108	0.00911433	0.00677462	0.00853967	0.00678255	0.000945667	0.00674447	0.00538033	0.00693959	0.002757	0.00689802
6.4	0	0.00954015	0.00640167	0.00689929	0.007708	0.00709837	0.0100337	0.0068919	0.00787533	0.00719985	0.009507	0.00679452	0.008357	0.00682504	0.000643333	0.0067792	0.005655	0.00699059	0.00276567	0.00693828
6.6	0	0.00972052	0.00563367	0.00699315	0.00857433	0.00721915	0.00964333	0.00701497	0.007608	0.00720925	0.00967133	0.00690738	0.008244	0.0069276	0.00104433	0.00691018	0.004928	0.00719534	0.002936	0.00710047
6.8	0	0.00983326	0.00624867	0.00709598	0.009162	0.00730078	0.0103987	0.00710597	0.00737667	0.00728336	0.0107093	0.00701798	0.00904467	0.0069957	0.000728666	0.00699933	0.00582567	0.00730558	0.004026	0.00712474
7	0	0.0101557	0.00605534	0.00731053	0.008761	0.00739545	0.0111403	0.00735816	0.008167	0.00750485	0.0108543	0.0072639	0.009513	0.00723653	0.00123267	0.00722653	0.00557767	0.00763142	0.004307	0.00733107
7.2	0	0.0100011	0.00637	0.00722094	0.00908133	0.00726888	0.0114	0.00728291	0.008447	0.00749993	0.0109697	0.0071577	0.00960633	0.00718268	0.00137667	0.00712425	0.005243	0.00754046	0.00472133	0.00719226
7.4	0	0.0100844	0.00615633	0.00726369	0.00870967	0.0073938	0.010832	0.00748164	0.00796733	0.0075976	0.01059	0.00724093	0.009856	0.00721086	0.00104766	0.00715185	0.00468133	0.00745843	0.004691	0.00726943
7.6	0	0.0108034	0.00588167	0.00777838	0.007515	0.00790716	0.010919	0.00792394	0.008162	0.00817057	0.0100583	0.00783066	0.00985234	0.00768745	0.00028	0.00769616	0.005109	0.00796167	0.003823	0.00776995
7.8	0	0.0108894	0.00560733	0.00779725	0.00732666	0.00812798	0.0103583	0.00796237	0.00852666	0.00825582	0.010286	0.00784114	0.009333	0.00775684	0.001302	0.00776021	0.004469	0.008058	0.002961	0.00783161
8	0	0.01102	0.00515233	0.00787445	0.007208	0.00831924	0.00964367	0.00803474	0.00747167	0.00849469	0.009443	0.00790904	0.00888967	0.00787601	0.000455666	0.00790074	0.00405067	0.00808253	0.002224	0.00790783
8.2	0	0.0112631	0.00568367	0.00804239	0.00743833	0.00860355	0.009298	0.00818276	0.00723067	0.00856321	0.009763	0.00805234	0.009148	0.00801361	0.000353	0.00809768	0.004115	0.00829112	0.00198033	0.00811191
8.4	0	0.0118097	0.00602067	0.00844221	0.007706	0.00889485	0.00954	0.00850138	0.007715	0.00895749	0.009623	0.00838391	0.00915667	0.00840161	3.56678e-05	0.00848552	0.00371867	0.00882189	0.002042	0.0084952
8.6	0	0.0112574	0.00655967	0.00811984	0.00882167	0.00837754	0.009574	0.00814639	0.00802367	0.00858724	0.00949333	0.00799617	0.00915767	0.0080159	4.03337e-05	0.00804764	0.00322267	0.0083102	0.00251833	0.00810157
8.8	0	0.0114895	0.007037	0.00839324	0.008996	0.00855459	0.009684	0.00835426	0.00854667	0.00879831	0.009913	0.00818783	0.009616	0.0081784	-0.000691666	0.00822318	0.00325233	0.00839551	0.00313	0.00825016
9	0	0.011322	0.00728133	0.00833378	0.00949967	0.00833474	0.00998567	0.00827486	0.009282	0.00842087	0.0105517	0.00804305	0.00987533	0.00803384	-0.000776	0.00809305	0.00363667	0.00837547	0.003431	0.0082041
9.2	0	0.0113485	0.00646567	0.00828999	0.00867933	0.00832386	0.010148	0.00831765	0.00885833	0.00843555	0.0103973	0.00807207	0.009326	0.00803728	-0.000814	0.00813423	0.00358233	0.00833561	0.003331	0.00826336
9.4	0	0.0109892	0.00619733	0.00803785	0.00851867	0.00808577	0.0102917	0.00814941	0.00935867	0.00812821	0.01109	0.00780137	0.009138	0.00779206	-0.000207332	0.00792151	0.00401567	0.00796418	0.00287467	0.00809978
9.6	0	0.0110368	0.00623	0.00796427	0.00853167	0.00818538	0.010513	0.00824371	0.008912	0.00833142	0.011697	0.00784767	0.00935767	0.00783525	0.000717667	0.00804193	0.004939	0.00805147	0.00313667	0.00817916
9.8	0	0.0110948	0.00639534	0.00795042	0.00849267	0.00822518	0.0107097	0.00828704	0.00893367	0.00835838	0.010961	0.00786993	0.00944133	0.00788812	0.000852335	0.00801966	0.004698	0.00812205	0.002992	0.00818374
10	0	0.0111299	0.00663667	0.00796702	0.008498	0.00825665	0.0107557	0.00841986	0.008676	0.00845927	0.0106857	0.00788971	0.00873467	0.00791899	0.000975333	0.00799269	0.00432967	0.00806995	0.002795	0.00813761
10.2	0	0.0102959	0.00737767	0.00744987	0.008652	0.00781414	0.0106687	0.00778378	0.00924433	0.00794539	0.01048	0.00732613	0.009774	0.00733511	0.00191933	0.00738544	0.00446433	0.00746576	0.00248833	0.00744278
10.4	0	0.0105581	0.00716133	0.00759804	0.00885433	0.00803285	0.010165	0.00800355	0.00834667	0.00818257	0.00962834	0.00756166	0.00929767	0.0075135	0.001163	0.00754378	0.00382967	0.00773173	0.00256567	0.00758205
10.6	0	0.0108328	0.00688667	0.00788377	0.008713	0.00820349	0.010178	0.00821282	0.00879967	0.0081667	0.00948367	0.00768995	0.00925	0.0077081	0.00117133	0.00776532	0.00353533	0.00793805	0.00210267	0.00773872
10.8	0	0.0104977	0.00719967	0.00763862	0.00939	0.00783129	0.00991033	0.00799842	0.008745	0.00793161	0.00962967	0.00744051	0.00982033	0.00749174	0.00199567	0.0075159	0.00427734	0.00769656	0.00259767	0.00753103
11	0	0.0100146	0.006789	0.00739363	0.00867967	0.0074947	0.009921	0.00754548	0.00856634	0.00765491	0.00924233	0.00709736	0.00987467	0.00709818	0.002157	0.00719076	0.004511	0.00740136	0.002346	0.0072234
11.2	0	0.0106851	0.00589233	0.00782165	0.00852967	0.00788411	0.00947266	0.00803902	0.00813	0.0081708	0.00919733	0.00757075	0.00857633	0.00758233	0.001586	0.00768726	0.004	0.00790382	0.002356	0.00773453
11.4	0	0.0104833	0.00644767	0.00778383	0.00842533	0.00781581	0.0105103	0.00788841	0.00887567	0.00799339	0.00994167	0.00741651	0.010036	0.00743537	0.00230767	0.00756451	0.00476767	0.00779801	0.00244734	0.00759655
11.6	0	0.0105414	0.00651867	0.00775962	0.008447	0.00784244	0.0104467	0.00784823	0.008127	0.00812207	0.009711	0.00745776	0.00923933	0.00746922	0.001813	0.00752273	0.00385233	0.00777242	0.001886	0.00758645
11.8	0	0.0111202	0.006593	0.00812823	0.00776233	0.00825634	0.010851	0.00834133	0.00834533	0.00866	0.00995833	0.00787284	0.00880566	0.00788595	0.001352	0.00793548	0.00365867	0.0081192	0.00186033	0.00794368
12	0	0.0119056	0.006566	0.00860267	0.008734	0.00886019	0.011052	0.00884152	0.008722	0.00914509	0.0101573	0.00846827	0.009146	0.00844396	0.00133333	0.00853114	0.00367867	0.00863986	0.001942	0.00846147
12.2	0	0.0123592	0.006639	0.00896103	0.00875867	0.00908362	0.011146	0.00917339	0.008273	0.00937168	0.00968067	0.00882151	0.00911133	0.00878975	0.00105167	0.0087919	0.00359167	0.00889585	0.00145467	0.00878351
12.4	0	0.0124769	0.005821	0.00900425	0.00832967	0.00914387	0.0104283	0.00917115	0.00792733	0.00936582	0.008919	0.00891534	0.00766067	0.00889377	0.000370666	0.00884935	0.00275767	0.00897755	0.000834335	0.00888633
12.6	0	0.0123313	0.00630967	0.00887477	0.008214	0.00907287	0.0100623	0.00912825	0.00781867	0.00934841	0.00890767	0.00886441	0.00868733	0.00875234	0.000159332	0.00876118	0.00316	0.00888432	0.001134	0.00885356
12.8	0	0.012443	0.00642767	0.00900436	0.00860067	0.00914659	0.0100027	0.00910105	0.00769533	0.0091992	0.008675	0.00891876	0.00864	0.00881566	0.000386665	0.00886819	0.00296267	0.00902253	0.000898333	0.00895531
13	0	0.0119515	0.00719007	0.00870867	0.00827507	0.00878627	0.0098574	0.00873948	0.00782807	0.00886284	0.00906873	0.00856962	0.00882307	0.00846973	0.000120068	0.00853007	0.0022374	0.00860621	0.00119907	0.00872742
13.2	0	0.0123659	0.00782633	0.00893876	0.00883634	0.00918237	0.0102357	0.00898555	0.00894333	0.00920722	0.0101063	0.00877873	0.00977667	0.00876445	0.000494333	0.00890711	0.00250633	0.00891528	0.00162133	0.0090496
13.4	0	0.0124042	0.008372	0.0089583	0.00924833	0.00915774	0.0101703	0.0090607	0.00938033	0.00932253	0.0105873	0.00883505	0.010124	0.00879695	0.000563998	0.00890498	0.003016	0.00888965	0.001793	0.0090469
13.6	0	0.0127501	0.00770967	0.00926434	0.009345	0.00935129	0.00993067	0.00926801	0.010032	0.00946706	0.0107337	0.00907696	0.00976967	0.00903177	0.000626998	0.00921916	0.00260333	0.00913504	0.001237	0.00914393
13.8	0	0.0127586	0.007033	0.00932872	0.00892867	0.0093489	0.00993866	0.00925079	0.00954933	0.00947192	0.0104847	0.00912319	0.00920967	0.00905119	-0.000473332	0.00933654	0.002777	0.00911104	0.001201	0.00918862
14	0	0.0133788	0.005857	0.00974752	0.00889267	0.00971919	0.00917867	0.00970278	0.00956733	0.00990739	0.0108063	0.0095605	0.009306	0.00952389	-0.000430333	0.00974729	0.002992	0.00962933	0.000713002	0.00957954
14.2	0	0.0124833	0.00593533	0.00914653	0.00918367	0.00911124	0.0102003	0.00907131	0.00966533	0.00923698	0.0105287	0.00897772	0.008958	0.00886016	-0.000123668	0.00909413	0.00321167	0.00901992	0.001309	0.0089292
14.4	0	0.0130773	0.00583067	0.00954735	0.009308	0.00948262	0.0106303	0.00953255	0.00974133	0.00962606	0.0102267	0.00934287	0.009458	0.00934606	0.000384335	0.00961315	0.00375767	0.00948198	0.00138033	0.00929536
14.6	0	0.0128995	0.00618333	0.00940215	0.00965167	0.00933183	0.011241	0.0094431	0.0105023	0.00958515	0.010096	0.0091772	0.00954334	0.00925888	0.000460999	0.0093921	0.00427533	0.00931223	0.001654	0.00923591
14.8	0	0.0135846	0.00675434	0.0097996	0.010263	0.00981993	0.0114267	0.00997681	0.0106653	0.0102134	0.0101473	0.00963328	0.0103057	0.00971977	0.00158467	0.00974657	0.00426	0.00980513	0.00187334	0.00969687
15	0	0.0135173	0.00709767	0.00974802	0.0104723	0.00982708	0.011307	0.0100441	0.0102117	0.0101709	0.00964967	0.00959354	0.0101027	0.00959868	0.00151333	0.00964398	0.00437667	0.00972025	0.00189767	0.00963989
15.2	0	0.0140676	0.00698367	0.0100783	0.00978267	0.0102207	0.0103903	0.0104749	0.010436	0.0104717	0.009848	0.00997549	0.010054	0.00999494	0.000770999	0.0100836	0.004064	0.0101055	0.00137167	0.010002
15.4	0	0.0135207	0.006558	0.00969915	0.00951167	0.00987534	0.0100643	0.00988274	0.00995433	0.0100957	0.00977134	0.00959408	0.00966233	0.00956695	0.000183668	0.00968901	0.00291433	0.00969279	0.001106	0.00966296
15.6	0	0.0136741	0.00666167	0.00982781	0.00952266	0.0100388	0.0104607	0.0100182	0.00955334	0.0101998	0.010213	0.00970644	0.010075	0.00967652	0.000595	0.00974891	0.002597	0.00978169	0.001743	0.00978289
15.8	0	0.0129353	0.00676767	0.00933725	0.00932033	0.00951939	0.010287	0.00941048	0.0100987	0.00967705	0.0103003	0.0092006	0.0100697	0.0091772	0.000152666	0.00928811	0.00254433	0.00930068	0.00144033	0.00922525
16	0	0.0130026	0.00679967	0.00937748	0.009178	0.00964999	0.0107393	0.00938035	0.00993567	0.00969891	0.009763	0.00922367	0.009516	0.00924492	5.16679e-05	0.00935406	0.00244833	0.00931504	0.000818666	0.00922782
16.2	0	0.0127846	0.00683967	0.00921043	0.00980367	0.00950723	0.0112787	0.00926173	0.00990233	0.00966493	0.00982967	0.00907869	0.00983133	0.00905828	0.000684332	0.00912469	0.00241967	0.00919783	0.00159933	0.00908534
16.4	0	0.0128391	0.00793233	0.00919387	0.010186	0.00954559	0.0116993	0.00938916	0.010481	0.0097161	0.010467	0.00910205	0.0102713	0.00913914	0.00120533	0.00918539	0.003197	0.00928259	0.00192567	0.00911111
16.6	0	0.0126698	0.00740403	0.00905671	0.00963003	0.00937741	0.0109127	0.00929932	0.00993537	0.00960483	0.0103854	0.00900798	0.0100527	0.00899167	0.000572698	0.00915971	0.00336437	0.00916875	0.000779366	0.00899136
16.8	0	0.0125282	0.007274	0.00898319	0.009736	0.00930721	0.011506	0.00930443	0.009408	0.00940446	0.0106137	0.0088721	0.00978666	0.00887887	0.000882333	0.00902049	0.00359033	0.00902505	0.001257	0.0089215
17	0	0.0122285	0.00700833	0.00874243	0.00951933	0.0090294	0.011275	0.00921839	0.00958033	0.00930226	0.0106797	0.00867043	0.00974933	0.00867101	0.000377666	0.0088211	0.00293	0.0088812	0.00136333	0.00873407
17.2	0	0.0126715	0.006789	0.00913831	0.00952233	0.00935808	0.0109323	0.00952168	0.00942767	0.00966239	0.0101783	0.00898195	0.00891967	0.00899835	0.000169333	0.00926169	0.002997	0.00913729	0.000280332	0.00911688
17.4	0	0.0124336	0.00612367	0.00902049	0.00923233	0.00917309	0.0105137	0.00933771	0.00872933	0.00950044	0.010006	0.00881439	0.00858333	0.00881978	-0.000418	0.00899992	0.00241233	0.00897889	0.000585332	0.00893771
17.6	0	0.0123601	0.00633433	0.0090188	0.00932033	0.00914378	0.0112767	0.0092737	0.00887334	0.00936426	0.00994033	0.00874928	0.00832433	0.00876682	-9.66527e-06	0.00899126	0.00238033	0.00894855	0.001316	0.00894547
17.8	0	0.0124513	0.006259	0.00902047	0.00889267	0.00924272	0.0108333	0.00929665	0.00897667	0.00956077	0.0100787	0.00882598	0.00830367	0.00882248	-0.000690333	0.00905816	0.00155633	0.00900783	0.000453666	0.00902546
18	0	0.0130673	0.006566	0.00954031	0.00943333	0.00962808	0.0114903	0.00963531	0.00895067	0.0097979	0.0107207	0.00924442	0.009347	0.00926737	-0.00035	0.00948359	0.00270133	0.00940788	0.000818333	0.00946556
18.2	0	0.0131076	0.00720634	0.00951967	0.00910134	0.00955181	0.0115743	0.00958376	0.00925833	0.00976858	0.0111073	0.00927276	0.00963633	0.00927485	-0.000322998	0.00946527	0.002814	0.00945039	0.001185	0.0093734
18.4	0	0.013445	0.00763933	0.00974233	0.00979367	0.00980449	0.0118653	0.00985136	0.00996433	0.010106	0.0110897	0.00953411	0.00973867	0.00951776	0.000376999	0.00976979	0.00291733	0.00973581	0.000591665	0.00961816
18.6	0	0.0139183	0.00798467	0.010056	0.0100893	0.0100849	0.011864	0.01018	0.0107223	0.0104194	0.0113687	0.00987456	0.0101793	0.00984888	0.000735331	0.0100262	0.00349867	0.010022	0.000980332	0.0099221
18.8	0	0.0138626	0.007716	0.0100719	0.0101453	0.0100177	0.011784	0.010119	0.011034	0.010411	0.0116817	0.0098384	0.0106287	0.00981524	0.00144267	0.00994527	0.00372234	0.0100343	0.00137467	0.00986607
19	0	0.013628	0.007804	0.00988996	0.00961267	0.0098184	0.0114247	0.00993822	0.0108007	0.0103944	0.011331	0.00970451	0.009698	0.00966187	0.00160067	0.00975377	0.00288933	0.00982109	0.001122	0.00967867
19.2	0	0.0134401	0.00803334	0.00979612	0.010047	0.00973446	0.011847	0.00981875	0.0109463	0.0103345	0.0119257	0.00956512	0.010353	0.00955281	0.001476	0.00962101	0.003483	0.00968832	0.000921002	0.00962852
19.4	0	0.0131237	0.00772253	0.00960831	0.00973753	0.00951428	0.0116769	0.00960892	0.0111652	0.00999416	0.0126442	0.0093206	0.0105042	0.00933299	0.00106987	0.00934642	0.0036092	0.00939964	0.00138053	0.00940412
19.6	0	0.0128601	0.00738533	0.00938057	0.00941833	0.00941804	0.0108737	0.00941874	0.0104283	0.00986241	0.0121183	0.00913396	0.009965	0.00917228	0.000629999	0.0091739	0.00291933	0.00920726	0.000492999	0.00922508
19.8	0	0.013063	0.007964	0.00945174	0.0103813	0.00967182	0.0111213	0.00954831	0.0109117	0.00991181	0.0116277	0.00928046	0.009846	0.00939218	0.000716334	0.00938035	0.00368167	0.00932531	0.000675	0.00945212
20	0	0.0129766	0.008368	0.00936451	0.0106083	0.00965768	0.0116683	0.0094261	0.0115213	0.00980791	0.0121957	0.00920796	0.010722	0.00924387	0.000933334	0.00939274	0.00378734	0.0093197	0.00134067	0.00943161
20.2	0	0.0123475	0.00798067	0.00893513	0.0101283	0.00932626	0.0114343	0.00909155	0.011481	0.00923786	0.0117433	0.00875229	0.0103653	0.00876573	0.00136233	0.00896617	0.00409333	0.00883453	0.001495	0.00894885
20.4	0	0.0124596	0.00806133	0.00901226	0.0101543	0.00935176	0.0119557	0.00907962	0.0106047	0.00938846	0.0110493	0.00882357	0.0105413	0.00888032	0.001346	0.00908974	0.004134	0.00896284	0.001037	0.00896012
20.6	0	0.0124831	0.00802867	0.00899511	0.0103557	0.009239	0.0117447	0.00911764	0.010865	0.00944515	0.01132	0.00884444	0.0110093	0.00888498	0.000885667	0.00906983	0.004058	0.00899956	0.00103433	0.00904807
20.8	0	0.0124335	0.00754833	0.00899685	0.00889233	0.00918111	0.0112167	0.00913194	0.009885	0.00946037	0.0110073	0.00881155	0.0104337	0.00883123	0.000182999	0.0089596	0.00312167	0.00898276	0.000554331	0.00888236
21	0	0.0125255	0.007847	0.00909901	0.00971433	0.00931048	0.0113797	0.00924913	0.010368	0.00959449	0.0113607	0.00889962	0.0109957	0.00891836	0.000717668	0.00903549	0.003959	0.00901915	0.000153001	0.00893848
21.2	0	0.0130804	0.00769567	0.00948103	0.00983867	0.00954628	0.011404	0.00951952	0.009769	0.00987491	0.011295	0.00932181	0.0107533	0.00934549	0.000556335	0.00942455	0.00283233	0.00945498	0.000438668	0.00927894
21.4	0	0.0130288	0.00829267	0.00942891	0.00941367	0.00947506	0.011692	0.00945711	0.0103777	0.00976124	0.011444	0.00927903	0.0113773	0.00925444	0.000840666	0.00930976	0.00259333	0.00944853	0.000986666	0.00926902
21.6	0	0.0130877	0.00815567	0.00950436	0.00959633	0.00955947	0.012125	0.00950344	0.009964	0.00979619	0.011285	0.00927391	0.010913	0.00929448	0.00101567	0.00936566	0.00253467	0.00952046	0.001192	0.00927083
21.8	0	0.0131189	0.00853733	0.00953846	0.0104823	0.00951307	0.012461	0.0094409	0.010504	0.00982843	0.0115767	0.00927939	0.011306	0.00930248	0.00103867	0.00945838	0.002695	0.00945983	0.00124367	0.00934707
22	0	0.0127599	0.00794433	0.0092498	0.00973033	0.0091793	0.0120057	0.00932359	0.0100193	0.0094962	0.0106433	0.00903119	0.0105753	0.0090644	3.1e-05	0.00916875	0.00174233	0.00929816	0.001255	0.00907873
22.2	0	0.012693	0.0075	0.00911148	0.00957266	0.00912613	0.0118	0.00923763	0.00952066	0.00956525	0.009914	0.00898511	0.010656	0.00900095	-0.000827668	0.00912611	0.00134933	0.00923099	0.000403665	0.00907628
22.4	0	0.0128824	0.007382	0.00921876	0.0104987	0.00930651	0.011618	0.00945625	0.009512	0.00972009	0.0102367	0.00914134	0.0101683	0.00917891	-0.001108	0.0093859	0.001993	0.00933748	0.000197332	0.00921494
22.6	0	0.0134092	0.00770367	0.00961997	0.0107303	0.00970645	0.0118593	0.00982648	0.009949	0.0100429	0.0105547	0.00952414	0.01038	0.00952026	-0.000792999	0.00979738	0.00217134	0.00970802	0.000375001	0.00960534
22.8	0	0.0129062	0.00734367	0.00931179	0.0105273	0.0094068	0.0119947	0.00946943	0.0101403	0.00967484	0.01024	0.00917628	0.0101083	0.00918815	-0.000522668	0.00937165	0.00228167	0.00946078	-1.16676e-05	0.00922288
23	0	0.0138276	0.00736233	0.00997469	0.010559	0.0101023	0.0115617	0.0100766	0.00983233	0.0102683	0.0108227	0.00981273	0.0100393	0.00984449	0.000103999	0.0100193	0.00238966	0.0100767	-0.000285335	0.00988162
23.2	0	0.0142024	0.00758933	0.0102721	0.010741	0.0105022	0.011698	0.0104103	0.0102403	0.0105986	0.01095	0.0100658	0.010463	0.0101111	0.000598334	0.0102573	0.00254866	0.0103478	7.73333e-05	0.0102363
23.4	0	0.0142813	0.00704967	0.0103058	0.0103443	0.0105483	0.011016	0.0105291	0.0100343	0.0106023	0.0111167	0.0101568	0.0102053	0.0101536	0.000499332	0.0102351	0.00178766	0.0104048	-0.000406003	0.0102707
23.6	0	0.0142557	0.00689133	0.0102396	0.010691	0.0105793	0.0117223	0.0103865	0.01012	0.0105613	0.0113097	0.0101227	0.010154	0.0101377	0.000594001	0.010231	0.00232167	0.0103578	-0.000386	0.0101986
23.8	0	0.0151968	0.007257	0.010847	0.0109787	0.0111466	0.0123117	0.0110628	0.010111	0.0111576	0.0119287	0.0107673	0.011171	0.0107805	0.00112267	0.0108822	0.00246334	0.0109511	0.000419334	0.010856
24	0	0.014591	0.00731733	0.0104723	0.010887	0.0107339	0.0126353	0.0105473	0.0100847	0.0108405	0.0112087	0.0103481	0.0107573	0.0103667	0.000616666	0.0105296	0.00245667	0.0104657	0.000410333	0.0104104
24.2	0	0.0141611	0.00716667	0.0102443	0.0104707	0.0103686	0.0121197	0.0102884	0.010189	0.0104853	0.0118217	0.0100476	0.0107503	0.0100819	1.10008e-05	0.0102112	0.00271767	0.0102237	0.000383001	0.0100856
24.4	0	0.013893	0.007743	0.0100225	0.0106517	0.0101305	0.0131517	0.0100459	0.011119	0.01036	0.011584	0.00986516	0.0110493	0.00989654	0.000487665	0.0101592	0.003822	0.00999741	0.00122433	0.00992062
24.6	0	0.0130485	0.00741033	0.00945144	0.00996033	0.0094479	0.0123023	0.00956471	0.0105483	0.00981097	0.0110143	0.00923751	0.0110333	0.00929831	-0.000387669	0.00965405	0.00297433	0.00943759	0.00105167	0.00939717
24.8	0	0.0131507	0.006992	0.00959752	0.00928033	0.00956428	0.0111523	0.00965281	0.0101093	0.00995431	0.0100657	0.00936337	0.01019	0.00939479	-0.00132967	0.00972695	0.002615	0.00949821	0.000603333	0.00956624
25	0	0.0133243	0.00735633	0.00961367	0.00899933	0.00962901	0.011339	0.00995778	0.01034	0.0100684	0.0104313	0.00950333	0.0105493	0.00946511	-0.00119867	0.00966408	0.002306	0.00959433	0.000727333	0.00973514
25.2	0	0.014007	0.00755133	0.0100355	0.00958967	0.0101602	0.012494	0.0102748	0.0108433	0.0104404	0.0101233	0.0100317	0.010728	0.00994377	-0.000122333	0.0101577	0.00256266	0.0101093	0.00102733	0.0102516
25.4	0	0.0142723	0.00750766	0.0102603	0.00932633	0.010472	0.011863	0.0104816	0.0100293	0.0106345	0.0101393	0.0101626	0.0106293	0.0101364	-0.000605	0.0102417	0.00185	0.0102802	0.000625664	0.0103706
25.6	0	0.0144932	0.00794467	0.0104668	0.00935533	0.0106265	0.0119147	0.0105898	0.0102643	0.0109315	0.010273	0.0103825	0.0105143	0.0103059	7.33137e-06	0.0103349	0.002258	0.0104066	0.000261331	0.0104964
25.8	0	0.0146434	0.00813867	0.0105515	0.009931	0.0107439	0.0121217	0.0106813	0.0104927	0.0109312	0.0112857	0.0104222	0.0105657	0.0104396	0.000535	0.0104598	0.00194433	0.0105211	0.000367668	0.0104827
26	0	0.0144736	0.00747933	0.010419	0.00992034	0.0106321	0.011585	0.0104985	0.0101587	0.0107927	0.0106933	0.0103187	0.010049	0.0103881	-5.56689e-05	0.0103692	0.00126167	0.010379	-0.000194998	0.0103184
26.2	0	0.0141906	0.00774734	0.0102519	0.00973667	0.0104187	0.0112097	0.0103325	0.010167	0.0106725	0.010988	0.0101002	0.00993266	0.0102052	0.000109	0.0101423	0.00134233	0.0101178	-0.000121666	0.0101073
26.4	0	0.0145699	0.00705833	0.0105968	0.00973133	0.0105933	0.0108257	0.0106056	0.010025	0.0108014	0.009976	0.0103862	0.00940867	0.0105152	-0.000177666	0.0104631	0.000518668	0.0103962	-0.000719	0.0104317
26.6	0	0.0146457	0.00775733	0.0106557	0.0105647	0.0107592	0.0112427	0.0107093	0.0112117	0.0106499	0.010525	0.010407	0.0103227	0.0105067	0.000702664	0.0105722	0.00107266	0.0104895	0.000778664	0.0104008
26.8	0	0.0138691	0.00798467	0.0101984	0.0105427	0.010207	0.011598	0.0101687	0.0109957	0.0102285	0.0103687	0.00986928	0.0104173	0.0099313	1.46665e-05	0.0100482	0.001777	0.00996272	0.000615668	0.00988391
27	0	0.0144419	0.00832533	0.0107506	0.0109533	0.0106334	0.0117293	0.0105705	0.0117957	0.0105968	0.0110323	0.010257	0.0111333	0.0102952	0.000651998	0.0104615	0.00270467	0.0103839	0.000845998	0.0102931
27.2	0	0.0141676	0.008388	0.0104821	0.0116477	0.0103173	0.0115723	0.010406	0.0115723	0.0104388	0.0113397	0.0100531	0.0108263	0.0100772	0.000118332	0.0102346	0.00258333	0.0101851	0.000742998	0.0100873
27.4	0	0.0140078	0.008811	0.0103246	0.0115053	0.0102058	0.01226	0.0102974	0.0113247	0.0103889	0.0122527	0.00994188	0.0107013	0.00994655	0.000413334	0.0100614	0.002967	0.0101094	0.000860667	0.00998048
27.6	0	0.014043	0.00814366	0.0103775	0.0109167	0.0101332	0.0120617	0.0102704	0.0105863	0.0105438	0.0118967	0.0099816	0.010485	0.00996688	-0.000602	0.0100362	0.00205433	0.0101082	-0.000277333	0.0100218
27.8	0	0.0144494	0.008327	0.0105763	0.01041	0.010443	0.011912	0.0105485	0.0109017	0.0108866	0.0118347	0.0102951	0.0107597	0.0102506	0.000136666	0.010309	0.001342	0.0103566	-0.000166999	0.0103082
28	0	0.0145201	0.008467	0.0104955	0.0106023	0.0104528	0.012307	0.0105454	0.010633	0.0109596	0.0124243	0.0103312	0.0105337	0.0103041	0.000649666	0.0103554	0.00121133	0.0104574	-0.000115666	0.0103668
28.2	0	0.0146146	0.00853566	0.0105803	0.0101793	0.0105979	0.0122697	0.0105043	0.00990266	0.0109939	0.0119117	0.0103811	0.0104253	0.0103784	0.000348333	0.0104219	0.000876002	0.0105699	-0.000729665	0.01041
28.4	0	0.0146912	0.008631	0.0106485	0.0104833	0.0106755	0.012155	0.0105832	0.010971	0.0110602	0.0119823	0.0104232	0.011213	0.0104182	0.000152335	0.0104891	0.00140134	0.0105618	-0.000786999	0.0104391
28.6	0	0.0147102	0.008977	0.0105641	0.010315	0.0107898	0.012367	0.0106003	0.011019	0.0109119	0.0121263	0.0104376	0.011039	0.010459	0.000405999	0.0104918	0.00185067	0.0106081	-0.000811666	0.0104298
28.8	0	0.0149185	0.00865733	0.0107917	0.011295	0.0108934	0.012775	0.0107388	0.010793	0.0110405	0.0122383	0.0105703	0.010218	0.010596	0.000240002	0.0106409	0.002783	0.0107742	-0.00113533	0.0105848
29	0	0.015004	0.00783533	0.0109036	0.010927	0.0110152	0.0121783	0.0108749	0.0103273	0.0110977	0.011237	0.010635	0.0102823	0.0106519	-0.000818998	0.0106952	0.00206567	0.0107882	-0.001154	0.0106991
29.2	0	0.0151121	0.00774767	0.0109296	0.010944	0.0111257	0.0118617	0.0110565	0.0111313	0.0111453	0.011226	0.0107016	0.0105057	0.0107549	-0.000574999	0.0107927	0.00147134	0.0108527	-0.000921665	0.0107767
29.4	0	0.0150316	0.00726333	0.0108789	0.0103737	0.0109931	0.0118163	0.0109194	0.010161	0.0110616	0.0108977	0.0106678	0.009988	0.0106966	-0.001094	0.0107392	0.000763331	0.0107905	-0.001504	0.0108155
29.6	0	0.0157794	0.007231	0.0114039	0.0104493	0.0115178	0.0116587	0.0114594	0.0103433	0.0116606	0.010575	0.0111947	0.00971533	0.0112293	-0.00136133	0.0112763	0.000558998	0.0113335	-0.00154067	0.0114
29.8	0	0.015536	0.00726733	0.0111602	0.00962967	0.0113712	0.0115077	0.0113111	0.0107853	0.0114344	0.010565	0.0110314	0.010467	0.0110474	-0.00185	0.0110608	-0.000194333	0.0111483	-0.00141333	0.0112525
30	0	0.0213936	0.00220999	0.0153275	0.000367001	0.016083	0.00577869	0.0157034	-0.00164632	0.0177368	0.0134317	0.0152321	-7.13319e-05	0.0156774	-0.00101534	0.0153591	0.002897	0.0151464	-0.00912633	0.0153666
30.2	0	0.0206038	0.00120401	0.0159698	0.00276901	0.0163454	0.000920355	0.0149659	0.00391933	0.015887	0.0150283	0.0162709	0.00883968	0.0155282	0.00808401	0.0151723	0.004034	0.0146862	-0.00210732	0.0145951
30.4	0	0.0186326	4.33326e-05	0.0139563	0.008214	0.0139148	0.00605333	0.0138704	0.00726667	0.0157322	0.0279117	0.0143749	0.0160873	0.0142626	0.0237653	0.0141255	0.02711	0.0132782	0.0488317	0.0133485
30.6	0	0.0162848	0.00512333	0.0122152	0.011767	0.013697	0.011794	0.0117923	0.0199556	0.0152315	0.0271873	0.0127003	0.0335127	0.011738	0.042251	0.013347	0.062742	0.0119644	0.100045	0.0116101
30.8	0	0.0148979	0.010287	0.01113	0.0102537	0.0112077	0.0133927	0.0109499	0.0265687	0.0143258	0.039317	0.0112055	0.048826	0.01131	0.0601773	0.0131962	0.096448	0.010644	0.131137	0.0124823
31	0	0.0152558	0.00962199	0.0111843	0.012987	0.0115738	0.014598	0.0112383	0.03114	0.0142537	0.043797	0.0119913	0.0582653	0.0121347	0.0758917	0.0140363	0.095831	0.0114128	0.156178	0.0121658
31.2	0	0.0140202	0.0103623	0.0100769	0.0142884	0.0105287	0.019302	0.0107817	0.0358553	0.0136962	0.0520093	0.0114294	0.070275	0.0123078	0.0919354	0.0134234	0.121894	0.0112602	0.183221	0.0120946
31.4	0	0.0142266	0.0138153	0.010325	0.016812	0.0107211	0.0245307	0.0112736	0.0429566	0.0134709	0.0598597	0.0113825	0.0850637	0.0134324	0.110252	0.0134404	0.144657	0.0111085	0.202286	0.0125677
31.6	0	0.0153908	0.0139767	0.0111662	0.017029	0.0117785	0.025932	0.012324	0.0441037	0.0137691	0.065749	0.0120711	0.09327	0.0137936	0.123143	0.0147353	0.158357	0.0122082	0.208127	0.0137556
31.8	0	0.014458	0.01485	0.0105527	0.0201373	0.0114319	0.0298983	0.0115798	0.0492047	0.0135796	0.0732443	0.0112038	0.103245	0.0129111	0.135278	0.0139101	0.169447	0.0119153	0.213169	0.0126986
32	0	0.0138142	0.016521	0.0103802	0.022011	0.0106262	0.0334707	0.0111224	0.053318	0.0133202	0.0807723	0.0105559	0.111786	0.0122294	0.145107	0.0128569	0.179225	0.0115891	0.217566	0.0125255
32.2	0	0.013515	0.018409	0.0105002	0.025585	0.0108425	0.0352723	0.0108165	0.0589713	0.0133984	0.085723	0.0101195	0.120242	0.0124986	0.154777	0.0131462	0.186488	0.0108654	0.22239	0.0122136
32.4	0	0.0123897	0.0183913	0.00986669	0.0252093	0.00991234	0.036176	0.010077	0.0624984	0.0127803	0.090266	0.00990689	0.125442	0.0116236	0.161246	0.0130358	0.191767	0.0104942	0.223653	0.0117149
32.6	0	0.0118974	0.0212027	0.00953488	0.0283444	0.00908334	0.041925	0.00955589	0.0681407	0.011941	0.0969377	0.00970909	0.132799	0.011714	0.168335	0.0119221	0.199269	0.0102766	0.228354	0.0116468
32.8	0	0.0123102	0.0208337	0.00960788	0.0295433	0.00922109	0.0425	0.00977605	0.0701906	0.0117026	0.099557	0.00989261	0.136269	0.0122644	0.172766	0.0124446	0.200386	0.0105963	0.230032	0.0118421
33	0	0.0132245	0.02089	0.0106067	0.0305487	0.0101365	0.0447563	0.0103791	0.072362	0.0123243	0.102251	0.0110402	0.140467	0.0130365	0.177453	0.0139278	0.201389	0.0112095	0.232589	0.0123919
33.2	0	0.0134824	0.0216637	0.0104563	0.0311737	0.010019	0.0456874	0.0105847	0.0729907	0.0124385	0.107108	0.0111902	0.143507	0.0128142	0.181344	0.0140201	0.203719	0.0117034	0.233875	0.0125919
33.4	0	0.0136616	0.020955	0.0105003	0.0335483	0.0102944	0.0464647	0.0104256	0.0745257	0.0125559	0.108813	0.0109679	0.144937	0.013406	0.183076	0.0138852	0.204205	0.0117045	0.234174	0.0125759
33.6	0	0.0121611	0.0212283	0.00983394	0.0343077	0.00960272	0.046686	0.00969213	0.07766	0.012738	0.112997	0.00998155	0.147861	0.0127873	0.186172	0.0132977	0.206162	0.0108526	0.234667	0.0122613
33.8	0	0.0136899	0.023192	0.010792	0.035125	0.010427	0.0473823	0.0106228	0.080606	0.0137237	0.115863	0.011074	0.150945	0.0141727	0.189644	0.0133548	0.208966	0.0119322	0.235972	0.0126237
34	0	0.0135949	0.024664	0.010217	0.0364873	0.0106874	0.0488697	0.0106036	0.0835217	0.0137794	0.119354	0.0103467	0.15462	0.014447	0.190736	0.0134888	0.212336	0.0110547	0.23695	0.0125218
34.2	0	0.0134547	0.0251737	0.0101154	0.0364897	0.010405	0.0505837	0.00994425	0.0862766	0.0142807	0.121634	0.00980731	0.157804	0.0144955	0.194689	0.0139484	0.21416	0.0107208	0.238225	0.0125776
34.4	0	0.0141469	0.0273333	0.0107267	0.0372853	0.010736	0.0522013	0.0103003	0.0883206	0.0149638	0.12463	0.0102647	0.16094	0.0144797	0.197361	0.0147689	0.215414	0.0110644	0.240203	0.0133846
34.6	0	0.0151551	0.025379	0.0110435	0.0360723	0.0112073	0.049938	0.0109047	0.085803	0.0149512	0.121938	0.0108756	0.161357	0.0145421	0.196639	0.0144001	0.21213	0.0117734	0.237711	0.0137904
34.8	0	0.0155002	0.0252447	0.0110458	0.0379027	0.0119276	0.051809	0.0112431	0.0853057	0.0148376	0.123151	0.0110597	0.163658	0.0137106	0.195959	0.0154666	0.212826	0.0120456	0.237117	0.0146204
35	0	0.0152468	0.0266486	0.0109511	0.040026	0.0116737	0.0521133	0.0108931	0.086603	0.0144178	0.125875	0.0108488	0.166103	0.0131735	0.197929	0.0150508	0.212955	0.0123344	0.238078	0.0147438
35.2	0	0.0151596	0.0280327	0.010985	0.0425673	0.0120946	0.0530424	0.0110861	0.0888693	0.0142144	0.126262	0.0109859	0.166275	0.0126803	0.197317	0.0146404	0.214432	0.0120646	0.23972	0.0154752
35.4	0	0.015089	0.026569	0.0108134	0.0433263	0.0118775	0.0522187	0.0112036	0.0888627	0.0133074	0.126567	0.0110035	0.165476	0.0130021	0.197352	0.0142256	0.214885	0.0120207	0.238643	0.0150789
35.6	0	0.0150416	0.0294276	0.0109783	0.046215	0.0119322	0.056301	0.011055	0.0921787	0.0132852	0.130448	0.0112145	0.166985	0.013257	0.199498	0.0153898	0.217537	0.0120812	0.241145	0.0144576
35.8	0	0.0151434	0.028139	0.011327	0.0435943	0.0116432	0.0545683	0.0111983	0.0913127	0.0131477	0.130491	0.0113867	0.165073	0.0142232	0.199257	0.0147631	0.216587	0.0122307	0.240825	0.014002
36	0	0.0136734	0.030152	0.0104294	0.0448293	0.0103942	0.0569223	0.0107077	0.0952863	0.0131839	0.131591	0.0105967	0.165893	0.01272	0.201523	0.0134135	0.217803	0.010938	0.241963	0.0132049
36.2	0	0.0125028	0.0294907	0.00960997	0.0442203	0.00975385	0.0580483	0.00967688	0.0932893	0.0121197	0.133343	0.00969379	0.165077	0.0124257	0.200739	0.0127197	0.217498	0.0103155	0.239819	0.0125236
36.4	0	0.0122818	0.0298437	0.00915735	0.0431827	0.00955941	0.059739	0.00951512	0.0931513	0.0130945	0.134281	0.00937388	0.16704	0.0123424	0.200898	0.0127456	0.218239	0.010617	0.238644	0.0128727
36.6	0	0.0136941	0.028693	0.0100911	0.0426637	0.0107807	0.060249	0.0105442	0.0952903	0.0144352	0.136056	0.0100507	0.16765	0.0134539	0.201903	0.013084	0.217208	0.0109969	0.238694	0.0138436
36.8	0	0.012651	0.0312303	0.0095729	0.0445443	0.0102013	0.06329	0.00967813	0.0974887	0.0141434	0.137738	0.00949422	0.168482	0.0127301	0.202877	0.0126651	0.218503	0.0104467	0.240344	0.0137284
37	0	0.0138597	0.0308773	0.0104323	0.0441807	0.0111005	0.0625987	0.0105421	0.096576	0.0144929	0.137928	0.0106318	0.168486	0.0139561	0.202274	0.0130894	0.217349	0.011728	0.241066	0.0136507
37.2	0	0.0138101	0.0315613	0.0101601	0.043833	0.010712	0.063505	0.0107109	0.098048	0.0142353	0.137516	0.0101718	0.169629	0.0141095	0.203817	0.0136444	0.216676	0.0115707	0.240623	0.0130732
37.4	0	0.0133841	0.0323087	0.00980938	0.0445553	0.0108513	0.0647053	0.0105501	0.0996913	0.0138401	0.138808	0.00984094	0.170588	0.0141374	0.205703	0.0130048	0.216738	0.0111532	0.241764	0.0127801
37.6	0	0.0137849	0.031661	0.00990709	0.043777	0.0109543	0.0637276	0.0107936	0.098957	0.0135214	0.137832	0.0101921	0.17133	0.0131886	0.204525	0.0129978	0.217389	0.0114898	0.241707	0.0130174
37.8	0	0.015136	0.0315927	0.0108724	0.0444216	0.0116703	0.0631693	0.0115383	0.100413	0.0144374	0.138947	0.0109112	0.173251	0.0135178	0.206097	0.0135428	0.217474	0.0119207	0.241465	0.0137208
38	0	0.0159838	0.030108	0.0113314	0.0440363	0.0121024	0.0634463	0.0120611	0.0996717	0.0144298	0.138809	0.0114838	0.17348	0.0137402	0.204336	0.0149535	0.217474	0.012205	0.239376	0.014813
38.2	0	0.0185821	0.0314873	0.0132856	0.0447733	0.0141091	0.063389	0.0137333	0.101092	0.0163022	0.141389	0.0133129	0.176795	0.0156355	0.205032	0.0156709	0.218213	0.0140985	0.241153	0.0160105
38.4	0	0.0199041	0.0324763	0.0144186	0.0446813	0.0147676	0.0632007	0.0146432	0.100676	0.0168694	0.143405	0.0143617	0.176821	0.0163249	0.20469	0.0163287	0.218612	0.0149499	0.242745	0.0165146
38.6	0	0.0184493	0.033337	0.0133397	0.046492	0.0136058	0.064727	0.0139774	0.101505	0.0161179	0.144238	0.0135571	0.177521	0.0155685	0.205811	0.0154944	0.219915	0.0139408	0.243165	0.0156988
38.8	0	0.0171278	0.03336	0.0121929	0.0469253	0.0125171	0.0663033	0.0131076	0.102594	0.0150677	0.14481	0.0127473	0.178126	0.0152735	0.205735	0.0153334	0.221665	0.0132324	0.243729	0.0146156
39	0	0.0162784	0.0339293	0.0117176	0.0472283	0.0121766	0.068319	0.0125078	0.103648	0.0147366	0.146902	0.012122	0.179443	0.0149592	0.208237	0.0147441	0.222676	0.0132063	0.245428	0.0144578
39.2	0	0.0164959	0.033602	0.0118567	0.049027	0.0122226	0.0704687	0.012483	0.105877	0.0147029	0.145	0.0123487	0.178314	0.0138612	0.208669	0.0149986	0.223901	0.013132	0.246492	0.0149281
39.4	0	0.0159705	0.0350237	0.0114958	0.0508834	0.012127	0.0714317	0.012358	0.10761	0.0149997	0.143495	0.0118671	0.180715	0.0131477	0.20984	0.0147128	0.225197	0.0125764	0.246508	0.0152091
39.6	0	0.0156415	0.0348673	0.0113399	0.051192	0.0123405	0.071303	0.0117337	0.108658	0.0145316	0.143185	0.011405	0.178403	0.0134779	0.20967	0.0158	0.224817	0.0122739	0.246596	0.0151309
39.8	0	0.0150235	0.0366147	0.0108267	0.051349	0.0119589	0.071988	0.0116381	0.109484	0.0150478	0.143836	0.0110259	0.178405	0.0127343	0.210669	0.0151629	0.225205	0.011557	0.247295	0.0153037
40	0	0.0156269	0.0362987	0.0112605	0.051255	0.0121173	0.070461	0.0121276	0.108546	0.0150456	0.142347	0.0111932	0.177423	0.013515	0.208746	0.0148301	0.223705	0.0121237	0.245098	0.0156028
40.2	0	0.0141245	0.0345737	0.0101402	0.0496774	0.0111003	0.0693733	0.0111569	0.107164	0.0139565	0.142732	0.0102059	0.175217	0.0132272	0.207762	0.0144303	0.222643	0.0109441	0.241902	0.014632
40.4	0	0.013502	0.033188	0.00957646	0.048605	0.0108845	0.0705373	0.0101119	0.107381	0.0134179	0.143274	0.00972774	0.173222	0.01312	0.206638	0.0147203	0.221094	0.0106413	0.240394	0.0137519
40.6	0	0.0154668	0.0352827	0.0110381	0.0490463	0.0117032	0.0706203	0.0114299	0.10757	0.015186	0.144742	0.0111526	0.176297	0.0141683	0.206255	0.0148262	0.221368	0.0119879	0.241741	0.0140963
40.8	0	0.0169619	0.032196	0.0122412	0.0467887	0.0127879	0.0693976	0.0123611	0.105677	0.0151837	0.143718	0.0124544	0.175359	0.0148529	0.205264	0.0156201	0.218467	0.0131703	0.239139	0.0147521
41	0	0.0158442	0.0335043	0.0115876	0.0472137	0.0120938	0.0722707	0.0114012	0.108493	0.015198	0.145072	0.0116311	0.177124	0.0141747	0.208343	0.015512	0.221552	0.0118784	0.241703	0.0133455
41.2	0	0.016998	0.0356453	0.012663	0.0478253	0.0129516	0.0729606	0.0122017	0.110481	0.0162229	0.144139	0.0125553	0.178484	0.0150357	0.207736	0.0160784	0.221387	0.0129724	0.244134	0.014346
41.4	0	0.0179037	0.036246	0.0131259	0.0484023	0.0132458	0.0704117	0.012909	0.109679	0.0162023	0.143687	0.0131861	0.179714	0.0160246	0.207081	0.0168788	0.221076	0.0136078	0.243751	0.0148785
41.6	0	0.0159264	0.036472	0.0118129	0.0479677	0.0122008	0.0692273	0.0117384	0.109363	0.0156899	0.142922	0.0116974	0.179112	0.0138625	0.207048	0.0154029	0.221234	0.0121037	0.241872	0.0141649
41.8	0	0.0158611	0.038783	0.0117456	0.0517527	0.0120376	0.07131	0.0114712	0.11024	0.0151966	0.144502	0.0114526	0.180817	0.0136675	0.207291	0.0151252	0.223907	0.0122573	0.244817	0.0144944
42	0	0.0165087	0.0365647	0.0120327	0.0527073	0.0125586	0.0686364	0.0122195	0.108329	0.0156342	0.143814	0.0119612	0.177968	0.0136083	0.20491	0.0158111	0.22183	0.0128422	0.243554	0.0156534
42.2	0	0.0164276	0.0364713	0.0118339	0.0524057	0.0128487	0.0693863	0.0120092	0.108039	0.0149289	0.146829	0.0117376	0.179629	0.013536	0.206922	0.0152569	0.22288	0.0126312	0.243845	0.0155834
42.4	0	0.0172376	0.037079	0.012423	0.0522147	0.0132203	0.0705587	0.0124888	0.108271	0.0160805	0.146635	0.0123175	0.179374	0.0135751	0.206735	0.0154314	0.222884	0.0131775	0.245084	0.0157454
42.6	0	0.0177131	0.036406	0.0126256	0.0511416	0.0131392	0.0705403	0.0128875	0.107339	0.0155641	0.147202	0.0127081	0.179584	0.0145794	0.206833	0.0161485	0.222352	0.0140739	0.245979	0.0163346
42.8	0	0.0164175	0.0360827	0.0116724	0.050682	0.0123616	0.0702954	0.0123806	0.108569	0.0150995	0.147392	0.0118052	0.177803	0.0137074	0.20698	0.0157759	0.223026	0.0129613	0.245798	0.0152654
43	0	0.0172887	0.037146	0.0124496	0.0500534	0.0130337	0.0706297	0.0133609	0.109319	0.0156881	0.146446	0.0124828	0.178973	0.0144429	0.208467	0.0154351	0.223103	0.013836	0.245221	0.0155841
43.2	0	0.0173105	0.036576	0.0126324	0.0510663	0.0130226	0.0705243	0.0135666	0.109339	0.0164806	0.145329	0.0127826	0.178783	0.0146759	0.207079	0.0158858	0.22432	0.0140795	0.245084	0.0153675
43.4	0	0.0172909	0.0363117	0.0125986	0.0517587	0.0135966	0.0700757	0.0137278	0.110963	0.0165633	0.146148	0.0127194	0.180091	0.0145827	0.207503	0.0158417	0.225837	0.0140314	0.24449	0.0156789
43.6	0	0.0170191	0.037638	0.0125723	0.0539233	0.013337	0.0720427	0.0134858	0.112758	0.0165102	0.147179	0.012712	0.181019	0.0144699	0.209745	0.0155099	0.226996	0.0137053	0.245928	0.0152157
43.8	0	0.0165129	0.0360274	0.0124931	0.0514837	0.0132073	0.070875	0.0129649	0.110842	0.0161246	0.145542	0.0120993	0.180925	0.0148861	0.209581	0.0155767	0.223542	0.0133927	0.243588	0.0155237
44	0	0.0159042	0.0362557	0.0118836	0.049747	0.0125374	0.0688853	0.0124314	0.110568	0.0160979	0.145735	0.0119124	0.178653	0.0145126	0.207594	0.015932	0.223622	0.0132143	0.243308	0.0148007
44.2	0	0.0157123	0.0365493	0.011722	0.0510087	0.0120788	0.0690457	0.0122641	0.108534	0.0159563	0.146835	0.0116313	0.17866	0.014139	0.208497	0.0158007	0.222665	0.0129599	0.242395	0.014857
44.4	0	0.0147263	0.0364673	0.0110654	0.0516964	0.0112103	0.0719733	0.0118582	0.107426	0.0153141	0.148207	0.0109417	0.177656	0.0136039	0.208795	0.0150845	0.222769	0.0123528	0.244435	0.0137894
44.6	0	0.014125	0.0362573	0.0106258	0.0523493	0.0113137	0.071924	0.0115826	0.107386	0.0147487	0.147978	0.0105359	0.178075	0.0132269	0.208006	0.014811	0.221792	0.0122358	0.24462	0.0137383
44.8	0	0.014704	0.037473	0.0109871	0.0535074	0.011653	0.0729853	0.0118538	0.107826	0.0150546	0.149297	0.0112598	0.179364	0.0127268	0.207498	0.0146574	0.223968	0.0122555	0.246088	0.0146914
45	0	0.0145179	0.03744	0.0107309	0.0546666	0.0111951	0.0740047	0.0116216	0.106287	0.0149604	0.149758	0.0105341	0.18079	0.0125872	0.208836	0.0144824	0.224125	0.0119833	0.247435	0.0144128
45.2	0	0.0146704	0.038546	0.0109713	0.0551	0.0113515	0.074566	0.0113865	0.108553	0.0151366	0.150211	0.0104166	0.18209	0.012933	0.208961	0.0143088	0.226294	0.0124097	0.249747	0.0147785
45.4	0	0.0149138	0.0378453	0.011011	0.0541304	0.011823	0.0717134	0.011544	0.107239	0.0156913	0.14932	0.010574	0.181177	0.0131533	0.208619	0.0143743	0.225697	0.0127545	0.24684	0.0157452
45.6	0	0.0158317	0.0362653	0.0116464	0.052542	0.0125124	0.071114	0.0119104	0.107324	0.0162357	0.148651	0.0112459	0.179938	0.0139343	0.208924	0.0150022	0.225672	0.0130547	0.245599	0.0160367
45.8	0	0.0167189	0.035946	0.0122372	0.052371	0.0127925	0.070512	0.0127507	0.109036	0.0163414	0.148762	0.011831	0.179085	0.0145529	0.208467	0.0147791	0.224523	0.0140457	0.246744	0.0157399
46	0	0.0162783	0.037923	0.01189	0.054034	0.0130776	0.0743443	0.0126945	0.112805	0.0154445	0.151431	0.0116054	0.182163	0.0145201	0.209981	0.0144941	0.226149	0.0135026	0.246992	0.0157299
46.2	0	0.0168407	0.0366013	0.0120516	0.0540923	0.0134208	0.072707	0.0129013	0.113418	0.0155832	0.150883	0.0122178	0.180857	0.0142155	0.211256	0.0155035	0.223739	0.0137438	0.246062	0.0156149
46.4	0	0.0165115	0.038223	0.0120425	0.0552577	0.012711	0.0727467	0.0126189	0.115906	0.0155698	0.151909	0.0119461	0.181813	0.0142275	0.212347	0.0154542	0.224876	0.0134114	0.248583	0.0154091
46.6	0	0.0144136	0.0384853	0.0105258	0.0556204	0.0109262	0.072075	0.0113247	0.115022	0.0140017	0.152204	0.0105312	0.182511	0.012309	0.211477	0.0145125	0.225473	0.012069	0.250196	0.0142538
46.8	0	0.013097	0.0392797	0.00984844	0.057219	0.00984336	0.073116	0.0099875	0.113938	0.0144272	0.150862	0.00945211	0.183021	0.0120394	0.212862	0.0142912	0.226803	0.0111486	0.248474	0.01366
47	0	0.0140306	0.0389417	0.0104944	0.0576954	0.0102588	0.0733867	0.0106207	0.112446	0.0149721	0.150227	0.0102175	0.182302	0.0130633	0.212123	0.0148663	0.227102	0.0111938	0.248333	0.0140724
47.2	0	0.013537	0.040888	0.0104185	0.0566417	0.00993904	0.0754897	0.0107902	0.112506	0.0144923	0.150675	0.0100189	0.183881	0.0127868	0.211203	0.0141601	0.228096	0.0106507	0.248713	0.0136891
47.4	0	0.0138902	0.040289	0.0104677	0.0555707	0.0101618	0.075902	0.0108417	0.110807	0.0135678	0.149031	0.01015	0.183954	0.0127805	0.209654	0.0144099	0.227571	0.0108618	0.248035	0.0135587
47.6	0	0.0146095	0.039886	0.0106646	0.0540427	0.0107583	0.0766067	0.0112429	0.112409	0.0142275	0.149784	0.0106534	0.182009	0.0131806	0.209128	0.0140651	0.227316	0.0112155	0.2466	0.0144681
47.8	0	0.0161617	0.0399857	0.0115681	0.0528576	0.0122474	0.0752947	0.0124741	0.114159	0.0151228	0.151243	0.0121145	0.182001	0.0137065	0.20771	0.0154767	0.226794	0.0124277	0.24806	0.0153139
48	0	0.0159471	0.0388293	0.0116483	0.0514423	0.0122658	0.073362	0.0121754	0.11274	0.0151152	0.148746	0.0117961	0.180936	0.0132643	0.207859	0.0150679	0.225398	0.0123679	0.248062	0.0153783
48.2	0	0.0157411	0.03505	0.0114642	0.0485513	0.0120735	0.069919	0.0116457	0.110493	0.0152239	0.145644	0.0114196	0.177794	0.013318	0.206764	0.0154036	0.22334	0.0124667	0.245635	0.0153122
48.4	0	0.0163085	0.0354243	0.0119128	0.0503273	0.0127353	0.071358	0.0119894	0.112507	0.0160164	0.147833	0.011951	0.178476	0.0138111	0.209783	0.0157474	0.223401	0.0129658	0.248073	0.0153878
48.6	0	0.0156698	0.036368	0.0115771	0.052231	0.0120108	0.0715027	0.0117615	0.112407	0.0156586	0.14754	0.0113539	0.179887	0.0139482	0.208911	0.0155112	0.222863	0.0125409	0.24891	0.0143629
48.8	0	0.0157705	0.0370097	0.0118573	0.052357	0.0119284	0.073836	0.0119438	0.113091	0.0152226	0.148874	0.011421	0.18048	0.0140354	0.21075	0.0152214	0.223667	0.0124287	0.248678	0.0141592
49	0	0.0161886	0.037982	0.0116489	0.053317	0.0119745	0.074035	0.0122745	0.115087	0.0151797	0.150173	0.0118039	0.180675	0.0140141	0.210127	0.0157745	0.224894	0.0125194	0.249129	0.0141378
49.2	0	0.015332	0.0408443	0.0111246	0.055925	0.0114252	0.0777657	0.0116106	0.116304	0.0149664	0.152563	0.0112791	0.183042	0.0140482	0.210334	0.014636	0.225908	0.0120418	0.251283	0.0138228
49.4	0	0.0142811	0.0409827	0.0106154	0.0553633	0.0107595	0.0789843	0.0110186	0.116844	0.0143321	0.152413	0.0106566	0.183762	0.0137436	0.208963	0.0138643	0.226351	0.0114402	0.250701	0.0137132
49.6	0	0.0165379	0.0404587	0.0121573	0.0555147	0.0122154	0.0787047	0.0124779	0.115702	0.0152161	0.152998	0.0121298	0.183993	0.0148956	0.209913	0.0158041	0.228378	0.0131354	0.250538	0.015552
49.8	0	0.0166833	0.0386766	0.0120725	0.054171	0.0123616	0.0755653	0.0124123	0.113551	0.0153906	0.150242	0.0121801	0.182334	0.0153065	0.208496	0.0159504	0.226623	0.0129914	0.24907	0.0158837
50	0	0.016535	0.0367807	0.0123472	0.0533504	0.0127735	0.075159	0.0120482	0.112526	0.0154316	0.15012	0.0121568	0.182121	0.0149299	0.207415	0.0147028	0.225692	0.0129958	0.248583	0.0159613
50.2	0	0.0177763	0.036615	0.0128755	0.0516703	0.0135482	0.0720693	0.0132325	0.112465	0.0157001	0.149244	0.0130147	0.18129	0.0154366	0.205832	0.0155112	0.226223	0.0136075	0.247399	0.0170537
50.4	0	0.0183561	0.03769	0.0131625	0.052411	0.0136292	0.0718137	0.0136122	0.112676	0.0163063	0.150381	0.0135037	0.181881	0.0154412	0.207134	0.0160996	0.226676	0.0138194	0.245324	0.0173901
50.6	0	0.0172411	0.0394767	0.012407	0.0525826	0.0131817	0.0741023	0.0127802	0.113974	0.0156481	0.150889	0.0126897	0.183269	0.0144963	0.209566	0.0151799	0.227183	0.0131334	0.245522	0.0166099
50.8	0	0.0157674	0.039951	0.0115286	0.0547343	0.0122773	0.076862	0.0115667	0.114359	0.0156298	0.151605	0.0116546	0.18447	0.0139075	0.211648	0.0145749	0.229551	0.0123363	0.247752	0.0157825
51	0	0.0147981	0.041068	0.0107546	0.0540737	0.0111867	0.075643	0.0114097	0.11511	0.0156875	0.150742	0.0109709	0.18403	0.0136667	0.211429	0.0146833	0.229042	0.012215	0.247068	0.0154776
51.2	0	0.0147356	0.041729	0.0108475	0.0553463	0.0112004	0.0789337	0.0112397	0.115627	0.0156852	0.15209	0.0110443	0.184474	0.0132831	0.213292	0.0146601	0.230838	0.0121268	0.248418	0.0147482
51.4	0	0.0142307	0.042602	0.0106502	0.054844	0.0109888	0.0797467	0.0109655	0.115717	0.0147604	0.151068	0.0103305	0.184193	0.0132984	0.21298	0.0143508	0.230803	0.0122869	0.248582	0.0141599
51.6	0	0.014392	0.042207	0.0107887	0.0554927	0.0110196	0.079374	0.0111177	0.116737	0.0150973	0.150803	0.0105258	0.184274	0.0137567	0.213189	0.0142487	0.229648	0.0119419	0.25026	0.0138204
51.8	0	0.014683	0.0436657	0.0108242	0.055881	0.0110787	0.0802967	0.0112248	0.117328	0.0145399	0.152514	0.0106845	0.186002	0.0131167	0.21396	0.0141011	0.230194	0.0125019	0.250763	0.0139581
52	0	0.0159271	0.0437393	0.0117116	0.0567333	0.0117648	0.081184	0.0117835	0.11699	0.0142648	0.153431	0.0116397	0.187128	0.0139045	0.215363	0.0146042	0.231615	0.0124423	0.250972	0.0144597
52.2	0	0.0157059	0.0422433	0.0116647	0.0562677	0.0114545	0.079875	0.0115107	0.118831	0.0145967	0.15385	0.011409	0.187059	0.0135849	0.214323	0.0148882	0.230284	0.0123591	0.251324	0.0148142
52.4	0	0.0159205	0.0389453	0.0117365	0.054686	0.0117803	0.077765	0.0116899	0.117936	0.0149904	0.152114	0.011611	0.185731	0.0135993	0.212684	0.0149412	0.228567	0.0120947	0.250592	0.0151027
52.6	0	0.015337	0.036399	0.0114996	0.052588	0.0115649	0.0759893	0.0112399	0.115767	0.0148614	0.149634	0.0113279	0.18379	0.013774	0.210428	0.0152002	0.228034	0.0118185	0.247548	0.0153136
52.8	0	0.0160319	0.0369423	0.0120539	0.0538043	0.0120328	0.0756593	0.0120908	0.116288	0.0154996	0.150062	0.0117078	0.183627	0.0144806	0.211617	0.0153689	0.22783	0.0119901	0.246757	0.0157251
53	0	0.0149004	0.0385357	0.0113177	0.0538893	0.0114196	0.07588	0.0113357	0.116703	0.0155979	0.151166	0.0107762	0.183396	0.0137359	0.211091	0.014912	0.226595	0.0116588	0.247438	0.0155736
53.2	0	0.0152426	0.0379686	0.0112311	0.0545013	0.0116225	0.0748043	0.0118021	0.11495	0.0155445	0.149326	0.0109899	0.183862	0.0148361	0.213526	0.0146077	0.226843	0.0122716	0.245736	0.0158614
53.4	0	0.014927	0.0392563	0.0111219	0.0567693	0.0111839	0.075825	0.0113576	0.114771	0.0151265	0.151919	0.0108883	0.184359	0.0147054	0.215382	0.0148349	0.229427	0.0126232	0.247883	0.0158133
53.6	0	0.0161136	0.0409183	0.0116978	0.0561983	0.0119507	0.076835	0.0124872	0.11528	0.0155136	0.15303	0.0114208	0.186214	0.0148662	0.215148	0.0151876	0.229029	0.0133363	0.247302	0.0169482
53.8	0	0.014425	0.0411493	0.0102968	0.0555883	0.0111729	0.077382	0.0109646	0.11652	0.0148957	0.153131	0.0102863	0.186986	0.0146163	0.213716	0.0146537	0.229134	0.0123319	0.248915	0.0158155
54	0	0.0152459	0.0402367	0.0110986	0.0560213	0.0118919	0.0777313	0.0114311	0.11698	0.0154475	0.151429	0.0110369	0.186789	0.0146486	0.214615	0.0157089	0.230402	0.012661	0.250579	0.0157244
54.2	0	0.0130219	0.040565	0.00937243	0.056085	0.0108211	0.0772887	0.00980409	0.115857	0.0139025	0.151348	0.00964057	0.184923	0.0128442	0.213263	0.0140232	0.229314	0.0111174	0.250083	0.0145112
54.4	0	0.0123485	0.0408753	0.00882545	0.0560257	0.0106871	0.07681	0.00968821	0.11578	0.0137906	0.14975	0.0090311	0.184338	0.0130484	0.213843	0.0137264	0.228566	0.0100204	0.248692	0.0141353
54.6	0	0.0128074	0.0420423	0.00946489	0.0576667	0.0107774	0.0779567	0.00963188	0.11779	0.0144481	0.150809	0.00973192	0.183192	0.0132636	0.21679	0.0139002	0.230646	0.0104642	0.251643	0.013595
54.8	0	0.0138718	0.0405804	0.0102702	0.056635	0.0113517	0.076906	0.0105768	0.117365	0.0143781	0.149638	0.0104667	0.180902	0.0133672	0.215241	0.0140596	0.230855	0.0109342	0.250398	0.0145347
55	0	0.0138141	0.0402134	0.00990233	0.055834	0.0111938	0.07684	0.0103734	0.116444	0.0140868	0.1508	0.0106945	0.182834	0.0140675	0.215387	0.0130044	0.22893	0.0107197	0.249474	0.0144637
55.2	0	0.0152932	0.0401753	0.0111274	0.0556973	0.0122221	0.0782383	0.0116808	0.116843	0.0148101	0.150569	0.011279	0.183861	0.0145968	0.214667	0.0141366	0.230479	0.0117637	0.249729	0.0151899
55.4	0	0.0153369	0.038767	0.0112086	0.053613	0.0121201	0.076365	0.0113342	0.115875	0.0149962	0.14973	0.0114638	0.183681	0.0139081	0.212021	0.0140117	0.22856	0.0120928	0.249651	0.0151575
55.6	0	0.0148791	0.0368273	0.0107829	0.0525876	0.0117857	0.075319	0.0111629	0.112458	0.0142917	0.150136	0.0109333	0.184667	0.0132263	0.208545	0.0132246	0.226973	0.011329	0.247472	0.0147497
55.8	0	0.0150562	0.0383697	0.0108723	0.0536643	0.0116614	0.0769753	0.0111119	0.112584	0.0153588	0.152946	0.0113846	0.186769	0.0139143	0.211218	0.0134375	0.228332	0.0115894	0.248261	0.0152248
56	0	0.0155943	0.0384273	0.0114573	0.0536524	0.0120593	0.0758597	0.0117278	0.112457	0.0149776	0.151704	0.0112804	0.185987	0.0141916	0.211645	0.0139948	0.231299	0.0122766	0.247116	0.0156982
56.2	0	0.015555	0.038339	0.0115633	0.0528144	0.0119588	0.0760326	0.0116984	0.111105	0.0154496	0.153053	0.0112359	0.18508	0.0148131	0.211357	0.0141829	0.229097	0.0125209	0.247574	0.015248
56.4	0	0.0161695	0.0391633	0.012102	0.0530923	0.0121304	0.0766477	0.0125015	0.111122	0.0160424	0.153448	0.0118141	0.183561	0.0156374	0.210898	0.0141244	0.229682	0.0129017	0.24679	0.0155629
56.6	0	0.0175141	0.0399177	0.012923	0.0545497	0.013205	0.076358	0.0132352	0.113042	0.0171163	0.153079	0.0128264	0.183445	0.016621	0.212363	0.01574	0.230197	0.0142022	0.248408	0.0161901
56.8	0	0.0174389	0.038725	0.0129026	0.052346	0.0131417	0.074014	0.0129524	0.113447	0.0160191	0.150744	0.0124665	0.181017	0.0160388	0.209397	0.0161955	0.227309	0.014197	0.247114	0.0167726
57	0	0.016894	0.0388857	0.0123257	0.0538587	0.0132055	0.075608	0.0127556	0.115554	0.0161672	0.151033	0.0122348	0.180581	0.0155274	0.209071	0.0159321	0.226081	0.0136072	0.249469	0.0162734
57.2	0	0.0178823	0.0403864	0.0127696	0.055261	0.0138071	0.0753187	0.013237	0.116649	0.016244	0.149579	0.0130022	0.182995	0.0158578	0.210821	0.0165714	0.22827	0.0139776	0.249261	0.0173391
57.4	0	0.0173596	0.0405087	0.0123224	0.057519	0.0132958	0.0767063	0.0127852	0.118706	0.0158992	0.150562	0.0127058	0.185502	0.0156648	0.213078	0.0157856	0.229839	0.0136005	0.25102	0.0171128
57.6	0	0.0165707	0.0409937	0.0118245	0.0572794	0.012841	0.0768117	0.0122187	0.118346	0.015438	0.150143	0.0122066	0.185774	0.0146193	0.214582	0.015016	0.230691	0.0131477	0.251543	0.0173479
57.8	0	0.0169262	0.041555	0.0121558	0.0585253	0.0129882	0.0774593	0.0127732	0.116547	0.0163114	0.150812	0.012714	0.186496	0.0149911	0.214885	0.0148252	0.230499	0.0134979	0.2528	0.0168795
58	0	0.0153211	0.040504	0.0109805	0.056409	0.0116578	0.0775077	0.0117976	0.114914	0.0150685	0.150445	0.0116837	0.185959	0.0145305	0.214958	0.0137926	0.229726	0.0125142	0.250382	0.0164717
58.2	0	0.0160593	0.040022	0.0117731	0.0547297	0.0120536	0.076543	0.0121983	0.115327	0.0156457	0.151935	0.0119677	0.184924	0.0157453	0.214297	0.0141418	0.229337	0.0134004	0.250115	0.0165994
58.4	0	0.0175632	0.0397894	0.0127222	0.0530183	0.0133253	0.0758153	0.0132489	0.114629	0.0165416	0.151011	0.0127883	0.183574	0.0166649	0.213149	0.0157028	0.227057	0.014639	0.248326	0.0175502
58.6	0	0.016109	0.040494	0.0118876	0.054795	0.0121968	0.0781827	0.012665	0.116182	0.015311	0.151529	0.0117044	0.184123	0.0159724	0.2139	0.0142067	0.226956	0.0133229	0.248174	0.0162809
58.8	0	0.0164247	0.039075	0.0118879	0.0550407	0.0125429	0.0779403	0.0130839	0.115535	0.014879	0.148716	0.0118323	0.184133	0.0155933	0.212919	0.0143202	0.226666	0.0137677	0.246838	0.0161321
59	0	0.0178768	0.0405427	0.0128735	0.055638	0.0134606	0.0776023	0.0137682	0.116625	0.0163207	0.151366	0.01281	0.184895	0.0162658	0.2122	0.0152865	0.227683	0.0141866	0.247426	0.0164564
59.2	0	0.0149788	0.039399	0.0106859	0.0538754	0.0116865	0.077693	0.0114401	0.115394	0.0146437	0.15095	0.0111683	0.184987	0.013812	0.209548	0.0137228	0.22651	0.0119745	0.247737	0.0156421
59.4	0	0.0148592	0.038408	0.0106937	0.053684	0.0115363	0.0758903	0.0114208	0.113844	0.0142788	0.150569	0.0113198	0.183956	0.0137584	0.208988	0.0138573	0.226744	0.0115796	0.246561	0.0155917
59.6	0	0.0165916	0.0382427	0.011747	0.0520733	0.0133226	0.073069	0.0122034	0.112017	0.0162457	0.149889	0.0126581	0.182489	0.0149787	0.206921	0.0153337	0.225801	0.012518	0.245008	0.0166398
59.8	0	0.0159728	0.0385677	0.0113327	0.0523786	0.0130467	0.0742357	0.0114539	0.112013	0.015931	0.153646	0.0125816	0.182625	0.0151446	0.208519	0.0153239	0.226132	0.0119128	0.246892	0.0167698
60	0	0.0160505	0.0364833	0.0115635	0.0524987	0.0127884	0.0740443	0.0116484	0.112104	0.0150567	0.150889	0.0126331	0.18186	0.0158033	0.208684	0.0155952	0.225323	0.0121694	0.246493	0.0172766
60.2	0	0.0166197	0.0386276	0.0121158	0.0551034	0.0135399	0.0739603	0.0122299	0.114466	0.0156735	0.152512	0.0125115	0.18137	0.0154893	0.211111	0.0162109	0.226189	0.0127423	0.248773	0.0167835
60.4	0	0.0149687	0.0377156	0.0109768	0.053851	0.0129546	0.0743196	0.0111326	0.115574	0.0146543	0.152155	0.0111398	0.181791	0.0141378	0.209147	0.0153606	0.225701	0.0116022	0.249688	0.0162684
60.6	0	0.0126468	0.0387667	0.00975406	0.0545983	0.0105994	0.0765503	0.0098951	0.115422	0.0135292	0.153619	0.00943874	0.182735	0.0129365	0.209496	0.0143815	0.226852	0.0104793	0.252272	0.0153029
60.8	0	0.0148561	0.0395877	0.0113893	0.0545847	0.0119017	0.0747637	0.0113547	0.117615	0.0144205	0.152151	0.0108346	0.184138	0.0135405	0.21045	0.0148203	0.227936	0.011925	0.250929	0.0161247
61	0	0.0149805	0.0418807	0.010922	0.054951	0.0125684	0.075743	0.0112455	0.117315	0.0147804	0.154474	0.0111009	0.185141	0.0126684	0.210654	0.0150278	0.229979	0.0123447	0.251542	0.0156264
61.2	0	0.0163786	0.0413043	0.012013	0.0547563	0.012552	0.075976	0.0122794	0.114582	0.0158707	0.151909	0.0118166	0.184351	0.0139285	0.209323	0.0155464	0.230149	0.012829	0.249798	0.0162623
61.4	0	0.0182144	0.043468	0.013232	0.056896	0.0136835	0.078321	0.0134167	0.115763	0.0172512	0.152991	0.0131567	0.186458	0.0151932	0.212139	0.0167945	0.233029	0.0141188	0.251925	0.0164661
61.6	0	0.0192402	0.0405143	0.0137603	0.0561786	0.0143906	0.0777636	0.0141588	0.117856	0.0173183	0.15299	0.0137889	0.185839	0.0157369	0.212481	0.0180237	0.233398	0.0148581	0.252317	0.0170339
61.8	0	0.0179266	0.0421533	0.0128828	0.0565676	0.0134547	0.0799633	0.0134146	0.11845	0.0167506	0.154301	0.012908	0.186759	0.0154864	0.21291	0.0172899	0.233973	0.0136137	0.253598	0.016246
62	0	0.017357	0.0430007	0.0123958	0.0585273	0.012965	0.0813047	0.0130723	0.11713	0.0173508	0.154096	0.0124445	0.186157	0.0154564	0.213994	0.0168883	0.233266	0.013337	0.25574	0.0157994
62.2	0	0.0169482	0.04353	0.0121045	0.0599213	0.0130577	0.0838027	0.0126356	0.119766	0.0167015	0.157368	0.0123439	0.188063	0.0151022	0.215656	0.0166369	0.233322	0.0130904	0.257158	0.0162491
62.4	0	0.0170084	0.042294	0.012295	0.0582213	0.0129938	0.0843867	0.012575	0.118817	0.0166503	0.157509	0.0123658	0.187501	0.0153676	0.214701	0.0162741	0.231499	0.0131697	0.256415	0.0163003
62.6	0	0.0166008	0.043491	0.0119932	0.0585644	0.0129801	0.0824537	0.0121888	0.117201	0.0169406	0.156101	0.0121382	0.187824	0.0152377	0.215266	0.0155118	0.23062	0.0129375	0.253732	0.0163027
62.8	0	0.0145504	0.04168	0.0104066	0.056813	0.0118115	0.0819273	0.0112259	0.115735	0.0166494	0.155491	0.0109262	0.187048	0.014025	0.214326	0.0151507	0.230367	0.0119653	0.252378	0.0150037
63	0	0.0157382	0.040532	0.0115584	0.054634	0.0124902	0.0801467	0.0117241	0.116233	0.0163116	0.155739	0.011772	0.187875	0.014644	0.213752	0.0155941	0.229439	0.0126202	0.250496	0.0159664
63.2	0	0.0139087	0.040216	0.0103154	0.0542177	0.0112343	0.0798917	0.010258	0.116073	0.0158981	0.155006	0.0105586	0.1872	0.0133369	0.215434	0.0145112	0.231599	0.0115162	0.250649	0.0148636
63.4	0	0.0128623	0.04238	0.0095401	0.0552663	0.0104896	0.0806113	0.00965522	0.117498	0.0154047	0.155236	0.00998431	0.187261	0.0127557	0.217427	0.0142189	0.233409	0.0109028	0.251691	0.0158171
63.6	0	0.0138423	0.041406	0.0103774	0.0537694	0.0108818	0.081405	0.0103444	0.115477	0.015189	0.154921	0.0105755	0.187214	0.0129306	0.215681	0.0140833	0.232472	0.0114216	0.251276	0.0154556
63.8	0	0.0138993	0.041867	0.0108272	0.054735	0.0105654	0.0812667	0.0103136	0.116932	0.0161732	0.155816	0.0104237	0.187038	0.0127462	0.216332	0.013487	0.232671	0.011427	0.252977	0.0159998
64	0	0.0129581	0.041259	0.0103093	0.0537827	0.0102185	0.0802667	0.0100514	0.116868	0.0154781	0.154634	0.00951848	0.185942	0.0126015	0.216618	0.0131785	0.233821	0.0104379	0.25291	0.0151757
64.2	0	0.0143245	0.040002	0.0116146	0.0523047	0.0112313	0.079436	0.0111196	0.115944	0.0150471	0.153105	0.0106542	0.187286	0.013946	0.214907	0.0138855	0.232552	0.0118841	0.250897	0.014825
64.4	0	0.0159708	0.03764	0.0128331	0.0525397	0.0124122	0.0774253	0.0122818	0.114564	0.01554	0.153126	0.0117167	0.186939	0.0150939	0.214235	0.015016	0.232056	0.0132564	0.250449	0.0152186
64.6	0	0.0148127	0.0375617	0.0115337	0.0539207	0.0118178	0.0767704	0.0116758	0.116984	0.0146499	0.153721	0.0109273	0.185372	0.0146986	0.216377	0.0144484	0.23308	0.0124693	0.251563	0.0157579
64.8	0	0.0153666	0.0383636	0.0119495	0.053865	0.0120198	0.0775777	0.0119041	0.115127	0.0141305	0.152663	0.0113269	0.185257	0.0147047	0.214789	0.0145446	0.232859	0.0123267	0.251293	0.0146592
65	0	0.0158139	0.0389523	0.0117286	0.054135	0.0119511	0.0780746	0.0120316	0.114004	0.0150785	0.152121	0.0117199	0.186291	0.014374	0.213842	0.0151491	0.231661	0.0127799	0.249708	0.0154267
65.2	0	0.0153977	0.0394494	0.0112705	0.0551507	0.0114688	0.0764467	0.0117923	0.115192	0.0153715	0.153974	0.0115216	0.186105	0.0145215	0.213632	0.014659	0.229803	0.0119533	0.250712	0.015919
65.4	0	0.0147856	0.0419143	0.010595	0.0564537	0.0110265	0.0773957	0.0113349	0.115285	0.015452	0.154319	0.0113529	0.186844	0.0135658	0.214375	0.0136559	0.230207	0.0113778	0.249915	0.0158892
65.6	0	0.0150843	0.0426163	0.0110339	0.0555677	0.0111502	0.0773883	0.011362	0.114751	0.0154505	0.153952	0.0113378	0.188304	0.0136404	0.212635	0.0145231	0.228869	0.0117055	0.249904	0.0151102
65.8	0	0.0159274	0.0402053	0.011611	0.0534057	0.0120832	0.0748877	0.0119687	0.114788	0.0159911	0.153331	0.011787	0.184801	0.0146553	0.210874	0.0153245	0.227051	0.0124105	0.246425	0.0165091
66	0	0.0152965	0.0396917	0.0114298	0.0549257	0.0116552	0.07493	0.0117772	0.116173	0.0153737	0.152093	0.0114391	0.183569	0.01436	0.210649	0.0153174	0.227122	0.0120612	0.247949	0.0160378
66.2	0	0.0153889	0.0419113	0.0114972	0.053987	0.0122633	0.0756603	0.0121057	0.115376	0.0148812	0.152211	0.0113951	0.183224	0.013881	0.212528	0.0163295	0.229306	0.0119014	0.248547	0.0160989
66.4	0	0.0148833	0.0417097	0.0112451	0.0523366	0.0120066	0.0761723	0.0120823	0.115481	0.0142733	0.152594	0.0108223	0.182903	0.0134808	0.211028	0.0162797	0.228039	0.0118455	0.249231	0.0155565
66.6	0	0.0150576	0.0410637	0.011575	0.0514023	0.011771	0.0773073	0.0119252	0.116024	0.0153666	0.153964	0.0112218	0.18244	0.0135018	0.211189	0.0165539	0.229839	0.0119724	0.248205	0.0163199
66.8	0	0.0138214	0.0404273	0.0104509	0.052289	0.0107464	0.0765067	0.0109811	0.115718	0.0141422	0.152464	0.0107355	0.185208	0.0129979	0.212666	0.0161134	0.230427	0.0115656	0.249759	0.0154278
67	0	0.0154851	0.040867	0.0116038	0.052612	0.0123976	0.0770323	0.0116347	0.114428	0.0152777	0.152675	0.0116855	0.185291	0.0138079	0.213165	0.0163486	0.231177	0.012461	0.250579	0.0161169
67.2	0	0.0162729	0.0393553	0.0120679	0.053482	0.0124095	0.0762173	0.0120586	0.115178	0.0156123	0.1517	0.0122082	0.185108	0.0143001	0.211509	0.0167251	0.228626	0.0133548	0.250041	0.0171037
67.4	0	0.0163017	0.0397937	0.0122706	0.0544927	0.0124114	0.075595	0.0120009	0.115662	0.0162564	0.151649	0.0122673	0.186023	0.0148089	0.212873	0.0170942	0.229838	0.013034	0.250463	0.0172972
67.6	0	0.0164768	0.0391343	0.0120152	0.0552347	0.0127814	0.0756897	0.01232	0.114494	0.0156362	0.15122	0.0123573	0.187224	0.015036	0.212618	0.0162689	0.229227	0.0128197	0.249895	0.0168596
67.8	0	0.0157049	0.041316	0.0115364	0.056027	0.0121312	0.076056	0.0117725	0.113881	0.015654	0.151819	0.0117272	0.187604	0.0143192	0.212258	0.015954	0.230595	0.0119799	0.250333	0.0164275
68	0	0.0146815	0.0422193	0.0108419	0.0547837	0.0113564	0.0767313	0.0115641	0.11604	0.0144394	0.151763	0.0110575	0.189232	0.0144703	0.21271	0.0155107	0.230678	0.0116441	0.251562	0.0162745
68.2	0	0.0149041	0.0392443	0.0108981	0.0534093	0.0118272	0.0752133	0.0115285	0.113684	0.0146467	0.150964	0.0111416	0.187689	0.0147941	0.210858	0.0157445	0.229362	0.011552	0.248396	0.0155647
68.4	0	0.0155458	0.0376997	0.0112836	0.0513776	0.0124683	0.0744073	0.0117706	0.113604	0.0144018	0.148753	0.011592	0.186692	0.0144385	0.20936	0.0151527	0.227803	0.0120564	0.247743	0.0154026
68.6	0	0.015698	0.0408727	0.0115286	0.0530807	0.0126414	0.0732593	0.0119179	0.115413	0.0146391	0.148637	0.0115184	0.186772	0.0150893	0.210231	0.0156001	0.229404	0.0120928	0.249191	0.0160144
68.8	0	0.0169412	0.040558	0.0123689	0.0525497	0.0136218	0.0750087	0.0133649	0.117334	0.0148051	0.148578	0.0123546	0.185393	0.0151239	0.210743	0.0160757	0.227639	0.0130128	0.2495	0.0165288
69	0	0.016215	0.037501	0.0118612	0.052918	0.0133937	0.0717677	0.012534	0.116807	0.0148377	0.148317	0.011753	0.182924	0.0142572	0.209317	0.015708	0.228223	0.0126412	0.247688	0.0162709
69.2	0	0.0161419	0.0428547	0.0121713	0.056313	0.0134995	0.0765317	0.012572	0.120514	0.0143272	0.149969	0.011776	0.185766	0.0143187	0.212777	0.0158397	0.233726	0.0123655	0.252279	0.0161442
69.4	0	0.0144514	0.0435143	0.011169	0.057486	0.0123089	0.076929	0.0115223	0.120162	0.0136848	0.1521	0.0105817	0.185888	0.0140186	0.213277	0.0154427	0.236034	0.0112344	0.252483	0.0153697
69.6	0	0.013713	0.040758	0.0108595	0.056035	0.0115884	0.0767017	0.0107658	0.117546	0.0135311	0.151232	0.0100292	0.184007	0.0131194	0.212705	0.0152339	0.234763	0.010719	0.252421	0.0156906
69.8	0	0.0133756	0.0416197	0.0105924	0.0565134	0.0115265	0.0770597	0.0100653	0.117007	0.0143544	0.153402	0.00968417	0.184947	0.0129862	0.21381	0.0152364	0.235981	0.010944	0.252587	0.015614
70	0	0.0136764	0.0433246	0.0108852	0.0564733	0.0109364	0.07931	0.0106625	0.116911	0.0135468	0.15529	0.0100959	0.186777	0.0130338	0.215615	0.0152414	0.235714	0.01112	0.252233	0.014866
70.2	0	0.0121502	0.04094	0.00928055	0.0545757	0.00965947	0.0773	0.00967592	0.114157	0.0134914	0.154811	0.0087613	0.184757	0.0122531	0.214972	0.01317	0.233094	0.0109761	0.25097	0.0143209
70.4	0	0.0143579	0.040769	0.0105016	0.055369	0.0112932	0.0765923	0.0112753	0.113914	0.014363	0.154303	0.0101683	0.183868	0.0130111	0.216269	0.0142116	0.232024	0.0127866	0.251484	0.0152866
70.6	0	0.0144615	0.0423213	0.0106141	0.0565756	0.0114392	0.078648	0.0116154	0.116477	0.0146389	0.155802	0.0103594	0.186161	0.0131792	0.21668	0.0144979	0.232747	0.013306	0.252924	0.0144056
70.8	0	0.014432	0.0405567	0.0106605	0.0554833	0.0118158	0.0775876	0.0113332	0.114316	0.0140097	0.153108	0.0103222	0.185506	0.01371	0.215886	0.0152969	0.230462	0.0125268	0.25262	0.0143446
71	0	0.0144809	0.0411227	0.0108388	0.056335	0.0123617	0.077426	0.0114138	0.115366	0.0150488	0.154084	0.0103659	0.185504	0.0140105	0.217281	0.0154308	0.231009	0.0122577	0.253282	0.015543
71.2	0	0.0154643	0.041019	0.0116157	0.0570973	0.0123616	0.0778677	0.0120484	0.11604	0.0155703	0.153149	0.0112833	0.188018	0.0141547	0.216588	0.0159472	0.23096	0.0127144	0.253175	0.01573
71.4	0	0.0152426	0.0432417	0.0114099	0.056526	0.012022	0.0797077	0.0117567	0.117728	0.0156111	0.154217	0.0112837	0.190377	0.0136715	0.216373	0.0155555	0.231248	0.0123438	0.253831	0.0157936
71.6	0	0.0150617	0.0439173	0.0109425	0.0551173	0.0117701	0.0793287	0.0115491	0.116741	0.0143818	0.153665	0.0110751	0.189777	0.0141203	0.216652	0.0143915	0.231606	0.0122098	0.253689	0.0157822
71.8	0	0.0158705	0.043153	0.011332	0.0550997	0.0116602	0.0787683	0.0124377	0.118279	0.0149847	0.155266	0.0119178	0.188521	0.0138459	0.216207	0.0143222	0.231172	0.0127045	0.251123	0.0167278
72	0	0.0143558	0.0412193	0.0102129	0.05358	0.0107161	0.0785013	0.0111632	0.115429	0.0141189	0.151833	0.0108983	0.188016	0.0128365	0.21279	0.0132535	0.230147	0.0119862	0.250524	0.0154171
72.2	0	0.0132615	0.0421267	0.00952933	0.0521943	0.0108354	0.0776553	0.0105446	0.115464	0.0136498	0.152374	0.0100961	0.186007	0.0122669	0.212352	0.0130006	0.228855	0.0112638	0.251111	0.0164728
72.4	0	0.0124426	0.0396437	0.0088416	0.0521023	0.0105701	0.0772317	0.0100646	0.114279	0.0132432	0.151652	0.00968265	0.184543	0.0121473	0.212377	0.0127969	0.228319	0.0109713	0.25108	0.0167105
72.6	0	0.0118905	0.0379084	0.00863857	0.0531873	0.0101522	0.075712	0.0100163	0.114359	0.0135909	0.15048	0.00888151	0.184167	0.011083	0.213149	0.0130958	0.225974	0.0100718	0.250261	0.0168061
72.8	0	0.0120117	0.0392477	0.00870261	0.0542047	0.0107547	0.0767127	0.00992186	0.114318	0.0139977	0.150505	0.00879234	0.185527	0.0116983	0.213901	0.0136337	0.22863	0.0103402	0.254142	0.0163069
73	0	0.014505	0.0401883	0.0105369	0.0548447	0.0116946	0.0775947	0.0112706	0.115742	0.014836	0.152223	0.0105396	0.186485	0.0131988	0.215783	0.0153994	0.229682	0.011689	0.253398	0.0174187
73.2	0	0.0146902	0.038006	0.0105224	0.0551147	0.0113531	0.0768293	0.011292	0.114973	0.0150142	0.150855	0.010967	0.184769	0.0134537	0.21551	0.0147691	0.230013	0.0125186	0.251918	0.0162204
73.4	0	0.0152927	0.037926	0.0110365	0.0540733	0.0113917	0.0753513	0.0116103	0.114054	0.0155638	0.150236	0.0113688	0.182998	0.0139802	0.214174	0.0146722	0.229774	0.0130121	0.251212	0.0164182
73.6	0	0.0150225	0.0400783	0.0109612	0.0553393	0.011455	0.076496	0.0113712	0.113987	0.0154979	0.151759	0.0111235	0.184171	0.0143316	0.215119	0.0144573	0.231934	0.0128452	0.252351	0.0163001
73.8	0	0.0141673	0.0402817	0.0108934	0.055074	0.0107589	0.0767247	0.010541	0.113935	0.0147627	0.151573	0.010294	0.184381	0.0140873	0.214049	0.0135811	0.23271	0.0122726	0.250976	0.0159763
74	0	0.0130048	0.039851	0.00989977	0.0548386	0.0101538	0.0777053	0.00996836	0.114188	0.0146163	0.151229	0.00957229	0.183054	0.0138323	0.21575	0.0124968	0.23126	0.0121122	0.253694	0.0154063
74.2	0	0.0121462	0.0402547	0.00975778	0.0548893	0.0100569	0.079436	0.00953844	0.115535	0.0149016	0.152448	0.00871215	0.185755	0.013701	0.215888	0.0129086	0.233049	0.0112863	0.254696	0.0159609
74.4	0	0.0124662	0.0405097	0.00990633	0.055302	0.0106323	0.0818997	0.0100479	0.116084	0.0144709	0.153723	0.00890889	0.18787	0.0132193	0.217419	0.0134248	0.233851	0.0114642	0.254803	0.0160669
74.6	0	0.0126549	0.0392334	0.00981969	0.055147	0.0105228	0.0824963	0.00997294	0.115994	0.0146791	0.154055	0.00900388	0.186915	0.0131321	0.216172	0.0138243	0.233724	0.0122646	0.254506	0.0152514
74.8	0	0.0133616	0.0401177	0.0100921	0.0547987	0.0109488	0.08286	0.0102441	0.116043	0.014901	0.155648	0.00960271	0.187292	0.0132327	0.21759	0.0134404	0.233542	0.0125486	0.256712	0.0158748
75	0	0.0132208	0.0409073	0.0102194	0.0562687	0.0106441	0.082954	0.0100229	0.117656	0.0152717	0.156901	0.00938617	0.190428	0.0130306	0.216894	0.0136557	0.235497	0.0120752	0.253783	0.0159144
75.2	0	0.0156293	0.042397	0.0120414	0.0565453	0.0121558	0.084373	0.0115863	0.118151	0.0158269	0.15808	0.0111469	0.189389	0.0147626	0.218174	0.0145723	0.234576	0.0127907	0.255477	0.0166741
75.4	0	0.0149665	0.0428233	0.0117889	0.057285	0.0116993	0.0826567	0.0112145	0.119122	0.0160101	0.158251	0.0106629	0.189073	0.0151739	0.217239	0.0140797	0.234759	0.0121607	0.255842	0.0165111
75.6	0	0.014487	0.0446384	0.0111675	0.0548047	0.0113139	0.0813724	0.0109591	0.117692	0.0156049	0.1576	0.0104021	0.188984	0.0142882	0.215702	0.0137083	0.233575	0.0113921	0.256937	0.0167391
75.8	0	0.0143387	0.0444157	0.0112572	0.0567577	0.0111411	0.081609	0.011425	0.119535	0.0156884	0.15722	0.0104323	0.188852	0.0141906	0.215857	0.0145467	0.234585	0.0113339	0.256836	0.0164834
76	0	0.0136059	0.0435773	0.0104561	0.056032	0.0108497	0.08018	0.0115048	0.117944	0.0147169	0.156585	0.0101442	0.186656	0.0139815	0.214783	0.0146282	0.233841	0.0106303	0.257145	0.0156979
76.2	0	0.013093	0.042248	0.00984786	0.0552137	0.0103361	0.079021	0.0116724	0.116756	0.0146238	0.155274	0.0097441	0.187728	0.0128019	0.214292	0.0152771	0.234299	0.0103211	0.25562	0.0157731
76.4	0	0.0132853	0.0413584	0.00976189	0.0546497	0.010463	0.0780413	0.0113296	0.115109	0.0143932	0.153796	0.00975237	0.188176	0.0130557	0.21354	0.0151131	0.233449	0.0105457	0.254034	0.0152991
76.6	0	0.0151109	0.0372007	0.0112258	0.0552077	0.0116786	0.0766453	0.0121239	0.11517	0.0155918	0.151591	0.010953	0.187601	0.0146466	0.213053	0.0166521	0.23231	0.0119232	0.252815	0.0153936
76.8	0	0.0147237	0.038817	0.0106048	0.05457	0.0112625	0.0779693	0.0117411	0.115616	0.0152662	0.152355	0.0106189	0.188682	0.0142023	0.214013	0.015415	0.233019	0.011527	0.251646	0.0157251
77	0	0.0150238	0.038341	0.0112811	0.0533587	0.0116149	0.0766486	0.0114562	0.115844	0.0149142	0.151585	0.010961	0.188643	0.014824	0.213283	0.0157204	0.231923	0.0122822	0.251838	0.0157292
77.2	0	0.0130287	0.039303	0.00999036	0.0532383	0.010589	0.0752523	0.00981025	0.115965	0.0145565	0.151252	0.0096546	0.186505	0.0136428	0.211864	0.0141348	0.23209	0.0115089	0.25165	0.0150199
77.4	0	0.0125605	0.0403363	0.00999382	0.0526497	0.010339	0.075782	0.00943872	0.115515	0.0141815	0.150978	0.00953228	0.1852	0.0129615	0.212281	0.014589	0.231452	0.0106759	0.252335	0.0153811
77.6	0	0.012452	0.040238	0.00950929	0.052144	0.00999367	0.0760053	0.00975862	0.115007	0.0139515	0.151262	0.009479	0.184773	0.0129459	0.212395	0.0145062	0.23072	0.0106589	0.249892	0.0159646
77.8	0	0.0130612	0.038677	0.00998603	0.0534723	0.0107865	0.0749917	0.0096309	0.11424	0.0151701	0.150844	0.00979167	0.185748	0.0139618	0.211775	0.0148717	0.230005	0.0111606	0.251679	0.0148918
78	0	0.0145213	0.039695	0.0107754	0.052674	0.0115597	0.0754943	0.0110851	0.113076	0.0166496	0.15181	0.0104849	0.18575	0.0141838	0.211794	0.0153707	0.230147	0.0116673	0.252504	0.0161883
78.2	0	0.0147134	0.0401	0.0110257	0.0550313	0.0111711	0.0762863	0.0111058	0.113659	0.0156565	0.152617	0.010674	0.186669	0.0149623	0.213216	0.0155717	0.229979	0.0118023	0.253142	0.0154406
78.4	0	0.014266	0.039461	0.0105299	0.056799	0.0107105	0.0774247	0.0109362	0.115118	0.0157748	0.154389	0.0102917	0.186795	0.0145992	0.215017	0.015904	0.231664	0.0118626	0.25381	0.01536
78.6	0	0.0148744	0.042075	0.0110859	0.057568	0.0111226	0.0785823	0.0110873	0.116407	0.0162104	0.156468	0.0108466	0.190358	0.0143207	0.216647	0.0154002	0.234496	0.0119786	0.255298	0.0164224
78.8	0	0.0140548	0.0418747	0.0106169	0.0568777	0.010476	0.0801217	0.0107722	0.115632	0.0152939	0.156641	0.0102771	0.188405	0.01328	0.217498	0.0152923	0.233182	0.0116929	0.253985	0.0160426
79	0	0.0136962	0.0414963	0.0105608	0.0581894	0.0101011	0.0802097	0.0101742	0.116499	0.0145457	0.155573	0.00987516	0.188247	0.0130574	0.217481	0.0153681	0.235369	0.0118761	0.253233	0.0158522
79.2	0	0.0141377	0.0395577	0.0108153	0.055738	0.0103891	0.0791823	0.0109233	0.115423	0.0152979	0.153846	0.0101093	0.187848	0.0129281	0.215297	0.015502	0.233771	0.0118619	0.251432	0.0161843
79.4	0	0.0150168	0.0406393	0.0111612	0.0549667	0.0111557	0.08028	0.0115417	0.116163	0.0155748	0.154025	0.0108621	0.189964	0.013553	0.215145	0.0155002	0.233961	0.0124687	0.25104	0.016306
79.6	0	0.0139454	0.0397487	0.0105143	0.0546806	0.0109173	0.0801527	0.0109332	0.11643	0.0150579	0.153717	0.00994314	0.188025	0.0134326	0.216232	0.0147299	0.233201	0.0118959	0.252229	0.0149921
79.8	0	0.0144358	0.040501	0.0109813	0.0562404	0.0111952	0.0795277	0.0117762	0.116748	0.0153675	0.154693	0.0104486	0.188627	0.0139512	0.214912	0.0152749	0.234154	0.012212	0.251486	0.0157656
80	0	0.0138559	0.0407537	0.0105735	0.0557327	0.0108835	0.0795833	0.0112618	0.115466	0.0158127	0.155726	0.0105873	0.188117	0.0135759	0.213984	0.0148417	0.232387	0.0117196	0.250891	0.0156696
80.2	0	0.0150396	0.043097	0.0112363	0.0571313	0.0126762	0.081857	0.0114683	0.118067	0.0155533	0.158883	0.0113638	0.19101	0.0141829	0.218714	0.0154149	0.236524	0.0124352	0.254789	0.0171956
80.4	0	0.0147937	0.042596	0.0113668	0.058266	0.0124368	0.082077	0.0110957	0.118534	0.0156121	0.158441	0.0109919	0.190282	0.0147044	0.218426	0.015004	0.234943	0.0123435	0.255781	0.0167824
80.6	0	0.0131019	0.0419837	0.0101487	0.057053	0.0107539	0.081793	0.00988373	0.118541	0.0141998	0.157469	0.00982158	0.189493	0.013261	0.215892	0.014312	0.234506	0.0113356	0.253702	0.0165098
80.8	0	0.0135615	0.0417637	0.0104948	0.0549383	0.0113174	0.0797963	0.010264	0.119489	0.0139708	0.156732	0.0101489	0.190524	0.0134071	0.216826	0.0146954	0.235042	0.0117309	0.255072	0.0172103
81	0	0.0135681	0.0404106	0.0104334	0.0547776	0.0116535	0.079872	0.0101642	0.121056	0.0134105	0.155788	0.0101957	0.191109	0.0131253	0.217486	0.0144048	0.234246	0.0120269	0.25633	0.0165405
81.2	0	0.0141717	0.038931	0.0112417	0.0545407	0.0113159	0.077219	0.0105926	0.118553	0.0143433	0.153182	0.0107288	0.187944	0.0142615	0.213472	0.0143275	0.232132	0.0125326	0.253405	0.0160543
81.4	0	0.0146065	0.0380757	0.0113109	0.0547053	0.011563	0.0752413	0.0110014	0.118766	0.0141353	0.152366	0.0110594	0.187222	0.0143687	0.213285	0.0147277	0.233977	0.0129704	0.252895	0.0166018
81.6	0	0.0147857	0.0394263	0.0117248	0.0567743	0.0119663	0.0767507	0.0111951	0.119369	0.014565	0.155045	0.0114734	0.187791	0.0142792	0.214157	0.0149249	0.234963	0.0130469	0.254406	0.0168625
81.8	0	0.0147897	0.0377273	0.0111969	0.0547786	0.0117451	0.0772586	0.0109309	0.118082	0.0144623	0.153938	0.0111707	0.186634	0.014362	0.214293	0.0143347	0.235359	0.0124749	0.253965	0.0163898
82	0	0.015099	0.0394017	0.0113385	0.0560257	0.0114024	0.0782197	0.011244	0.117757	0.0149324	0.155826	0.0112316	0.186441	0.014562	0.215148	0.0144366	0.236876	0.0124449	0.253888	0.0172282
82.2	0	0.0142919	0.0401353	0.0104878	0.057426	0.0107441	0.078324	0.0107454	0.118788	0.0144838	0.157345	0.0106178	0.187666	0.0137726	0.217585	0.0143085	0.236231	0.0117992	0.255487	0.0162723
82.4	0	0.0143293	0.0398457	0.0104887	0.0568127	0.0108282	0.0781003	0.0107049	0.117512	0.0146692	0.158165	0.0107655	0.186696	0.0132025	0.217207	0.0143641	0.235468	0.0114951	0.255091	0.0162854
82.6	0	0.0160237	0.0378657	0.0115336	0.0546757	0.0119504	0.0760857	0.0118736	0.114848	0.016058	0.155307	0.0116638	0.185221	0.0150854	0.216999	0.0159076	0.233189	0.0128932	0.254395	0.0174712
82.8	0	0.0142521	0.0394233	0.0102863	0.0557617	0.0110386	0.0758183	0.0107494	0.115412	0.0162622	0.154311	0.0104866	0.186276	0.0138436	0.216784	0.0151633	0.232424	0.0121519	0.254881	0.0169765
83	0	0.0142035	0.0381263	0.0103579	0.0542697	0.0115519	0.0746806	0.0108936	0.115648	0.0159602	0.1528	0.0103846	0.18568	0.0138526	0.216051	0.0150349	0.232326	0.0121453	0.255423	0.015591
83.2	0	0.0139046	0.0375817	0.0100114	0.0536163	0.0116028	0.0753093	0.0106881	0.11481	0.0150184	0.151773	0.010311	0.185298	0.0128819	0.214819	0.0154016	0.234052	0.012038	0.254627	0.0158246
83.4	0	0.0126108	0.037562	0.00936612	0.0521997	0.0106351	0.0752293	0.00988858	0.115049	0.0143064	0.150867	0.00956904	0.187065	0.0122661	0.213971	0.0150421	0.233759	0.0117965	0.254221	0.0151597
83.6	0	0.0109875	0.037647	0.00846014	0.0528827	0.00980876	0.07639	0.00885241	0.116089	0.013193	0.150926	0.0081967	0.187587	0.0110296	0.214196	0.0135238	0.234721	0.0109096	0.254289	0.0140064
83.8	0	0.0124032	0.0375617	0.00992624	0.0537484	0.0100661	0.076861	0.00957313	0.116416	0.0131327	0.152373	0.00924183	0.188072	0.0121184	0.213703	0.0137949	0.234898	0.0114083	0.253042	0.0142566
84	0	0.0112234	0.0386826	0.00832794	0.0537417	0.00933638	0.0775807	0.00908925	0.115001	0.0127431	0.15329	0.00832693	0.18896	0.0116206	0.214622	0.0130167	0.233401	0.0107679	0.252292	0.0156289
84.2	0	0.0108898	0.0389763	0.00869562	0.0516957	0.0091402	0.0783924	0.00878207	0.11484	0.0134838	0.152791	0.00844904	0.189354	0.0118965	0.213403	0.0126507	0.230897	0.0102226	0.252284	0.0150029
84.4	0	0.0119939	0.0417853	0.00910788	0.0531457	0.00991376	0.0787613	0.00991888	0.115251	0.0138262	0.154179	0.00943228	0.189365	0.0129695	0.215423	0.0130353	0.230612	0.0105473	0.25376	0.0150772
84.6	0	0.0133282	0.04208	0.00997091	0.054135	0.010427	0.0792803	0.0111742	0.116751	0.0144852	0.155007	0.0107771	0.190459	0.0134992	0.216709	0.0132189	0.232619	0.0107643	0.254274	0.014909
84.8	0	0.0125771	0.0426813	0.00917033	0.0549953	0.0101444	0.079786	0.0106362	0.116783	0.0140621	0.154134	0.00997752	0.18918	0.012772	0.216079	0.0137311	0.231655	0.0104892	0.254999	0.0146202
85	0	0.0140042	0.042733	0.0105788	0.0550553	0.010857	0.0799857	0.0112194	0.11665	0.0151145	0.153433	0.0110367	0.190839	0.0129352	0.216856	0.0150188	0.232965	0.0115901	0.256339	0.0141331
85.2	0	0.0141356	0.039597	0.0104085	0.0545067	0.0112522	0.077645	0.0115007	0.11589	0.0154479	0.152387	0.010622	0.188745	0.0132117	0.216173	0.0145675	0.232566	0.0111006	0.255039	0.01461
85.4	0	0.0142314	0.036427	0.010522	0.0544797	0.011382	0.0779896	0.0110532	0.115663	0.0157067	0.151227	0.0103523	0.188105	0.0127304	0.215324	0.0143641	0.233063	0.0110376	0.254073	0.0147192
85.6	0	0.0140878	0.0380343	0.0101804	0.0540006	0.0115028	0.0772564	0.01112	0.115241	0.015879	0.151166	0.0101708	0.187985	0.0127467	0.214967	0.0146589	0.233679	0.0113005	0.254789	0.0150448
85.8	0	0.0151027	0.0368593	0.0112358	0.052788	0.0121915	0.0764353	0.011689	0.114319	0.0167525	0.151371	0.0108876	0.188495	0.013898	0.21564	0.0142188	0.23501	0.0120282	0.253048	0.0155835
86	0	0.0138676	0.0388723	0.010462	0.0549503	0.0114534	0.077084	0.0109488	0.116242	0.0159784	0.151876	0.0100997	0.186865	0.0138233	0.216304	0.0131362	0.234149	0.0110269	0.254459	0.015281
86.2	0	0.0145691	0.0399944	0.0109481	0.055583	0.0116916	0.0770894	0.011465	0.117233	0.016113	0.152593	0.0105413	0.188437	0.0145702	0.216967	0.0140184	0.235863	0.0121637	0.254693	0.0162421
86.4	0	0.0149436	0.0416707	0.0114106	0.0563467	0.0116163	0.0769687	0.0120734	0.116681	0.0162167	0.153193	0.011151	0.188833	0.015287	0.217114	0.0142956	0.23658	0.0127438	0.254562	0.0162146
86.6	0	0.0150679	0.040466	0.0115052	0.0582611	0.0116339	0.078625	0.0117164	0.117081	0.016084	0.153963	0.0111653	0.189448	0.0147943	0.218127	0.0143234	0.235859	0.0124509	0.25467	0.0158939
86.8	0	0.0145729	0.041436	0.0110556	0.056559	0.0115282	0.0785117	0.0111875	0.116643	0.0154161	0.153263	0.0111174	0.188913	0.0138866	0.217517	0.0146654	0.233308	0.0121502	0.256031	0.0159805
87	0	0.0136276	0.0375103	0.0102003	0.0552887	0.0111475	0.077588	0.0101819	0.116257	0.0146066	0.152978	0.0100773	0.188079	0.0136054	0.216576	0.0142575	0.23463	0.0114641	0.253065	0.0159287
87.2	0	0.0142149	0.039344	0.0105388	0.057087	0.0112942	0.0801503	0.0104025	0.116611	0.0151123	0.154455	0.010493	0.190874	0.0138405	0.218645	0.0143015	0.234967	0.0115282	0.255712	0.0159358
87.4	0	0.012685	0.038725	0.00916584	0.0563736	0.0105239	0.080173	0.00946198	0.118123	0.0149647	0.155533	0.00907104	0.192029	0.0128484	0.21907	0.0135538	0.235174	0.0103619	0.256363	0.0166761
87.6	0	0.0133914	0.0372903	0.00978226	0.0518064	0.0108175	0.0770867	0.00995225	0.116393	0.0155354	0.153635	0.00962654	0.189325	0.0140116	0.215577	0.0149478	0.232792	0.0112694	0.254072	0.0175394
87.8	0	0.0139284	0.0385417	0.0102206	0.0541653	0.0110504	0.078087	0.0106038	0.118001	0.0151944	0.155039	0.00995012	0.191478	0.0146438	0.217685	0.0142618	0.23613	0.0115285	0.255112	0.0179816
88	0	0.0158072	0.040521	0.0116838	0.0531949	0.0121748	0.0777156	0.0120972	0.117879	0.0161241	0.156245	0.0115166	0.191523	0.0148857	0.216186	0.0156313	0.235881	0.0126459	0.255434	0.0181325
88.2	0	0.0151063	0.039698	0.0111593	0.0534774	0.0123079	0.0790027	0.0117641	0.119346	0.0152745	0.155722	0.0110511	0.189193	0.0144322	0.216121	0.0156079	0.235948	0.0127972	0.254356	0.0177816
88.4	0	0.0152968	0.0401984	0.0114654	0.0528363	0.0131885	0.0794157	0.0117218	0.118588	0.0152273	0.153839	0.0113978	0.189219	0.0145399	0.214264	0.0159605	0.235402	0.0131678	0.253846	0.0168169
88.6	0	0.0138866	0.04235	0.0105845	0.0565294	0.0117589	0.0813694	0.0108612	0.12113	0.0145884	0.154613	0.0103873	0.191974	0.0133891	0.217575	0.0143041	0.238801	0.0120381	0.255624	0.0162609
88.8	0	0.0145855	0.040367	0.0108515	0.0555907	0.0118102	0.078843	0.0112973	0.119078	0.0153378	0.154835	0.0108433	0.189633	0.0135319	0.215356	0.0152573	0.236676	0.0124783	0.254086	0.0163403
89	0	0.0137149	0.0407897	0.0100711	0.0566333	0.0110569	0.0801243	0.0109581	0.119588	0.0153181	0.15462	0.0103913	0.191245	0.0143356	0.217673	0.0148826	0.237469	0.0119866	0.255449	0.0158121
89.2	0	0.0138134	0.043847	0.0102156	0.0584347	0.0106264	0.080351	0.0107142	0.119858	0.0144282	0.155911	0.0105923	0.193617	0.0143218	0.218822	0.0148207	0.240423	0.0114812	0.257138	0.0157785
89.4	0	0.0144869	0.0424167	0.0106551	0.0574707	0.0107385	0.0799713	0.0109418	0.118509	0.0146813	0.154984	0.011055	0.193182	0.01486	0.220622	0.0148881	0.240541	0.0120798	0.256475	0.0161535
89.6	0	0.0155984	0.0427383	0.011513	0.0560817	0.0119632	0.0794093	0.0115326	0.117509	0.0156353	0.155507	0.0115269	0.191935	0.0152733	0.21996	0.015586	0.238748	0.0126447	0.255332	0.0165393
89.8	0	0.014436	0.0462227	0.0106807	0.058026	0.0115144	0.081738	0.0110864	0.120661	0.0145954	0.157293	0.0107879	0.193514	0.0147315	0.223269	0.0153885	0.241452	0.0114181	0.257562	0.016441
90	0	0.0158021	0.045167	0.0121773	0.0580587	0.0126119	0.0805863	0.0116761	0.120527	0.0147207	0.154935	0.0115476	0.193734	0.0143106	0.223852	0.015768	0.240239	0.0124623	0.255639	0.0173911
90.2	0	0.0154185	0.0436593	0.0122985	0.0545704	0.0124421	0.0784664	0.011726	0.119883	0.0163357	0.154491	0.0113696	0.191308	0.0135059	0.221527	0.0146134	0.237054	0.0122818	0.252902	0.0167435
90.4	0	0.0149454	0.0445203	0.0122253	0.0548383	0.0126661	0.078125	0.0115173	0.120719	0.0164255	0.156233	0.0110831	0.191048	0.0131514	0.221222	0.0141136	0.236594	0.0118933	0.253173	0.0165906
90.6	0	0.0146242	0.044856	0.0118503	0.0557117	0.0120796	0.078878	0.0116023	0.120672	0.0148506	0.155381	0.011	0.191674	0.0133383	0.221065	0.0136617	0.23711	0.0117934	0.255543	0.0165547
90.8	0	0.0144654	0.0429293	0.0118564	0.0542637	0.0119586	0.0778457	0.0109529	0.12023	0.0152047	0.153699	0.0107379	0.191385	0.0137786	0.218258	0.0129438	0.23542	0.0120166	0.255452	0.0157379
91	0	0.0141832	0.042461	0.0110493	0.0532553	0.0117823	0.0771707	0.0109176	0.119866	0.0156809	0.154372	0.0102868	0.189907	0.0141918	0.216913	0.0125196	0.234728	0.0113215	0.255135	0.0160929
91.2	0	0.0140086	0.038334	0.0110195	0.0526336	0.0117926	0.0753383	0.0103953	0.118247	0.0144893	0.153071	0.00998253	0.189864	0.0143358	0.215342	0.0136265	0.233883	0.0117927	0.254413	0.0168559
91.4	0	0.0142227	0.03849	0.0106447	0.051981	0.0112862	0.0774233	0.0106996	0.117368	0.0139761	0.15245	0.0101886	0.189172	0.0140825	0.215359	0.0139735	0.233639	0.0120415	0.255234	0.0174327
91.6	0	0.0143814	0.0388283	0.0107152	0.05249	0.0118491	0.0773923	0.0107336	0.118026	0.0148409	0.153085	0.0103052	0.189858	0.0143793	0.215214	0.0144891	0.234704	0.0122759	0.255754	0.0175998
91.8	0	0.0139959	0.0379317	0.0105851	0.0506436	0.0113275	0.0764363	0.010703	0.115639	0.014598	0.152168	0.0100273	0.188119	0.0140918	0.215213	0.0141878	0.232668	0.01203	0.253737	0.0183804
92	0	0.0135869	0.0371677	0.0101972	0.0505267	0.011091	0.0780037	0.0107984	0.116628	0.0140406	0.152666	0.00989133	0.188036	0.0132698	0.213609	0.0154562	0.233038	0.0123123	0.255499	0.0185491
92.2	0	0.0141237	0.0431954	0.0103692	0.0515627	0.0113428	0.0805667	0.0115024	0.117857	0.0144812	0.155064	0.0103953	0.190053	0.0140245	0.217654	0.0143826	0.235492	0.0126063	0.257584	0.0172051
92.4	0	0.0149376	0.0430794	0.0113206	0.0525133	0.0123981	0.0789157	0.0118497	0.119747	0.0158039	0.154535	0.011048	0.190622	0.014753	0.216188	0.0148517	0.236087	0.012857	0.257886	0.0171169
92.6	0	0.0138115	0.0419133	0.0104037	0.050667	0.0111706	0.0771337	0.0112589	0.117744	0.0155751	0.153783	0.0103361	0.189068	0.0134574	0.21491	0.013554	0.233883	0.0121218	0.255578	0.0159617
92.8	0	0.0142039	0.0406387	0.0107775	0.0512157	0.0111776	0.077906	0.011512	0.116489	0.0153917	0.153037	0.0112358	0.189749	0.0134437	0.214221	0.0145383	0.235352	0.0123991	0.256246	0.0154422
93	0	0.0156181	0.0424507	0.0114011	0.052957	0.0120317	0.0777763	0.0120078	0.116186	0.0163054	0.153741	0.012204	0.189664	0.0142883	0.215898	0.0144226	0.236938	0.0127505	0.256946	0.0157714
93.2	0	0.0154104	0.0383413	0.0112479	0.0518517	0.0117892	0.0752967	0.0122339	0.115126	0.0159383	0.151918	0.0116142	0.187202	0.0142844	0.213568	0.0145957	0.23538	0.0121538	0.255608	0.0159882
93.4	0	0.0143023	0.0404407	0.0102364	0.0519297	0.0108013	0.07653	0.0116826	0.114438	0.014683	0.152708	0.0106372	0.187726	0.0136865	0.215199	0.0139314	0.23733	0.0113851	0.256008	0.0151528
93.6	0	0.0157271	0.039327	0.0114222	0.054371	0.0121629	0.077796	0.0120956	0.115541	0.0150678	0.15334	0.0116116	0.188139	0.0146924	0.216907	0.0157587	0.236923	0.0122933	0.25624	0.0168996
93.8	0	0.0164251	0.04159	0.0119007	0.0560517	0.0125048	0.078296	0.0125916	0.1179	0.0157147	0.154691	0.011738	0.188015	0.0149546	0.217711	0.0152961	0.2379	0.0125974	0.256129	0.0172151
94	0	0.0128903	0.0390113	0.00969842	0.0536946	0.0108531	0.0763026	0.0106119	0.11496	0.0140967	0.153362	0.00921878	0.187646	0.0143424	0.216206	0.0131404	0.235887	0.0104369	0.253337	0.0156569
94.2	0	0.0134663	0.0404347	0.0102182	0.055562	0.0110112	0.0781594	0.0106099	0.115686	0.014696	0.154609	0.00983425	0.188839	0.0130732	0.216149	0.0135432	0.235556	0.0112616	0.254668	0.0160599
94.4	0	0.0143918	0.0382287	0.0114421	0.055832	0.0115367	0.0766693	0.0106845	0.11525	0.0147402	0.154037	0.0105235	0.187547	0.0134225	0.215677	0.0137129	0.23308	0.0119904	0.253082	0.0174153
94.6	0	0.0140721	0.0404894	0.0107173	0.054901	0.0114	0.0763533	0.0109327	0.114598	0.014801	0.153251	0.0102589	0.187426	0.0134628	0.216044	0.0130181	0.234693	0.0117679	0.253121	0.0168984
94.8	0	0.0136889	0.0380557	0.0107016	0.0544987	0.0113043	0.076549	0.0104989	0.114468	0.0145783	0.152769	0.00990844	0.188759	0.0128352	0.216279	0.0139218	0.233871	0.0117874	0.252111	0.0170531
95	0	0.0159159	0.0401007	0.0121514	0.0552373	0.0121667	0.0767	0.0116911	0.116328	0.0156256	0.152307	0.0115199	0.189001	0.013454	0.216682	0.0158717	0.234403	0.0135856	0.252461	0.0178506
95.2	0	0.0156131	0.0418507	0.0115736	0.0557053	0.0118216	0.0778463	0.0113667	0.117245	0.0154662	0.152829	0.0115977	0.187659	0.0145596	0.218245	0.0158554	0.234713	0.0126961	0.251999	0.0181879
95.4	0	0.0154281	0.0431917	0.0112218	0.0550436	0.0116656	0.077213	0.0115017	0.118349	0.0153226	0.153244	0.0117661	0.18711	0.0142177	0.217815	0.0164105	0.234928	0.0122168	0.252613	0.0173372
95.6	0	0.0148964	0.0436637	0.0109697	0.0542163	0.0112977	0.0773557	0.0108768	0.118947	0.0146125	0.154832	0.0113506	0.187362	0.0138051	0.217829	0.0167679	0.235249	0.0120143	0.252438	0.0170503
95.8	0	0.0156921	0.0447863	0.0113108	0.0548813	0.0120872	0.0772003	0.0114468	0.119597	0.015106	0.156107	0.0120287	0.187712	0.0151522	0.21858	0.0165319	0.236163	0.0121851	0.254181	0.0172667
96	0	0.0152118	0.0453183	0.0112235	0.0557926	0.0116547	0.078943	0.011021	0.119756	0.0144423	0.15611	0.0114995	0.188808	0.0156608	0.21894	0.0159186	0.234995	0.0119194	0.255862	0.0168933
96.2	0	0.0142271	0.043347	0.0107966	0.0554753	0.0114889	0.077616	0.0107985	0.119424	0.0141541	0.155338	0.010603	0.189841	0.0148858	0.219135	0.0159377	0.236022	0.0117744	0.256686	0.0162954
96.4	0	0.0141672	0.0404147	0.0106643	0.0560553	0.0113139	0.076186	0.0104258	0.116908	0.0140789	0.15557	0.0104866	0.190352	0.0157009	0.218745	0.0159115	0.235119	0.011962	0.255016	0.0166956
96.6	0	0.0143579	0.0384794	0.0108714	0.055747	0.0108146	0.075975	0.0106922	0.117391	0.0145647	0.156341	0.0106451	0.190985	0.015788	0.216939	0.015294	0.234469	0.0121601	0.255696	0.016677
96.8	0	0.0128592	0.039759	0.00988807	0.0548487	0.00993204	0.075158	0.00969862	0.116417	0.0143168	0.156449	0.00958659	0.190481	0.0146928	0.216391	0.0144593	0.234384	0.0117088	0.256042	0.0154442
97	0	0.0135077	0.0396123	0.0100285	0.0548617	0.0102913	0.076094	0.0102498	0.116621	0.0147161	0.158009	0.0105795	0.190602	0.01448	0.215194	0.0146065	0.237708	0.0115298	0.256377	0.0157595
97.2	0	0.0142074	0.0405967	0.0104227	0.055204	0.010912	0.0764633	0.0101871	0.118092	0.0149862	0.158598	0.0112055	0.192196	0.0143774	0.215011	0.015187	0.236483	0.0121491	0.256052	0.0161183
97.4	0	0.0139818	0.0423253	0.0102949	0.055677	0.0108496	0.0783347	0.0101804	0.1191	0.0147597	0.158503	0.011176	0.193712	0.0140748	0.216121	0.0151045	0.237893	0.0122314	0.258501	0.0160145
97.6	0	0.0145535	0.0415213	0.0105866	0.054418	0.0115339	0.0765894	0.0107503	0.116455	0.0150351	0.155175	0.0111639	0.192929	0.0146171	0.215724	0.0154058	0.236507	0.0122771	0.258093	0.0172422
97.8	0	0.0150013	0.0399994	0.0108828	0.0549357	0.0119027	0.078314	0.0109674	0.117045	0.0155933	0.15383	0.0116757	0.192932	0.0147024	0.215748	0.0158081	0.235951	0.012584	0.256619	0.0183668
98	0	0.0139824	0.0405536	0.0102272	0.0556563	0.0115629	0.0777177	0.0104062	0.117223	0.0157025	0.153812	0.0106901	0.19196	0.0134421	0.217639	0.0152895	0.236434	0.0117107	0.257328	0.0170153
98.2	0	0.014735	0.0392573	0.01073	0.0546137	0.0120894	0.0773297	0.0114085	0.114511	0.0160734	0.152394	0.011393	0.191617	0.0144453	0.215865	0.014976	0.236966	0.0118791	0.256718	0.0174987
98.4	0	0.014731	0.0386623	0.0108057	0.0544417	0.012728	0.077652	0.0115745	0.114776	0.0173404	0.152341	0.0110045	0.190278	0.0147452	0.215444	0.0147074	0.236614	0.011778	0.255236	0.0168619
98.6	0	0.0150554	0.0408263	0.0108579	0.0571707	0.0128712	0.0791167	0.0116979	0.116592	0.0167429	0.155072	0.0115164	0.191058	0.0146864	0.21685	0.0145664	0.237532	0.0121238	0.257054	0.0169831
98.8	0	0.0150586	0.0432577	0.0110862	0.0559337	0.0123053	0.0789073	0.0117143	0.117617	0.0159071	0.154966	0.0112335	0.190483	0.0144735	0.216937	0.0143046	0.237822	0.0119753	0.259312	0.0169909
99	0	0.0143067	0.0418987	0.0107896	0.0541643	0.0116867	0.0790647	0.0110812	0.116383	0.0152368	0.154571	0.0105694	0.191302	0.0152198	0.216008	0.014169	0.235542	0.0119912	0.257924	0.0178395
99.2	0	0.0140808	0.042562	0.0108299	0.0548973	0.0120589	0.079095	0.0109342	0.117964	0.0148043	0.155249	0.0103202	0.189754	0.0143903	0.218481	0.0142986	0.236461	0.0120762	0.258512	0.0176987
99.4	0	0.0135866	0.0414283	0.0103382	0.053853	0.0111828	0.0782783	0.0106265	0.118212	0.0143924	0.155023	0.0100242	0.189894	0.0134704	0.219263	0.0149494	0.236897	0.011749	0.259786	0.01835
99.6	0	0.012311	0.0398123	0.00996873	0.0533507	0.0100709	0.078221	0.00979509	0.118774	0.0140819	0.153335	0.00907851	0.189705	0.0129288	0.218241	0.0151146	0.237019	0.0109876	0.258368	0.0174875
99.8	0	0.0105158	0.038257	0.00856369	0.055146	0.00887806	0.0772676	0.00920029	0.118387	0.0133415	0.154568	0.0079481	0.190204	0.0119892	0.217439	0.0142745	0.236753	0.0100973	0.258116	0.0167764
100	0	0.0107629	0.0390257	0.00829143	0.0550097	0.00897594	0.0777927	0.00852671	0.118742	0.0131338	0.155461	0.0079118	0.188482	0.0116424	0.21746	0.0142261	0.236975	0.0100808	0.257771	0.0165556
100.2	0	0.0116168	0.038903	0.00869656	0.053494	0.00902664	0.07752	0.00915587	0.117217	0.0137647	0.155096	0.0086152	0.188408	0.0120796	0.215946	0.0140424	0.236036	0.0104262	0.257399	0.0168832
100.4	0	0.0116325	0.04024	0.00863298	0.0534573	0.00902711	0.0779224	0.00871778	0.117941	0.0131241	0.153987	0.00881953	0.187731	0.0122361	0.215427	0.0132659	0.234341	0.0103884	0.256759	0.0161494
100.6	0	0.0114303	0.0427196	0.00840611	0.0539886	0.00911135	0.0782286	0.00859274	0.117419	0.0131335	0.155386	0.00864979	0.187326	0.0115828	0.215601	0.0125179	0.234462	0.0106396	0.256322	0.0153753
100.8	0	0.0119282	0.0412587	0.00874097	0.0508	0.00978825	0.0769667	0.00894606	0.115637	0.0137069	0.153696	0.00901786	0.186948	0.0126695	0.215268	0.0133014	0.235167	0.0108971	0.254498	0.0156307
101	0	0.0118297	0.04056	0.00941409	0.0517437	0.00979111	0.0744207	0.00931109	0.114004	0.0140151	0.15143	0.00909317	0.18727	0.0123416	0.214379	0.0132155	0.233595	0.011819	0.253482	0.015486
101.2	0	0.0108337	0.0395357	0.00880276	0.0509983	0.00900379	0.0747957	0.00863399	0.114171	0.0136254	0.151302	0.00816254	0.189055	0.0118516	0.212715	0.0132296	0.232965	0.0109876	0.253614	0.0158432
101.4	0	0.0120061	0.039887	0.00954747	0.0517523	0.00969733	0.075179	0.00979768	0.112346	0.0135489	0.15287	0.00865416	0.189708	0.0130556	0.212035	0.0136707	0.234394	0.011226	0.253064	0.0171319
101.6	0	0.0118803	0.0381876	0.00985311	0.0520747	0.00922464	0.074709	0.00980712	0.113031	0.0135781	0.152298	0.00855595	0.190095	0.0134497	0.214324	0.0141604	0.234972	0.0108961	0.253378	0.0168855
101.8	0	0.0128275	0.037936	0.0105009	0.0544733	0.0101942	0.0749467	0.0101441	0.113934	0.0134561	0.15189	0.00923754	0.189324	0.0131566	0.215532	0.0148717	0.23409	0.0113538	0.254633	0.0170897
102	0	0.0140938	0.0386093	0.0106975	0.053982	0.0113548	0.0762063	0.0109498	0.115854	0.01409	0.153716	0.0100798	0.190305	0.0139728	0.216332	0.0149714	0.235621	0.0111467	0.253955	0.0181362
102.2	0	0.0146833	0.0393614	0.0112027	0.055467	0.0121754	0.0760303	0.0111192	0.115193	0.0134582	0.154943	0.0104127	0.189354	0.0144831	0.217619	0.014917	0.235019	0.0119688	0.252908	0.0178785
102.4	0	0.0141061	0.0384017	0.0107892	0.055627	0.0119854	0.0750753	0.0106768	0.116622	0.0138368	0.154056	0.0100858	0.189121	0.0134211	0.218292	0.0146916	0.23563	0.0121029	0.25316	0.0175448
102.6	0	0.0133387	0.0396693	0.0101066	0.0554267	0.0117039	0.0770953	0.0101005	0.117649	0.0141338	0.154703	0.00949912	0.190039	0.0128985	0.218483	0.0137647	0.236405	0.0112766	0.254823	0.0175278
102.8	0	0.0142722	0.0410267	0.0108451	0.0567423	0.0113636	0.0800947	0.0105512	0.118464	0.0152568	0.15604	0.0103202	0.192498	0.0137707	0.220078	0.0136942	0.237332	0.0123238	0.2545	0.0177825
103	0	0.0142904	0.0407824	0.0107702	0.0584073	0.0110207	0.0794737	0.0105997	0.117974	0.0151836	0.156005	0.0104844	0.192075	0.0133988	0.221499	0.0138514	0.238053	0.0125826	0.257408	0.0177292
103.2	0	0.0123822	0.0397667	0.0095167	0.0573617	0.00981178	0.0789427	0.00941369	0.11786	0.0153198	0.153346	0.00984433	0.19167	0.0127311	0.221166	0.0130973	0.238171	0.010996	0.258438	0.0171988
103.4	0	0.0128217	0.041467	0.0100386	0.0587113	0.0105746	0.0805896	0.00973837	0.119446	0.0147883	0.155456	0.0104023	0.19252	0.0133649	0.22274	0.0128024	0.238354	0.0109116	0.260021	0.0173334
103.6	0	0.0139891	0.039168	0.0109779	0.0579187	0.0115914	0.0795517	0.0103113	0.118182	0.0145725	0.155117	0.011071	0.191648	0.0139144	0.220163	0.0143181	0.238007	0.0123278	0.259512	0.017901
103.8	0	0.0134854	0.0388	0.0101974	0.0554387	0.0114137	0.0773083	0.00994442	0.11719	0.0138688	0.152728	0.0105163	0.188888	0.0136839	0.218652	0.0139337	0.237109	0.0111242	0.258311	0.0176672
104	0	0.0134054	0.0380907	0.0104588	0.0543507	0.0114772	0.0781573	0.00980727	0.116475	0.0143796	0.151767	0.0103729	0.187889	0.0142389	0.217692	0.014093	0.237087	0.0118822	0.258464	0.0179579
104.2	0	0.0153235	0.0387673	0.011636	0.0542203	0.0121872	0.077954	0.0111119	0.11534	0.0154986	0.152533	0.0113651	0.187813	0.0152179	0.217643	0.0150626	0.237654	0.0130895	0.257232	0.0181701
104.4	0	0.0142586	0.038498	0.0106403	0.0521087	0.011364	0.0782034	0.0105537	0.113603	0.0159254	0.151734	0.0103585	0.188551	0.0147425	0.217644	0.0155178	0.238357	0.0125198	0.257314	0.0171465
104.6	0	0.0140852	0.038887	0.0103814	0.0523	0.0110482	0.0773723	0.0104609	0.113779	0.0155088	0.152445	0.0105083	0.187699	0.0142835	0.218453	0.0151568	0.237056	0.0119615	0.256771	0.0173787
104.8	0	0.0142391	0.038675	0.0106162	0.05156	0.011555	0.077897	0.0111448	0.112539	0.016502	0.153623	0.0104317	0.188116	0.0138845	0.21842	0.0153576	0.238195	0.012411	0.256233	0.0177551
105	0	0.0129129	0.038505	0.00939331	0.05047	0.0106914	0.0777337	0.0105485	0.112314	0.0152567	0.153195	0.00954798	0.189589	0.0128524	0.218269	0.0149125	0.235962	0.0108758	0.254188	0.01639
105.2	0	0.0137195	0.0399297	0.0101425	0.053497	0.0112108	0.082189	0.0111473	0.116722	0.0148339	0.15595	0.0100637	0.191032	0.0133717	0.220708	0.0156167	0.238378	0.0113389	0.257059	0.0164058
105.4	0	0.0142553	0.0395307	0.0106141	0.0549697	0.0111669	0.0817897	0.0114745	0.117744	0.0149167	0.156529	0.0104507	0.190354	0.0136774	0.220831	0.0161699	0.238839	0.0118153	0.255904	0.0170542
105.6	0	0.0134987	0.0403104	0.0101635	0.055028	0.0108624	0.0835687	0.0108149	0.119729	0.0151731	0.156183	0.00977694	0.191492	0.0136555	0.221875	0.0156406	0.239738	0.0116718	0.25605	0.0167281
105.8	0	0.0140007	0.0394447	0.0107312	0.056013	0.0110533	0.0822543	0.0106541	0.120204	0.0137547	0.155445	0.0101615	0.190252	0.0139512	0.220751	0.01515	0.239633	0.0121473	0.256853	0.0170563
106	0	0.0142023	0.0402793	0.0109844	0.0572364	0.01115	0.083194	0.0105067	0.122591	0.0148634	0.156855	0.010196	0.189592	0.0141209	0.222644	0.0161252	0.241304	0.0130188	0.258737	0.0177262
106.2	0	0.0132755	0.0394013	0.0101426	0.055342	0.0105746	0.0782306	0.0101925	0.120326	0.0144136	0.154946	0.00969657	0.187324	0.0130091	0.221243	0.0149596	0.240143	0.0121743	0.256212	0.0180327
106.4	0	0.0144016	0.0376013	0.0109864	0.0523393	0.011241	0.07661	0.0109862	0.117584	0.0150303	0.153324	0.0105438	0.186237	0.0133129	0.219664	0.0147093	0.238448	0.0123153	0.255367	0.0184219
106.6	0	0.0143447	0.0371917	0.0111233	0.0524826	0.011014	0.074792	0.0109456	0.115023	0.0148571	0.153535	0.0105588	0.185907	0.0134303	0.218777	0.0143629	0.238338	0.0122349	0.255816	0.0181981
106.8	0	0.0144477	0.039382	0.0107244	0.0531623	0.0115206	0.0752923	0.0113305	0.117843	0.015584	0.154628	0.0105142	0.186917	0.0135216	0.218396	0.0153617	0.23682	0.0125017	0.255027	0.0176915
107	0	0.0155541	0.038108	0.0114682	0.051824	0.0121609	0.074188	0.0120343	0.116579	0.0149456	0.153865	0.0112141	0.186273	0.0146478	0.216967	0.0146501	0.236275	0.0125201	0.254496	0.0171868
107.2	0	0.0165944	0.0381163	0.0122902	0.0517263	0.0128392	0.0754463	0.0121644	0.118297	0.0156124	0.154157	0.0120709	0.187673	0.01571	0.217033	0.0156375	0.235267	0.0134669	0.255016	0.01698
107.4	0	0.0159039	0.0414776	0.0118305	0.053396	0.0125888	0.0765363	0.0119366	0.121562	0.0150214	0.154138	0.0114511	0.187924	0.0158984	0.217721	0.0153269	0.236803	0.0133208	0.256313	0.01687
107.6	0	0.0145977	0.0411297	0.0107698	0.0538483	0.0118818	0.076676	0.0111292	0.121163	0.014746	0.152349	0.0105442	0.188447	0.0145969	0.216871	0.014985	0.23695	0.0122685	0.255328	0.015911
107.8	0	0.0139642	0.0415347	0.0104712	0.0554913	0.0108834	0.0789617	0.0104623	0.11988	0.0152027	0.154347	0.0101025	0.190179	0.014349	0.219547	0.0146954	0.239196	0.011908	0.257214	0.0163016
108	0	0.013416	0.0426547	0.0100544	0.056825	0.0107799	0.0781233	0.0104358	0.119237	0.0157648	0.153644	0.00999589	0.189989	0.0137238	0.21812	0.0150534	0.238605	0.0118075	0.256391	0.0166539
108.2	0	0.0126313	0.0428	0.00944132	0.0575066	0.0100976	0.0773646	0.0102322	0.116265	0.0155382	0.152497	0.00927317	0.190969	0.0133307	0.219116	0.014877	0.238419	0.0119297	0.25695	0.0170736
108.4	0	0.012144	0.0402347	0.00909247	0.0560873	0.0105287	0.0772866	0.00963693	0.11432	0.015028	0.152307	0.0090249	0.191517	0.0131351	0.21802	0.0148841	0.237742	0.0118682	0.255833	0.0168925
108.6	0	0.0141706	0.0395943	0.0106313	0.0553066	0.0116412	0.0791357	0.0110487	0.114852	0.0154968	0.153219	0.0104787	0.190104	0.0142327	0.219155	0.0155241	0.238747	0.0131135	0.256929	0.0181124
108.8	0	0.0144663	0.035356	0.010803	0.0522157	0.0115258	0.077132	0.0112766	0.113882	0.0143739	0.150529	0.0106952	0.18806	0.0144379	0.216983	0.0154487	0.234927	0.0137501	0.255207	0.0181868
109	0	0.013987	0.0359337	0.0104946	0.0519507	0.0110875	0.0796786	0.0106273	0.114564	0.0139798	0.152748	0.0101218	0.18972	0.0142063	0.219512	0.0156287	0.237416	0.0132456	0.256071	0.0183159
109.2	0	0.0137392	0.0357517	0.0103064	0.0512833	0.0114033	0.080116	0.0102944	0.115762	0.0140547	0.152659	0.00983485	0.188103	0.013783	0.217894	0.0150717	0.239351	0.0128857	0.256459	0.0181918
109.4	0	0.0119183	0.0347737	0.00888131	0.0529557	0.0101495	0.0796193	0.00904202	0.116085	0.0146827	0.152069	0.00858745	0.187425	0.012433	0.218327	0.014279	0.238752	0.0117114	0.256771	0.0176177
109.6	0	0.0116877	0.0336557	0.00861491	0.050881	0.00965723	0.076989	0.00894079	0.115388	0.0143953	0.150594	0.00837043	0.187028	0.0128945	0.215434	0.014332	0.237296	0.0117844	0.255073	0.0169826
109.8	0	0.0101515	0.038396	0.00804263	0.0534287	0.00946614	0.0777043	0.00808985	0.116902	0.0141797	0.152683	0.00728198	0.189442	0.0121009	0.217913	0.0140577	0.241435	0.0104573	0.258271	0.0159705
110	0	0.0111354	0.036963	0.00867027	0.052957	0.0102615	0.0750447	0.00884585	0.11444	0.014853	0.149562	0.00812714	0.187318	0.0125359	0.215356	0.0131389	0.239672	0.011068	0.256895	0.0162277
110.2	0	0.0117142	0.0386743	0.00890325	0.052009	0.00944133	0.0764193	0.00919427	0.11674	0.0155183	0.151514	0.0090719	0.189408	0.0127142	0.217018	0.0130509	0.239388	0.0111155	0.257	0.0161393
110.4	0	0.0141407	0.0407107	0.0108444	0.0522874	0.0107812	0.0773074	0.0108593	0.117018	0.0161949	0.152176	0.0106252	0.191305	0.014215	0.216828	0.0145704	0.239852	0.0126587	0.257848	0.0173849
110.6	0	0.0139794	0.0427743	0.0110587	0.0539927	0.0109147	0.0792244	0.0105348	0.118434	0.0163874	0.155375	0.0108181	0.192589	0.0141091	0.21967	0.0140207	0.240387	0.0121627	0.25998	0.0174666
110.8	0	0.0153895	0.0410003	0.0115333	0.052601	0.0118538	0.0794544	0.0115979	0.118151	0.0170535	0.154602	0.0122653	0.189787	0.0147097	0.218321	0.0147811	0.238519	0.0123842	0.257141	0.018608
111	0	0.0143718	0.041023	0.0109531	0.0522187	0.0110655	0.0800423	0.0110365	0.120041	0.0162291	0.156092	0.0114527	0.192794	0.0138584	0.219179	0.0146481	0.239335	0.0123021	0.258659	0.0187809
111.2	0	0.0137439	0.0396717	0.0111459	0.054526	0.0113016	0.07931	0.0110091	0.117761	0.0154997	0.156678	0.0106469	0.190888	0.0138517	0.218284	0.0147449	0.23971	0.0115508	0.258743	0.0181991
111.4	0	0.0135508	0.041435	0.0110368	0.0550517	0.0112779	0.0791034	0.0104272	0.119321	0.0155148	0.157079	0.0101434	0.191094	0.0137377	0.219942	0.0143894	0.240732	0.0113409	0.259238	0.0175271
111.6	0	0.0137243	0.04097	0.0107376	0.0534983	0.0113271	0.0772207	0.0105566	0.117225	0.0156517	0.154248	0.0102641	0.190581	0.0143271	0.218787	0.0146487	0.23893	0.0117148	0.256865	0.0179807
111.8	0	0.0128909	0.0403873	0.0105126	0.0528937	0.0107168	0.0761123	0.00993593	0.116072	0.014779	0.154324	0.00931679	0.192538	0.013873	0.217836	0.014197	0.23885	0.0121735	0.258191	0.0172411
112	0	0.012711	0.041899	0.0106707	0.0529053	0.0106994	0.07668	0.00977634	0.115357	0.0144554	0.154368	0.00964076	0.190402	0.0132808	0.218502	0.0138443	0.237249	0.0114387	0.256202	0.016346
112.2	0	0.0120176	0.0412297	0.00959197	0.0494913	0.0100593	0.0752793	0.00900155	0.113252	0.015021	0.15017	0.00876808	0.188622	0.0128687	0.216741	0.0146204	0.234954	0.0116684	0.254799	0.0169205
112.4	0	0.0108072	0.039674	0.00850969	0.047338	0.00942743	0.072942	0.00847827	0.110363	0.0143755	0.149051	0.00827117	0.186235	0.0120687	0.21382	0.0143721	0.232484	0.0111684	0.253082	0.0166556
112.6	0	0.010832	0.040207	0.00925674	0.0482033	0.00949854	0.074462	0.00868229	0.110915	0.0137551	0.149063	0.00827348	0.186645	0.0115182	0.214412	0.0153598	0.234499	0.0117596	0.254639	0.0167599
112.8	0	0.0111565	0.0390026	0.0090397	0.0479167	0.00964682	0.0745017	0.00910076	0.111338	0.0147959	0.149507	0.00881137	0.185432	0.0125645	0.214825	0.0152574	0.235363	0.0113524	0.254476	0.0175247
113	0	0.0113055	0.0398797	0.00889968	0.049887	0.0100854	0.0747134	0.00887603	0.113609	0.0147278	0.149592	0.00822174	0.186186	0.0131378	0.214571	0.0159624	0.238125	0.0112192	0.257569	0.0172411
113.2	0	0.0131454	0.03839	0.0100574	0.049611	0.011582	0.0738523	0.0105398	0.11525	0.0141941	0.15154	0.0100123	0.187263	0.0135001	0.215919	0.0161403	0.237901	0.0120274	0.258161	0.0178819
113.4	0	0.0123545	0.0394467	0.00929565	0.0528213	0.0114923	0.076497	0.0103006	0.11831	0.0125297	0.153222	0.00985472	0.189832	0.0129114	0.218033	0.0155988	0.240282	0.0115489	0.259781	0.0180234
113.6	0	0.0111042	0.0405787	0.00805458	0.0538677	0.011197	0.0768243	0.00958578	0.1206	0.0130221	0.153847	0.00859909	0.190471	0.0121108	0.219241	0.0141917	0.24075	0.0103596	0.25952	0.0175674
113.8	0	0.0117883	0.0418407	0.00878731	0.0543763	0.0111674	0.076791	0.0100083	0.118706	0.0129826	0.154414	0.008785	0.191132	0.0120785	0.219368	0.0146754	0.240809	0.0105077	0.259733	0.0174367
114	0	0.0119371	0.0396073	0.00889144	0.0521387	0.0110739	0.0762747	0.010647	0.117948	0.0142179	0.154439	0.00903954	0.190176	0.0126737	0.219862	0.0146516	0.239253	0.0109844	0.258994	0.0184497
114.2	0	0.0118239	0.0410097	0.00886373	0.0538807	0.0106065	0.076499	0.0100073	0.117043	0.0141729	0.154183	0.00878198	0.19092	0.0132404	0.218889	0.0136747	0.240203	0.0102822	0.258212	0.017869
114.4	0	0.0133742	0.039966	0.0103786	0.0515913	0.0108508	0.0756933	0.0108078	0.114929	0.0155635	0.153901	0.00967322	0.190609	0.0149138	0.21868	0.0147328	0.24064	0.0114466	0.258356	0.0189152
114.6	0	0.0146442	0.0391003	0.0113938	0.0514577	0.011343	0.07625	0.011756	0.114595	0.0152492	0.154585	0.0104899	0.191474	0.0149611	0.218126	0.0153539	0.240583	0.0123527	0.258163	0.0183288
114.8	0	0.0143609	0.0395693	0.0109312	0.0526056	0.0112066	0.0772297	0.0115128	0.11625	0.0153748	0.15422	0.0102216	0.191396	0.0147493	0.218605	0.0158351	0.239921	0.0120694	0.258516	0.0186455
115	0	0.0157807	0.0397146	0.0117483	0.0536927	0.0119374	0.0768193	0.0122548	0.116171	0.0151588	0.154289	0.0112628	0.19264	0.0158009	0.217231	0.016017	0.240435	0.0128664	0.257388	0.0189416
115.2	0	0.0129517	0.039222	0.00994965	0.052688	0.010366	0.0780377	0.0105135	0.118308	0.0149786	0.154774	0.00930111	0.192518	0.0141161	0.218861	0.0147249	0.241124	0.011205	0.258981	0.0189293
115.4	0	0.0121126	0.0381773	0.00933608	0.0535417	0.00996671	0.078259	0.00999779	0.118991	0.0150956	0.15449	0.00894612	0.191995	0.0130062	0.219555	0.013868	0.240459	0.0106992	0.258056	0.0180575
115.6	0	0.0119978	0.040114	0.00923459	0.0547493	0.010327	0.0775413	0.0100003	0.118093	0.0149809	0.154825	0.00887326	0.190538	0.0133825	0.220562	0.013963	0.241986	0.0101127	0.257442	0.0180752
115.8	0	0.0114435	0.0386223	0.0085798	0.0520086	0.00994021	0.076223	0.00979699	0.11742	0.0147946	0.153462	0.00856799	0.189907	0.0128192	0.218954	0.013158	0.240614	0.0103791	0.256369	0.0170476
116	0	0.0103233	0.0388363	0.00802188	0.0545094	0.00953922	0.076875	0.00973949	0.117572	0.0141561	0.153796	0.00784717	0.189924	0.011677	0.220502	0.0128326	0.241423	0.00989906	0.258053	0.0158248
116.2	0	0.0118919	0.0406967	0.00894178	0.0560744	0.0101048	0.0794577	0.0101291	0.116855	0.0139605	0.155581	0.0086266	0.193087	0.013131	0.221002	0.0143748	0.24296	0.0113528	0.257796	0.0155569
116.4	0	0.0108757	0.0402493	0.00815465	0.0551503	0.00969187	0.0792267	0.00972493	0.115575	0.0128299	0.153673	0.00774549	0.191735	0.0136666	0.220233	0.0143812	0.242435	0.0107947	0.256248	0.0147529
116.6	0	0.00979565	0.0382267	0.00749562	0.0539847	0.00895594	0.0791064	0.00875389	0.115414	0.0125154	0.153015	0.00722985	0.19158	0.0123263	0.217927	0.0135161	0.240894	0.0113165	0.257461	0.0149557
116.8	0	0.0103309	0.0400753	0.00817382	0.0559327	0.00914283	0.0802027	0.00859953	0.115679	0.0124759	0.153751	0.00773182	0.192565	0.0124969	0.219946	0.0133776	0.242569	0.0107598	0.258817	0.015278
117	0	0.00992121	0.042679	0.00763163	0.055409	0.00855175	0.079971	0.00779757	0.116452	0.0126877	0.155207	0.00721737	0.19407	0.012442	0.220995	0.0132702	0.243317	0.0101522	0.25959	0.0156277
117.2	0	0.0104888	0.0401813	0.00860885	0.0543017	0.00919359	0.0779937	0.00864228	0.116006	0.0127021	0.155315	0.00823552	0.191883	0.0131132	0.220446	0.0133037	0.242068	0.01001	0.259978	0.0154832
117.4	0	0.0107455	0.041228	0.00868429	0.054623	0.00912951	0.0790563	0.00856343	0.117119	0.013566	0.15895	0.00876016	0.193673	0.0126419	0.221453	0.0131567	0.241831	0.00993189	0.261617	0.0159022
117.6	0	0.0111911	0.0429653	0.00875021	0.0546576	0.00970826	0.0787457	0.0091039	0.117787	0.0136012	0.15861	0.00877045	0.195786	0.01315	0.223536	0.0146499	0.242196	0.00964585	0.261079	0.015753
117.8	0	0.0113522	0.0402137	0.00862224	0.0549003	0.0100125	0.0782353	0.00986876	0.118606	0.0140599	0.15826	0.00911743	0.193713	0.0131283	0.222094	0.01532	0.24098	0.010191	0.259667	0.0160439
118	0	0.0119607	0.0363793	0.00927963	0.0504334	0.0104845	0.0761327	0.0101145	0.115592	0.0147915	0.154639	0.00954626	0.189809	0.0140449	0.220408	0.014731	0.238618	0.0110913	0.255702	0.0161795
118.2	0	0.0125351	0.0384153	0.00938322	0.0535293	0.0102345	0.0782557	0.00988426	0.116452	0.0145259	0.15415	0.00978911	0.189747	0.0134818	0.222154	0.0147153	0.238779	0.0108135	0.255632	0.0168531
118.4	0	0.0134784	0.0412827	0.0102441	0.0544587	0.0108732	0.0798043	0.0102972	0.118045	0.0149013	0.154469	0.0102267	0.190791	0.0138744	0.222541	0.0153922	0.240249	0.0118722	0.258738	0.0171625
118.6	0	0.0120431	0.039026	0.00917505	0.055309	0.00987036	0.079822	0.00953419	0.117947	0.0140818	0.155075	0.00907729	0.189615	0.0136816	0.221368	0.0137185	0.239434	0.0118154	0.259595	0.0169693
118.8	0	0.0129606	0.040551	0.0101068	0.054043	0.0098174	0.0792473	0.00991452	0.117818	0.0137523	0.156174	0.00969666	0.191611	0.0137169	0.220784	0.0137293	0.240044	0.012092	0.259682	0.0162368
119	0	0.0124177	0.042603	0.0093162	0.0567603	0.00975717	0.0803423	0.00986271	0.119549	0.0130342	0.157971	0.00968625	0.193468	0.0125445	0.221127	0.0138803	0.240446	0.0114341	0.26263	0.0156554
119.2	0	0.0120677	0.0423547	0.00884822	0.0545857	0.00977499	0.0793207	0.010318	0.120392	0.0140452	0.157299	0.00912524	0.193742	0.0121502	0.220148	0.0133066	0.2399	0.0120556	0.263198	0.0157871
119.4	0	0.0127631	0.040479	0.00946662	0.0534833	0.0103527	0.0775227	0.0107946	0.11935	0.0144177	0.154296	0.00962282	0.192641	0.0123605	0.219094	0.0131541	0.238233	0.0119799	0.261988	0.0165084
119.6	0	0.0130809	0.0419697	0.00970036	0.0535453	0.010418	0.0782227	0.010632	0.119314	0.0136325	0.154856	0.0100521	0.191428	0.0119408	0.21917	0.0141312	0.239	0.0114876	0.262746	0.0166943
119.8	0	0.0109322	0.0416337	0.0083242	0.053539	0.0102892	0.0788447	0.0093797	0.118387	0.013673	0.154353	0.00824377	0.19035	0.0120546	0.220173	0.0133999	0.238888	0.0107804	0.262871	0.0164234
120	0	0.0121646	0.0406424	0.00949931	0.052422	0.0104827	0.0788327	0.00984196	0.118948	0.0144469	0.15477	0.0088401	0.190502	0.0129776	0.220248	0.0141773	0.240294	0.0116815	0.262527	0.017758
120.2	0	0.0129564	0.0396553	0.0101065	0.0517176	0.0106704	0.077451	0.010226	0.117822	0.014196	0.15296	0.00941156	0.188885	0.0130283	0.219391	0.0147331	0.2403	0.0117892	0.26157	0.0175664
120.4	0	0.0127451	0.0388187	0.00952215	0.0507107	0.0102473	0.0762033	0.0102751	0.115928	0.0139068	0.153213	0.00915737	0.187172	0.0133804	0.219206	0.0151449	0.240656	0.0115798	0.259962	0.0171671
120.6	0	0.0137871	0.0383857	0.0102809	0.0497667	0.0108456	0.074958	0.0108971	0.115639	0.0150932	0.151678	0.00987843	0.187677	0.0149281	0.220781	0.0155081	0.241509	0.012323	0.259623	0.0184849
120.8	0	0.014942	0.0400147	0.0109307	0.0509507	0.0114797	0.0757324	0.0118553	0.116562	0.0147278	0.151467	0.0109283	0.188706	0.0148846	0.220255	0.0150785	0.24154	0.0131864	0.260964	0.0199395
121	0	0.0147551	0.0394444	0.0106661	0.0510647	0.0115878	0.0754153	0.0117553	0.115652	0.015271	0.14996	0.0110238	0.189398	0.0149321	0.21963	0.0147583	0.239722	0.012604	0.259636	0.0197775
121.2	0	0.0128229	0.039792	0.00923768	0.050177	0.0104174	0.0749783	0.0103958	0.113495	0.0142985	0.151519	0.0101035	0.188367	0.0144273	0.219144	0.0139019	0.238684	0.0116151	0.259533	0.0181597
121.4	0	0.0137452	0.0405247	0.00998562	0.0523103	0.0111147	0.0768467	0.0109402	0.115276	0.0148173	0.152684	0.0110235	0.190388	0.0141333	0.219771	0.0143944	0.240271	0.011794	0.260531	0.0182085
121.6	0	0.0126901	0.0401543	0.00947024	0.0522176	0.0104904	0.0776003	0.00980736	0.115326	0.0144825	0.154267	0.0103988	0.191824	0.0131529	0.218799	0.0132981	0.239574	0.0111209	0.260357	0.0164177
121.8	0	0.0112591	0.0391973	0.00864587	0.0515707	0.0100222	0.0753913	0.0087404	0.114997	0.0148549	0.154462	0.00966095	0.19086	0.0127407	0.219053	0.0134417	0.24081	0.009558	0.258522	0.0156629
122	0	0.0106947	0.0416757	0.00862997	0.0544263	0.00972683	0.07835	0.00830794	0.117076	0.0144092	0.156952	0.00941573	0.192203	0.0121355	0.221139	0.0132048	0.242824	0.00976704	0.261424	0.0146022
122.2	0	0.0112138	0.0432427	0.00945755	0.056411	0.0096111	0.0790857	0.00844453	0.120256	0.0157377	0.157708	0.00890947	0.195647	0.0127674	0.221125	0.0138887	0.244606	0.0104049	0.261928	0.0163425
122.4	0	0.0109073	0.040358	0.00932308	0.05495	0.00943702	0.0776737	0.00859069	0.119573	0.0162348	0.156109	0.00863881	0.194912	0.0124107	0.219477	0.0132817	0.24297	0.0114657	0.259555	0.0163354
122.6	0	0.0124584	0.0404494	0.0097536	0.0552177	0.010623	0.077618	0.0101179	0.120576	0.0167011	0.155367	0.0097326	0.193708	0.0131517	0.22025	0.0141716	0.242955	0.0121028	0.260468	0.0177586
122.8	0	0.0129026	0.0401693	0.00973528	0.0544893	0.0100731	0.0782593	0.0102179	0.120562	0.0158401	0.153949	0.00971816	0.194299	0.0129248	0.220882	0.014869	0.24285	0.0125128	0.262139	0.0180351
123	0	0.0127182	0.039418	0.00950632	0.0542087	0.0103688	0.0765884	0.0103865	0.119085	0.015638	0.153361	0.00985496	0.193362	0.0132826	0.220725	0.0146508	0.242069	0.0125637	0.261387	0.0188638
123.2	0	0.0131805	0.0390257	0.00978184	0.0550937	0.0112877	0.078636	0.0105848	0.118628	0.0152006	0.153475	0.0101033	0.192969	0.0131215	0.224258	0.0147484	0.242848	0.0126627	0.262671	0.0188924
123.4	0	0.0116707	0.040788	0.00850502	0.0557647	0.0095049	0.0797953	0.00919166	0.119304	0.0142606	0.15478	0.00918423	0.19421	0.0126311	0.225844	0.0143286	0.243507	0.0116267	0.264317	0.0193345
123.6	0	0.011396	0.0413057	0.00834609	0.055409	0.00908459	0.0778483	0.00896655	0.118043	0.014715	0.154591	0.00893508	0.194983	0.0126846	0.224706	0.013518	0.244357	0.0114349	0.263504	0.0187594
123.8	0	0.0125662	0.0400983	0.00920284	0.055859	0.0104703	0.077508	0.00965682	0.116821	0.0155921	0.154096	0.00956678	0.193052	0.0134011	0.223714	0.0138033	0.242464	0.0122048	0.262594	0.0186319
124	0	0.0125546	0.0396717	0.00933284	0.0539857	0.00972457	0.0773437	0.00932785	0.117164	0.0150394	0.154005	0.00921993	0.192383	0.0129634	0.22289	0.0140896	0.242518	0.0117549	0.262096	0.0178895
124.2	0	0.0131624	0.0388633	0.00977572	0.05344	0.00989201	0.076436	0.0103448	0.117097	0.0153328	0.154401	0.00980054	0.191285	0.0133285	0.222088	0.0143743	0.241256	0.0121163	0.261613	0.0181963
124.4	0	0.0143993	0.0388793	0.0109584	0.052255	0.0112677	0.0761973	0.0109783	0.116224	0.0153802	0.15419	0.0107511	0.190257	0.0142596	0.223163	0.0146994	0.240963	0.0127754	0.261381	0.0178453
124.6	0	0.0125092	0.0377973	0.00975425	0.0511667	0.010201	0.07818	0.00952341	0.116234	0.0134971	0.153984	0.00952255	0.190712	0.0129216	0.223167	0.0139412	0.238948	0.0124193	0.261015	0.0173493
124.8	0	0.0129497	0.0387737	0.00974913	0.0498123	0.0104741	0.0774647	0.01015	0.11767	0.0132183	0.153933	0.00999107	0.192175	0.0132434	0.224183	0.0144915	0.240317	0.0128024	0.259529	0.0176199
125	0	0.0133108	0.0381243	0.00970993	0.049541	0.0107563	0.0774213	0.0108395	0.116483	0.0138687	0.152583	0.0101213	0.191431	0.0140659	0.22313	0.0142427	0.241556	0.0126677	0.258721	0.0181828
125.2	0	0.0113931	0.0395353	0.00841143	0.050417	0.00975674	0.0766493	0.0091764	0.118402	0.0137648	0.15349	0.00917407	0.193064	0.013594	0.222461	0.0127338	0.242385	0.0118541	0.258177	0.0174243
125.4	0	0.0112843	0.0398037	0.00834595	0.0515543	0.0105223	0.0754807	0.00987481	0.119003	0.0143898	0.153774	0.00908777	0.192675	0.0132991	0.220657	0.0134289	0.241865	0.0120416	0.259095	0.0181737
125.6	0	0.0124602	0.0404693	0.00917919	0.0535887	0.0111068	0.076637	0.0112638	0.118822	0.0155809	0.153548	0.0100311	0.192082	0.0144192	0.221106	0.0145717	0.243248	0.0123073	0.260349	0.0180172
125.8	0	0.0117958	0.0408997	0.00919484	0.0536437	0.0101398	0.0785636	0.00995995	0.11814	0.0158104	0.153454	0.00928438	0.192993	0.0140455	0.222018	0.0129154	0.242982	0.0115819	0.261961	0.0178971
126	0	0.0112574	0.0417957	0.00907549	0.0555683	0.00987977	0.0800337	0.0097604	0.11947	0.0150161	0.155043	0.00880481	0.194163	0.0136722	0.223323	0.0139193	0.243552	0.0118831	0.263302	0.0173086
126.2	0	0.0110829	0.0397673	0.00865878	0.0535743	0.00994899	0.079082	0.00965445	0.117201	0.0136968	0.153185	0.00866345	0.192263	0.0126666	0.221271	0.0141722	0.241805	0.0126318	0.262489	0.0167673
126.4	0	0.0117374	0.0396487	0.00907289	0.0540393	0.00984755	0.0793047	0.00968566	0.116793	0.0138545	0.152501	0.00921421	0.192565	0.0130326	0.221603	0.0139834	0.241938	0.0127265	0.262546	0.0165781
126.6	0	0.0130709	0.0389907	0.0101442	0.055588	0.0106144	0.0789507	0.0103503	0.117118	0.0147016	0.154003	0.0100994	0.192214	0.0136864	0.222991	0.0143858	0.24173	0.0133655	0.262144	0.0177266
126.8	0	0.0142235	0.0383203	0.01069	0.0554837	0.0114362	0.0788227	0.0115467	0.118588	0.014926	0.154803	0.0107475	0.190307	0.0141108	0.222785	0.0148461	0.241318	0.0134962	0.261883	0.0182689
127	0	0.0148817	0.0372717	0.0109751	0.0537387	0.0119022	0.075808	0.0114639	0.118718	0.0152837	0.153887	0.0111863	0.189864	0.0135671	0.222167	0.0142398	0.240836	0.0134552	0.260982	0.0191433
127.2	0	0.0173638	0.0364	0.0129094	0.0531713	0.013369	0.0763734	0.0129593	0.118553	0.0174206	0.154339	0.0127987	0.190744	0.014983	0.221679	0.0160816	0.242382	0.0137778	0.262779	0.0202519
127.4	0	0.0172727	0.0366023	0.0127473	0.052838	0.0132154	0.0756636	0.0129742	0.119998	0.0175537	0.153781	0.0126064	0.192149	0.0152534	0.221537	0.0159521	0.243245	0.0137413	0.262976	0.0198172
127.6	0	0.016052	0.0369347	0.0118166	0.0496103	0.0126219	0.0751263	0.0119218	0.119488	0.0162996	0.154174	0.0115635	0.192687	0.0144287	0.220074	0.0153586	0.242592	0.0129307	0.262799	0.0186704
127.8	0	0.0143299	0.0385093	0.0106775	0.051515	0.0111544	0.0754363	0.0105108	0.11888	0.0157466	0.154732	0.0105188	0.194122	0.013132	0.220182	0.0148054	0.243416	0.0121357	0.262277	0.0173034
128	0	0.0146276	0.0389253	0.011295	0.0512207	0.011309	0.0759984	0.0109711	0.117897	0.0162143	0.154685	0.0106244	0.194279	0.0140401	0.221453	0.0155713	0.242193	0.0124819	0.262107	0.017049
128.2	0	0.0133064	0.0411543	0.0104372	0.0519833	0.0104893	0.0756697	0.0102793	0.117944	0.0150321	0.154528	0.0096518	0.193105	0.0141726	0.222691	0.0144482	0.241735	0.0125949	0.261704	0.0163015
128.4	0	0.0125189	0.0410223	0.0102345	0.05062	0.00996703	0.077015	0.00945339	0.11755	0.0149167	0.15793	0.0092259	0.192641	0.0129218	0.223672	0.0140888	0.241204	0.0115726	0.260242	0.016229
128.6	0	0.0127755	0.039902	0.0105574	0.0535877	0.0102195	0.07699	0.00984623	0.117784	0.0151944	0.15683	0.00952469	0.192789	0.012724	0.222654	0.0143165	0.242474	0.0114138	0.260087	0.0169631
128.8	0	0.01345	0.0372797	0.0106385	0.053191	0.0109957	0.0762863	0.0106324	0.115289	0.0153031	0.155529	0.0099951	0.191277	0.0140484	0.221418	0.0152029	0.242505	0.0125088	0.259697	0.0180836
129	0	0.0130649	0.0375687	0.0103532	0.0534577	0.0106809	0.0770214	0.0100623	0.113878	0.0147325	0.154578	0.00974939	0.19142	0.0136003	0.218319	0.0145593	0.242154	0.0125442	0.259047	0.0185241
129.2	0	0.0115487	0.036936	0.0100538	0.0532677	0.0100027	0.0768687	0.00913681	0.115825	0.0138241	0.154842	0.00859984	0.19379	0.0128288	0.218747	0.0140153	0.243067	0.01126	0.259118	0.0187091
129.4	0	0.0116217	0.0365457	0.00976657	0.0542423	0.010102	0.0746593	0.00940669	0.11317	0.0143645	0.151581	0.00870344	0.192461	0.0130038	0.217651	0.0139866	0.242116	0.0112259	0.259227	0.0189901
129.6	0	0.0114368	0.037197	0.00940936	0.0519407	0.00976425	0.0744663	0.00907476	0.111593	0.0147257	0.151556	0.00850325	0.190292	0.0134282	0.218491	0.0138211	0.241771	0.0118592	0.258601	0.0190912
129.8	0	0.00984678	0.0372113	0.00863024	0.0514137	0.00841324	0.074637	0.00814156	0.114076	0.0138759	0.152373	0.00796152	0.190369	0.0119716	0.219507	0.0131681	0.242244	0.0106018	0.260191	0.0187236
130	0	0.0108617	0.037362	0.00916366	0.0508507	0.00949682	0.076183	0.00941641	0.11621	0.0148247	0.153648	0.00836933	0.19036	0.0118703	0.220972	0.0139426	0.243005	0.0106054	0.261423	0.0183604
130.2	0	0.0105419	0.0369476	0.00903294	0.0499273	0.00889118	0.076777	0.00862985	0.113646	0.0150808	0.151995	0.00896782	0.189103	0.0116852	0.220305	0.0142346	0.242469	0.0111083	0.259668	0.0174467
130.4	0	0.0111678	0.0370163	0.0093644	0.0497557	0.00929388	0.0780463	0.00882696	0.113037	0.0140899	0.152321	0.00932216	0.188279	0.0130796	0.21979	0.0145152	0.244575	0.0115359	0.258677	0.0178752
130.6	0	0.0112334	0.036521	0.0087152	0.0508753	0.00917945	0.0766177	0.00881587	0.11543	0.0144212	0.15256	0.00954635	0.189698	0.0125689	0.22011	0.0142035	0.245224	0.0106776	0.260316	0.017407
130.8	0	0.0127489	0.0384787	0.00982742	0.0499047	0.0104808	0.076262	0.00979928	0.114881	0.0148569	0.152732	0.0101399	0.193245	0.0132298	0.219888	0.0142551	0.244772	0.0113007	0.259718	0.0174651
131	0	0.0130311	0.038857	0.00991604	0.050628	0.0102373	0.0743657	0.00958676	0.113862	0.0151689	0.152005	0.0111512	0.192127	0.014118	0.219601	0.0137539	0.245394	0.0121186	0.259101	0.0176215
131.2	0	0.0145774	0.0388867	0.0105342	0.0510903	0.0113772	0.0744806	0.0108116	0.113819	0.0158977	0.155248	0.0115536	0.191344	0.0150377	0.219388	0.0144117	0.243867	0.0124675	0.25956	0.0184774
131.4	0	0.0149353	0.0376213	0.0107989	0.050745	0.0117185	0.0738264	0.0110306	0.114761	0.0164864	0.154838	0.0116791	0.190492	0.014585	0.219175	0.0146202	0.242472	0.0131579	0.259787	0.018218
131.6	0	0.0156413	0.0375054	0.0116805	0.0490527	0.0121567	0.074932	0.0114402	0.113339	0.0157628	0.152825	0.0117593	0.19032	0.0146366	0.218051	0.0152497	0.240892	0.0133897	0.25834	0.0179579
131.8	0	0.0151007	0.037041	0.0112071	0.0509177	0.011693	0.0748963	0.0112054	0.112945	0.0158601	0.151706	0.0113433	0.188286	0.0147231	0.219181	0.0148217	0.239904	0.0135097	0.258675	0.0184494
132	0	0.0131472	0.0364934	0.010002	0.0513413	0.0107677	0.075088	0.0100345	0.113676	0.0144609	0.153727	0.00955382	0.189319	0.0135168	0.220595	0.0145278	0.240253	0.0118493	0.259887	0.0173099
132.2	0	0.012346	0.0357176	0.00994165	0.0524763	0.00976855	0.0741496	0.00975493	0.113704	0.0142994	0.152007	0.00923602	0.190574	0.0135845	0.219852	0.0141785	0.240578	0.0114188	0.259294	0.0180662
132.4	0	0.0117628	0.0350407	0.00966356	0.0511087	0.0100621	0.074099	0.00958291	0.112981	0.014	0.150722	0.00871223	0.190255	0.0138804	0.220532	0.014772	0.237672	0.0108045	0.257768	0.0177851
132.6	0	0.0114406	0.0351793	0.00909446	0.0522533	0.00993481	0.0741227	0.00929944	0.11375	0.0142156	0.152173	0.00866658	0.191033	0.0137798	0.221432	0.0143442	0.238674	0.0111098	0.257848	0.0183209
132.8	0	0.010837	0.0373007	0.00893825	0.053147	0.00958202	0.0762934	0.00902138	0.115813	0.0138532	0.155734	0.00837715	0.192072	0.0132828	0.221179	0.0146688	0.241497	0.0102064	0.259084	0.0171508
133	0	0.0114641	0.037561	0.00888763	0.0530667	0.00967383	0.0764813	0.00934744	0.115258	0.0143536	0.153968	0.00903925	0.192821	0.013347	0.220242	0.0144215	0.241381	0.0103306	0.258105	0.0177531
133.2	0	0.0118961	0.0388393	0.00911724	0.053816	0.0101543	0.077837	0.0100305	0.116509	0.0146257	0.155245	0.00947414	0.192234	0.0124859	0.222392	0.0144095	0.24236	0.0100202	0.261317	0.0166815
133.4	0	0.0106736	0.0389153	0.00813779	0.054317	0.0091344	0.0774226	0.00935596	0.116347	0.0144288	0.15569	0.00887713	0.193669	0.0111425	0.221594	0.0131519	0.245494	0.00916871	0.26319	0.0167011
133.6	0	0.0101655	0.038417	0.00782531	0.0532027	0.00871179	0.0771576	0.00920446	0.116466	0.0137048	0.154915	0.00822392	0.192824	0.0112823	0.222158	0.0129577	0.245263	0.00874579	0.26388	0.0165587
133.8	0	0.0110231	0.0375943	0.00848622	0.0539417	0.0090558	0.077918	0.00899062	0.117409	0.0144097	0.155313	0.00872953	0.194086	0.0120445	0.223803	0.0137786	0.245665	0.00963853	0.264672	0.0172537
134	0	0.0118796	0.035931	0.00906493	0.0537587	0.00949335	0.077789	0.0101268	0.1178	0.0149239	0.154559	0.0093676	0.192902	0.0133722	0.223667	0.0145787	0.244871	0.0108372	0.26421	0.0177886
134.2	0	0.0110423	0.034079	0.00830011	0.052436	0.0092553	0.0765603	0.00923102	0.11668	0.0144882	0.152193	0.008484	0.191527	0.0132969	0.221155	0.0140764	0.243848	0.0109839	0.262682	0.0184575
134.4	0	0.0120127	0.034596	0.00929834	0.051846	0.00993225	0.0771067	0.00966161	0.118351	0.014771	0.152851	0.00897172	0.192156	0.0142092	0.221788	0.015011	0.244656	0.0112494	0.262393	0.0192729
134.6	0	0.0122714	0.038347	0.00995999	0.054074	0.0107229	0.0787657	0.00997638	0.120364	0.0147206	0.156232	0.00963964	0.193336	0.0144537	0.222742	0.0151616	0.245761	0.011411	0.262906	0.019623
134.8	0	0.0118398	0.0369327	0.00943093	0.0530947	0.0108559	0.075839	0.00963927	0.117792	0.0142392	0.15437	0.00924079	0.191631	0.0139831	0.220882	0.0142028	0.244193	0.0113879	0.261811	0.0185302
135	0	0.0109838	0.0386707	0.0095524	0.053741	0.0095609	0.077269	0.00839871	0.117626	0.0136375	0.155148	0.0087485	0.192174	0.0135115	0.222108	0.0142581	0.245153	0.00987687	0.262874	0.0180747
135.2	0	0.0118129	0.0404194	0.0101533	0.0545514	0.010105	0.077604	0.00969482	0.118067	0.0140003	0.15568	0.00922012	0.194559	0.0145666	0.224465	0.0137178	0.245556	0.0106104	0.261972	0.0179991
135.4	0	0.0104825	0.0413177	0.00932609	0.0544426	0.00906681	0.0770503	0.00915386	0.118666	0.0125594	0.156759	0.0087589	0.192904	0.0139115	0.224944	0.0120739	0.244792	0.0101968	0.262665	0.0167754
135.6	0	0.0105794	0.038309	0.00858786	0.0527167	0.00843454	0.0759633	0.0087643	0.115876	0.0134799	0.155575	0.0080817	0.191418	0.0147517	0.223275	0.0121889	0.242919	0.010241	0.261749	0.0162134
135.8	0	0.01123	0.0391714	0.00937912	0.0527193	0.00930154	0.0768834	0.00904967	0.115934	0.0140945	0.154909	0.00871714	0.192449	0.0142405	0.223026	0.0135671	0.243495	0.0100992	0.262694	0.0164631
136	0	0.0128402	0.0392543	0.00994634	0.0520176	0.0103107	0.075873	0.0100346	0.115431	0.0149322	0.156162	0.00966998	0.192964	0.0146637	0.222455	0.0140086	0.243413	0.0116441	0.262158	0.0170936
136.2	0	0.0118812	0.0401463	0.0092625	0.0517023	0.00951784	0.077098	0.00899226	0.115485	0.0140674	0.157893	0.00967516	0.193117	0.0141025	0.223693	0.0144361	0.245008	0.0106666	0.264967	0.0162992
136.4	0	0.0121297	0.038644	0.00917126	0.0518997	0.00987967	0.077809	0.00890654	0.114809	0.0148426	0.157397	0.00980023	0.195163	0.0143443	0.223266	0.0153918	0.244767	0.0113903	0.263947	0.0162358
136.6	0	0.0136392	0.040574	0.0104552	0.0526087	0.0109314	0.0784824	0.0102776	0.11565	0.0167193	0.156645	0.0111258	0.194374	0.0146709	0.224952	0.0168092	0.245161	0.0122018	0.264304	0.0172383
136.8	0	0.0112138	0.0408547	0.00861676	0.0519037	0.0090557	0.0798853	0.00899595	0.116806	0.0157283	0.157795	0.00941948	0.193834	0.01328	0.225339	0.0157807	0.244886	0.0112756	0.264292	0.0180039
137	0	0.0100571	0.040126	0.00825912	0.0519294	0.00902871	0.0793267	0.00781455	0.116058	0.0145075	0.156756	0.00942216	0.192136	0.0120922	0.224676	0.014017	0.245177	0.0104767	0.264562	0.0167853
137.2	0	0.0103909	0.040108	0.00858917	0.0526896	0.00919954	0.0797617	0.00777933	0.117106	0.0147906	0.1563	0.00898519	0.190824	0.0120252	0.223166	0.0136093	0.244222	0.0110086	0.263747	0.0178845
137.4	0	0.0113851	0.0426867	0.0094073	0.0535276	0.00948857	0.081157	0.00853088	0.117972	0.0150215	0.157047	0.00963694	0.190494	0.0123468	0.224208	0.0149487	0.245743	0.0107895	0.265662	0.0184491
137.6	0	0.00971065	0.0426807	0.008805	0.0537273	0.00855834	0.08156	0.00717807	0.117771	0.0130245	0.157571	0.00834034	0.191957	0.0110406	0.222846	0.0134785	0.246935	0.01028	0.26497	0.0176474
137.8	0	0.0108153	0.0404417	0.00943359	0.0520063	0.00903721	0.07834	0.00792801	0.115416	0.0134788	0.154022	0.00929481	0.191075	0.0119502	0.221925	0.0126941	0.244688	0.0110285	0.262728	0.0166858
138	0	0.0106357	0.040534	0.00919984	0.0516703	0.00897178	0.0775117	0.00831717	0.116654	0.013867	0.153966	0.00850155	0.190872	0.0120356	0.224226	0.014086	0.243019	0.0107556	0.263776	0.0178421
138.2	0	0.0114761	0.0385244	0.00998087	0.0495647	0.00939519	0.0764873	0.00901999	0.116291	0.0144457	0.152301	0.00868246	0.190864	0.0129456	0.224666	0.0155729	0.242381	0.0114108	0.262012	0.0166545
138.4	0	0.0109521	0.0389563	0.0097352	0.049828	0.00941241	0.076087	0.00885341	0.115961	0.0134268	0.152225	0.00796287	0.191032	0.0121514	0.223918	0.0144782	0.240869	0.0117281	0.263722	0.0167523
138.6	0	0.0113651	0.03811	0.00967369	0.0495217	0.00957547	0.0746947	0.00966525	0.114243	0.0138888	0.151662	0.00817146	0.189005	0.0128343	0.222451	0.0147261	0.239217	0.0116986	0.264562	0.0176113
138.8	0	0.0117624	0.0390087	0.00973513	0.05011	0.00967831	0.077304	0.00942042	0.115585	0.014322	0.153589	0.00836409	0.188188	0.0126403	0.222616	0.0148995	0.239492	0.0115345	0.265353	0.0184677
139	0	0.0109998	0.0379184	0.00906723	0.049902	0.00898107	0.0769086	0.00917489	0.116575	0.0142497	0.153801	0.00781114	0.19008	0.0131427	0.219951	0.01369	0.239069	0.011258	0.264383	0.0177099
139.2	0	0.0108288	0.038916	0.00829161	0.0504897	0.00883334	0.0760843	0.00932241	0.116729	0.0141845	0.154814	0.00811556	0.19031	0.0118302	0.21967	0.0130845	0.238849	0.0108364	0.266235	0.0184951
139.4	0	0.0106063	0.0374487	0.00836223	0.049971	0.00839807	0.076152	0.00879445	0.117072	0.0149252	0.155619	0.00827515	0.190454	0.0115868	0.22101	0.0131673	0.239782	0.0104523	0.263708	0.0183928
139.6	0	0.00915336	0.0369633	0.00744489	0.049045	0.00802535	0.075941	0.00750099	0.118582	0.0145745	0.156119	0.0073085	0.19198	0.0108113	0.222945	0.0119989	0.240021	0.0099042	0.262524	0.0176813
139.8	0	0.00847885	0.0369693	0.00704107	0.049377	0.00782173	0.074794	0.00754625	0.117779	0.0133805	0.156777	0.0073951	0.194134	0.0111893	0.222753	0.0120254	0.241952	0.00931857	0.263298	0.0175473
140	0	0.0102477	0.0370017	0.00807583	0.0490994	0.00934743	0.075016	0.00848513	0.115707	0.0136661	0.156342	0.00831898	0.193858	0.0119989	0.222309	0.0134336	0.243401	0.0100681	0.263264	0.018672
140.2	0	0.0104959	0.0372647	0.00930508	0.0495977	0.00969742	0.075837	0.00820406	0.11557	0.0139676	0.156706	0.00809353	0.194826	0.0134702	0.223408	0.0131382	0.245243	0.0104885	0.263346	0.0190844
140.4	0	0.0113823	0.0378887	0.00885117	0.0517793	0.0110409	0.0759547	0.00895522	0.115734	0.015199	0.156733	0.00860262	0.194716	0.0148296	0.222314	0.0136322	0.246136	0.0116969	0.263549	0.0191937
140.6	0	0.0125968	0.0382893	0.00958648	0.052953	0.0113859	0.0746967	0.0100983	0.116051	0.0154677	0.155366	0.00959681	0.194939	0.0151809	0.221939	0.014771	0.246886	0.0121489	0.264671	0.0193633
140.8	0	0.0131243	0.0374247	0.00992544	0.0524397	0.0114602	0.0742197	0.0105798	0.115106	0.0158025	0.155949	0.00956067	0.193802	0.0151417	0.222251	0.0153708	0.246279	0.0120986	0.264245	0.0185604
141	0	0.0116366	0.037889	0.00879701	0.0538757	0.0102009	0.0759437	0.00956402	0.115899	0.0150285	0.155317	0.0086568	0.193474	0.0140814	0.223574	0.0145806	0.246894	0.0119022	0.265309	0.0169331
141.2	0	0.0121453	0.0380837	0.00883885	0.0536203	0.0101432	0.0762993	0.00983814	0.114789	0.0150874	0.156276	0.00897332	0.192925	0.0136738	0.222547	0.0147331	0.245925	0.0126074	0.265901	0.0171001
141.4	0	0.0126756	0.0357913	0.00930147	0.051437	0.00999975	0.0749857	0.0104997	0.113244	0.0147189	0.152892	0.00936484	0.191325	0.0134241	0.220877	0.0142796	0.24407	0.0125518	0.265215	0.0172279
141.6	0	0.012115	0.0358503	0.00893975	0.0522327	0.00921198	0.0773483	0.00986176	0.113641	0.0146583	0.154029	0.00910994	0.191561	0.0133754	0.221748	0.014065	0.243421	0.0118593	0.265491	0.0172697
141.8	0	0.0116959	0.0376634	0.00886548	0.0517633	0.00940359	0.076825	0.00924016	0.113855	0.0141885	0.153628	0.00881125	0.191392	0.0129531	0.220352	0.0134946	0.242651	0.0118051	0.264141	0.017959
142	0	0.0133117	0.0373027	0.0100426	0.0501887	0.0105662	0.0774597	0.00997986	0.114956	0.0144128	0.154257	0.0102157	0.192189	0.0133304	0.222005	0.0143166	0.241717	0.0122346	0.26336	0.018486
142.2	0	0.0123286	0.038367	0.00912853	0.050323	0.00997084	0.0787863	0.00941035	0.117407	0.013552	0.154026	0.00938663	0.191077	0.0124347	0.22266	0.0151288	0.242417	0.0112453	0.262989	0.0185113
142.4	0	0.0115863	0.0392403	0.0090701	0.0504927	0.00984707	0.0794697	0.00864327	0.117831	0.0132467	0.155515	0.00929116	0.191844	0.0126281	0.223593	0.0155414	0.242547	0.0108375	0.263028	0.0182931
142.6	0	0.0112907	0.0380017	0.00861473	0.0491673	0.0101224	0.0782413	0.00857796	0.116443	0.0126378	0.154539	0.00859189	0.192304	0.012995	0.222052	0.0153264	0.243279	0.0105042	0.261666	0.0184652
142.8	0	0.0113641	0.0383057	0.00843005	0.049779	0.0100304	0.079601	0.00878622	0.116412	0.0136211	0.154613	0.00871588	0.191907	0.0129938	0.223165	0.0159736	0.244453	0.0107905	0.262628	0.0180616
143	0	0.0105057	0.0397873	0.00796174	0.0515553	0.00960073	0.0790793	0.00881741	0.116106	0.0139316	0.156289	0.00805723	0.190901	0.0129594	0.221885	0.0151921	0.244955	0.0105801	0.261322	0.0190317
143.2	0	0.0106032	0.037274	0.00839415	0.0533477	0.0100853	0.0781874	0.00900443	0.11517	0.0141778	0.154719	0.00818466	0.192559	0.0137404	0.222392	0.0143606	0.246195	0.010769	0.260531	0.0183085
143.4	0	0.0113931	0.038047	0.00879464	0.0544793	0.0103637	0.0790413	0.00981844	0.114477	0.0137185	0.15521	0.00867483	0.19403	0.0141186	0.222945	0.0144645	0.246679	0.0109672	0.262218	0.01818
143.6	0	0.0121314	0.0395706	0.00920134	0.05505	0.0106909	0.079632	0.00988206	0.116923	0.013751	0.15636	0.0090108	0.192702	0.0133371	0.2248	0.0140883	0.24633	0.0114491	0.263423	0.0180614
143.8	0	0.0123668	0.03885	0.00937194	0.0567417	0.0107794	0.079933	0.0100148	0.119842	0.0129821	0.157696	0.00959288	0.194927	0.014526	0.226644	0.01373	0.247219	0.01193	0.264796	0.0188857
144	0	0.0134003	0.03668	0.0099594	0.0552357	0.0113398	0.0797734	0.0107975	0.118204	0.0130956	0.156312	0.00988074	0.193948	0.0143765	0.225668	0.0142333	0.247239	0.0125607	0.266306	0.0191196
144.2	0	0.0126903	0.035702	0.00931493	0.052704	0.0105363	0.0767813	0.0103931	0.116097	0.0124809	0.155663	0.00943727	0.192419	0.0132134	0.223537	0.0137087	0.244034	0.0120393	0.265331	0.0179686
144.4	0	0.0108352	0.0350957	0.00786302	0.0534593	0.009206	0.0770353	0.00904965	0.117653	0.0120341	0.156953	0.0080312	0.191115	0.0122809	0.22371	0.0130174	0.243916	0.0108077	0.264316	0.018473
144.6	0	0.0101453	0.033389	0.00767119	0.0533317	0.0085354	0.0764964	0.00848308	0.115242	0.0124048	0.156352	0.00789348	0.191456	0.012538	0.222043	0.0134134	0.244343	0.010685	0.264362	0.0187582
144.8	0	0.00918246	0.033716	0.00718196	0.0517087	0.00811815	0.0767174	0.00738711	0.113989	0.0121843	0.154673	0.00672175	0.190425	0.0118977	0.221499	0.0131559	0.243187	0.00997072	0.263192	0.0177257
145	0	0.0100911	0.0350293	0.00779379	0.0528513	0.00844763	0.0769707	0.0075462	0.11529	0.0126381	0.155362	0.0077159	0.19216	0.0128171	0.223321	0.0141456	0.243169	0.0101657	0.262054	0.0175476
145.2	0	0.00946598	0.036696	0.00714191	0.0538697	0.008462	0.0770657	0.00748665	0.116387	0.0119595	0.154463	0.00702141	0.192826	0.0134024	0.223774	0.0138188	0.244374	0.00957167	0.261431	0.018813
145.4	0	0.0116829	0.035048	0.0088614	0.0508323	0.0094947	0.073911	0.0089863	0.114498	0.013051	0.154243	0.00888945	0.192257	0.0138725	0.223454	0.0141177	0.243646	0.0109966	0.260947	0.0184579
145.6	0	0.012609	0.035618	0.00971806	0.0495243	0.0100936	0.0735554	0.00970028	0.114247	0.0129376	0.153426	0.00959481	0.192107	0.0146304	0.222603	0.0145264	0.242825	0.011263	0.259363	0.0188097
145.8	0	0.0126837	0.0346697	0.00943549	0.0505144	0.0100033	0.072097	0.0099111	0.115367	0.0137577	0.153675	0.0096327	0.191823	0.0146033	0.221597	0.0146387	0.242732	0.0110314	0.259684	0.0194432
146	0	0.0118829	0.034098	0.00920529	0.0498886	0.00958532	0.0718103	0.00931483	0.115435	0.013635	0.152455	0.00881552	0.190357	0.0142253	0.220369	0.0138225	0.242596	0.0107232	0.261359	0.0177324
146.2	0	0.0133758	0.0326763	0.0105836	0.0485863	0.0102153	0.0731123	0.0101766	0.114519	0.0141314	0.154938	0.0104327	0.188541	0.0150678	0.220956	0.0142852	0.241938	0.0115096	0.263233	0.0180146
146.4	0	0.0130805	0.0347067	0.0106098	0.0508847	0.0102183	0.074803	0.0101296	0.115311	0.0141264	0.153098	0.0101971	0.189213	0.0144042	0.221421	0.0149032	0.243077	0.0110662	0.265087	0.0185908
146.6	0	0.0120673	0.0350827	0.0100613	0.0512597	0.00955817	0.0762503	0.0102234	0.116246	0.0142111	0.15422	0.00988129	0.190386	0.0135137	0.22283	0.0136778	0.243778	0.0108036	0.265801	0.0182779
146.8	0	0.0122713	0.0363763	0.0101907	0.0509527	0.00963778	0.075366	0.0102357	0.115578	0.0142287	0.154086	0.00957619	0.189553	0.0133233	0.224357	0.0138439	0.244906	0.0118862	0.265846	0.0173901
147	0	0.0117209	0.0356554	0.00924659	0.051427	0.0097439	0.0757593	0.0106859	0.116882	0.0140999	0.154478	0.0092588	0.190035	0.013004	0.223793	0.0138985	0.244608	0.0111428	0.266086	0.0176534
147.2	0	0.0114268	0.0379367	0.00916355	0.0533187	0.00936917	0.075998	0.00996476	0.118748	0.0131266	0.155055	0.00838039	0.192763	0.0127282	0.225331	0.0146362	0.2468	0.0111044	0.265095	0.0174786
147.4	0	0.0102117	0.037892	0.00800744	0.052524	0.00869824	0.0763393	0.00870486	0.119573	0.0126975	0.156505	0.007275	0.193776	0.0124487	0.226464	0.0139592	0.245525	0.0110527	0.265379	0.0161231
147.6	0	0.0102969	0.0379253	0.00831033	0.052913	0.00891588	0.0754983	0.00853093	0.120123	0.0122316	0.155822	0.00733188	0.193293	0.0119764	0.227167	0.014391	0.246872	0.0109685	0.267129	0.0163172
147.8	0	0.0111129	0.037525	0.00869047	0.0541787	0.00960029	0.0778637	0.00908005	0.120383	0.0122704	0.157596	0.00791143	0.19505	0.012348	0.227533	0.0147135	0.247531	0.0106	0.267955	0.0170843
148	0	0.0102523	0.038019	0.00868575	0.0521493	0.00876474	0.076271	0.00881444	0.118033	0.0122241	0.156859	0.00732194	0.195751	0.0113642	0.226594	0.0141511	0.247256	0.00991484	0.26477	0.017771
148.2	0	0.0116001	0.0371497	0.00924209	0.0512883	0.0100593	0.0774103	0.0104784	0.11808	0.0148851	0.156632	0.00843522	0.19547	0.0120007	0.226481	0.013483	0.245822	0.0110908	0.266663	0.0186253
148.4	0	0.0122948	0.03606	0.00956163	0.0500897	0.0107124	0.0762253	0.0113859	0.115687	0.0145461	0.153913	0.00911724	0.194525	0.0123457	0.224252	0.0135683	0.245448	0.0114354	0.264797	0.0189696
148.6	0	0.0133832	0.0359247	0.0101654	0.0493593	0.0115185	0.0764077	0.011321	0.114572	0.0150209	0.154633	0.0100976	0.192795	0.0134473	0.223038	0.0141351	0.24452	0.0119625	0.264639	0.018905
148.8	0	0.0128465	0.0355823	0.0100143	0.0485997	0.0110105	0.0760057	0.0109092	0.113417	0.0147762	0.153446	0.00949237	0.191937	0.0134001	0.222715	0.0141791	0.24408	0.0118549	0.26418	0.0186854
149	0	0.0132603	0.0380187	0.0101421	0.0493773	0.0108475	0.076874	0.0106905	0.115597	0.0147309	0.155457	0.00964655	0.191653	0.0140124	0.224294	0.0142758	0.244722	0.0120831	0.26584	0.0186415
149.2	0	0.0110631	0.0372856	0.00922583	0.0492163	0.0093748	0.0745	0.00911558	0.112268	0.013495	0.152421	0.00816888	0.189758	0.0135616	0.221362	0.0139433	0.243171	0.0106182	0.262381	0.0177152
149.4	0	0.0103917	0.0387306	0.00875249	0.0490934	0.00909735	0.0753963	0.00868183	0.113767	0.0144292	0.154069	0.00764002	0.18834	0.0127124	0.220228	0.0137879	0.246005	0.0100762	0.262387	0.0174885
149.6	0	0.00917015	0.0385544	0.00755264	0.05066	0.00789128	0.0759033	0.0081863	0.114604	0.0145209	0.153837	0.00680628	0.190006	0.0116292	0.221544	0.0140121	0.247417	0.00967758	0.261828	0.0169761
149.8	0	0.00830664	0.039233	0.00717673	0.0488924	0.00802143	0.0742896	0.00771616	0.116845	0.0142917	0.153323	0.0061804	0.18902	0.0113851	0.220414	0.0126893	0.244414	0.00917826	0.261451	0.0169596
150	0	0.00222623	0.0337477	0.00273536	0.0457153	0.00534038	0.0663643	0.00449518	0.103983	0.0123112	0.138174	0.00318293	0.173786	0.0128822	0.210391	0.00967952	0.213068	0.0094376	0.240742	0.0188848
150.2	0	0.0121848	0.0256983	0.00969302	0.0481173	0.00991263	0.067615	0.0101224	0.099009	0.0167116	0.138191	0.00889169	0.177094	0.0166353	0.210895	0.0142534	0.205417	0.0181624	0.248988	0.0211341
150.4	0	0.0127027	0.023788	0.0108626	0.0420323	0.0119466	0.0571847	0.0106567	0.0952797	0.0174567	0.127892	0.00914589	0.165554	0.0155518	0.198158	0.0149371	0.198218	0.0185699	0.243952	0.0204267
150.6	0	0.0119398	0.0244697	0.0100602	0.0412873	0.0112192	0.0544107	0.0107881	0.0918777	0.0165621	0.121535	0.00845198	0.155358	0.0144755	0.189916	0.0143386	0.19515	0.0166331	0.236587	0.0185534
150.8	0	0.00876295	0.024697	0.00788021	0.0341997	0.0101922	0.0492313	0.0100082	0.08513	0.0143835	0.112378	0.00633895	0.143176	0.0132565	0.176527	0.013216	0.18779	0.0127897	0.226654	0.0163731
151	0	0.00998056	0.0231833	0.00896307	0.0325233	0.0116701	0.0463187	0.0111904	0.080932	0.014952	0.106048	0.00726856	0.13591	0.0134052	0.168492	0.0138952	0.181445	0.0130051	0.221782	0.0159321
151.2	0	0.0081296	0.0228307	0.00801074	0.028406	0.0113881	0.0418727	0.0110548	0.0762367	0.0137726	0.0971043	0.00599846	0.124658	0.0130057	0.156092	0.0129687	0.175079	0.00971353	0.20963	0.0149405
151.4	0	0.00640668	0.0229117	0.00757682	0.025789	0.0102523	0.0397583	0.011281	0.0717223	0.0126284	0.0905697	0.00482897	0.115249	0.0125887	0.145404	0.0126655	0.168056	0.00696147	0.198956	0.0144023
151.6	0	0.005651	0.0225107	0.00753723	0.0234817	0.0101417	0.0375887	0.0115378	0.0682974	0.0118778	0.084623	0.0044706	0.107929	0.0126606	0.135753	0.0118554	0.161035	0.00519072	0.188846	0.0141137
151.8	0	0.00542801	0.0220483	0.00776475	0.0223657	0.0103172	0.0355353	0.011914	0.0645697	0.0116641	0.079793	0.00423281	0.101874	0.0125877	0.127467	0.0116545	0.154021	0.00472446	0.178744	0.0142393
152	0	0.00513212	0.0211173	0.00766544	0.0210297	0.0102262	0.033689	0.0120285	0.0617986	0.0112091	0.075828	0.00403568	0.0961973	0.0123469	0.119561	0.0116381	0.147721	0.00412002	0.170389	0.0142179
152.2	0	0.00456516	0.0211727	0.00813159	0.0196993	0.00984291	0.032009	0.0126595	0.0590536	0.0111137	0.0718167	0.00384954	0.090986	0.0117412	0.112423	0.0119019	0.141373	0.00362499	0.161816	0.0139713
152.4	0	0.00395466	0.0201407	0.0076524	0.0184673	0.00986145	0.030051	0.012684	0.0564767	0.0117068	0.0682516	0.00368682	0.086685	0.0116539	0.106595	0.0116208	0.135269	0.00336346	0.15378	0.0141594
152.6	0	0.0034607	0.020074	0.00792919	0.017173	0.00976697	0.0287683	0.0127672	0.0537847	0.0116077	0.0651977	0.00320165	0.082719	0.0115573	0.101172	0.0114978	0.12913	0.00315394	0.146737	0.0134374
152.8	0	0.00284558	0.019478	0.00792826	0.0159667	0.00932955	0.0272857	0.0127977	0.0513134	0.0117702	0.0626177	0.00307956	0.0786997	0.0118467	0.096057	0.0114016	0.123237	0.00288098	0.140424	0.0130734
153	0	0.00282501	0.019205	0.00803423	0.0156083	0.00927631	0.0262303	0.0131091	0.04943	0.0120834	0.0596834	0.00313614	0.0761637	0.0118922	0.0919407	0.0108222	0.117987	0.00261759	0.134561	0.0131301
153.2	0	0.00231621	0.018814	0.00797247	0.0144067	0.00930507	0.0249393	0.0131062	0.04723	0.0119817	0.0574493	0.00285738	0.072741	0.0121247	0.088564	0.0106272	0.112525	0.00224192	0.130066	0.0133701
153.4	0	0.00266598	0.018594	0.00817299	0.0135623	0.00935265	0.0238547	0.0132227	0.045579	0.0114449	0.055431	0.0029531	0.0696647	0.0119124	0.0853504	0.0100172	0.107883	0.00206377	0.125943	0.0131575
153.6	0	0.0022438	0.018272	0.00792937	0.0132003	0.0093981	0.0223937	0.013042	0.0441003	0.0114499	0.0535913	0.0029692	0.067206	0.011775	0.082633	0.0100182	0.104144	0.00169393	0.122068	0.0133312
153.8	0	0.00252266	0.0184773	0.00770736	0.012628	0.00909662	0.0221973	0.0129483	0.0431127	0.0114144	0.0518507	0.00290096	0.0649157	0.0117259	0.0803733	0.00997585	0.100646	0.00195234	0.119383	0.0132707
154	0	0.00272641	0.018507	0.00771398	0.0115427	0.00919774	0.021224	0.0128495	0.0417973	0.011211	0.050134	0.00321816	0.062054	0.0121122	0.0778843	0.0100341	0.096826	0.00206172	0.115583	0.0128276
154.2	0	0.00372755	0.0187117	0.00788125	0.011934	0.00913178	0.0208927	0.0130804	0.0413717	0.0113137	0.0495717	0.00381158	0.0608037	0.0120611	0.0756827	0.00998334	0.103256	0.00281429	0.112148	0.0125293
154.4	0	0.00376899	0.0190133	0.00750761	0.0112347	0.00893742	0.0204513	0.0128365	0.040234	0.0113769	0.0479733	0.00372737	0.058992	0.0123655	0.0735317	0.0102805	0.100624	0.00288336	0.109139	0.0122744
154.6	0	0.00392185	0.0179043	0.0074263	0.010131	0.0089676	0.0192743	0.0127934	0.039025	0.0115561	0.0455863	0.00385808	0.0566967	0.0122723	0.070923	0.0102405	0.096194	0.00306963	0.105408	0.012261
154.8	0	0.0041831	0.0175973	0.00752312	0.0100443	0.00927695	0.018917	0.013301	0.038514	0.0114417	0.0444973	0.003981	0.0553337	0.012228	0.0693853	0.0105063	0.093395	0.00326327	0.102244	0.0123988
155	0	0.00422304	0.0163427	0.00743911	0.00904033	0.00929491	0.017554	0.0130217	0.0373113	0.0115912	0.04207	0.00374989	0.0531903	0.0118448	0.0665993	0.0102161	0.089979	0.00357976	0.0990883	0.012295
155.2	0	0.00390193	0.014793	0.00733359	0.00747602	0.00923287	0.0160893	0.0127439	0.0354607	0.0113373	0.0399223	0.00365972	0.050929	0.0116898	0.0642253	0.0104847	0.087665	0.00354092	0.0961893	0.0123612
155.4	0	0.00441986	0.0141943	0.00731971	0.00727367	0.0097944	0.0155463	0.0128273	0.034343	0.0115066	0.0381163	0.0039743	0.0493993	0.0114888	0.0624183	0.0102734	0.084842	0.00384339	0.0933813	0.0121203
155.6	0	0.00472239	0.014317	0.00745189	0.00687367	0.00966024	0.0153363	0.0131218	0.0332637	0.0116276	0.0374693	0.00405172	0.0476973	0.0117151	0.060831	0.0105674	0.083069	0.0038139	0.0920647	0.012265
155.8	0	0.00436402	0.0133293	0.00715054	0.00591068	0.00969261	0.0143037	0.0128148	0.031589	0.011286	0.0358833	0.00385114	0.0456613	0.0112107	0.0596167	0.0102908	0.08078	0.0036402	0.0899157	0.0121783
156	0	0.0040623	0.0127973	0.00720763	0.00525966	0.0096105	0.0133957	0.0132653	0.0298677	0.010941	0.035355	0.00365949	0.044717	0.0112254	0.058282	0.0105022	0.079114	0.00336673	0.087938	0.0123441
156.2	0	0.00422954	0.012951	0.00721706	0.005049	0.00978025	0.012387	0.0133025	0.028455	0.0113097	0.0338623	0.00363347	0.0437677	0.0112425	0.0564877	0.00997304	0.076959	0.00328531	0.0861713	0.012354
156.4	0	0.00362988	0.0121533	0.00769711	0.00401634	0.00960636	0.0110527	0.0132186	0.0272497	0.0111887	0.0327947	0.00330613	0.0424917	0.0115014	0.055037	0.009797	0.074366	0.00299737	0.084755	0.0121759
156.6	0	0.00341579	0.0119103	0.00752318	0.00431934	0.00970631	0.0103857	0.0130661	0.0264703	0.0111466	0.031014	0.00340873	0.0418043	0.0107431	0.0536907	0.00940625	0.073332	0.00298533	0.0831167	0.0120845
156.8	0	0.00313215	0.0106107	0.00786865	0.00334667	0.00987521	0.00906034	0.0130645	0.0256013	0.0112467	0.0299474	0.00357443	0.0403637	0.010955	0.0510393	0.00927126	0.07118	0.0029773	0.0816013	0.0117272
157	0	0.00342134	0.0103677	0.00758645	0.00289133	0.0100054	0.00868867	0.0127122	0.0249567	0.011111	0.028463	0.00378314	0.0389787	0.0107606	0.0506053	0.00925087	0.069627	0.00306347	0.0804553	0.012025
157.2	0	0.00325195	0.0103637	0.0078177	0.00281267	0.00999454	0.00858066	0.0125966	0.0247477	0.0108097	0.02837	0.00392225	0.0378753	0.0109069	0.049795	0.00917259	0.068591	0.00318954	0.0790727	0.011715
157.4	0	0.00325548	0.0103877	0.00764314	0.00273433	0.0100587	0.00791333	0.0126805	0.0244127	0.0105843	0.028107	0.00402824	0.036477	0.0105676	0.0492183	0.00920156	0.067949	0.00312849	0.078018	0.0120533
157.6	0	0.00354834	0.010332	0.00745562	0.00219566	0.0104427	0.00781833	0.0130237	0.024355	0.0102218	0.028671	0.00378794	0.0363057	0.0109733	0.049358	0.00935306	0.067133	0.0035209	0.0773103	0.0123208
157.8	0	0.0041422	0.0111023	0.00736589	0.00214067	0.0103044	0.00748434	0.0125082	0.024348	0.0105529	0.0282147	0.00401081	0.0360447	0.0111507	0.0496103	0.00939708	0.075929	0.00358017	0.0767233	0.012322
158	0	0.00420064	0.0107007	0.00738074	0.00177333	0.00995247	0.006835	0.012738	0.0237307	0.0105712	0.0276907	0.00409454	0.0350333	0.0112558	0.048219	0.00925029	0.074644	0.00372708	0.0759303	0.0117983
158.2	0	0.00404253	0.0101163	0.00686456	0.00210933	0.00995853	0.00664499	0.0128118	0.023272	0.01054	0.0265453	0.00388814	0.035034	0.0110912	0.048561	0.0094227	0.074196	0.00360465	0.0754583	0.0120613
158.4	0	0.00379398	0.00974967	0.00658845	0.00161865	0.00959254	0.00644733	0.0127941	0.022622	0.0103284	0.025913	0.00369233	0.034827	0.0108107	0.047494	0.00983419	0.072978	0.00342814	0.0747133	0.0117777
158.6	0	0.00344251	0.00975999	0.00664704	0.00120333	0.00897356	0.00633299	0.0124388	0.0222043	0.0103663	0.0245823	0.00351225	0.03367	0.0110238	0.0465797	0.00954581	0.071562	0.00323832	0.0742693	0.0113686
158.8	0	0.00364703	0.00939967	0.00684509	0.00112	0.00919363	0.00640433	0.0128522	0.021393	0.0102068	0.0240527	0.00356736	0.033389	0.0111188	0.0458203	0.00933288	0.071145	0.0036574	0.0733137	0.0111887
159	0	0.00316651	0.00907299	0.00679883	0.000976659	0.00943072	0.00534033	0.0126666	0.02108	0.0101871	0.0239963	0.00316252	0.032691	0.0109639	0.0450753	0.00925001	0.06931	0.00306886	0.072199	0.0112289
159.2	0	0.00293645	0.009004	0.00715925	0.000307664	0.00944875	0.00541433	0.0127721	0.0206817	0.0101311	0.0235557	0.00308654	0.031871	0.0108471	0.044134	0.00890492	0.068086	0.00329138	0.0717277	0.0110812
159.4	0	0.00321316	0.00915834	0.00742579	0.000159673	0.00974428	0.00529534	0.0128401	0.0204724	0.0100854	0.023333	0.00314665	0.0315773	0.0110386	0.0439937	0.00860916	0.067634	0.003462	0.071263	0.0113459
159.6	0	0.0035093	0.00767966	0.00762771	-0.000946343	0.0103	0.00414333	0.0128619	0.0189533	0.00996304	0.022538	0.00353086	0.0307543	0.0107534	0.042849	0.00887587	0.066979	0.00352151	0.0696613	0.0111687
159.8	0	0.00300792	0.00746533	0.00728953	-0.00105733	0.00981461	0.00318333	0.0128461	0.0181057	0.00989063	0.0222227	0.00332822	0.0297383	0.0100122	0.0417713	0.00882746	0.065885	0.00345868	0.0694327	0.0116333
160	0	0.00326021	0.00775834	0.00729294	-0.000957996	0.00967226	0.00387134	0.0125997	0.017871	0.00990566	0.021593	0.00366343	0.029341	0.00996299	0.0415857	0.00891183	0.065911	0.00391124	0.0692577	0.0115651
160.2	0	0.00367407	0.00722399	0.00694474	-0.001881	0.00978302	0.002581	0.0124895	0.0173103	0.00987553	0.0216603	0.00373486	0.0285087	0.00983636	0.041296	0.00938252	0.065214	0.00397011	0.0683113	0.0114896
160.4	0	0.00407792	0.00680667	0.00735683	-0.00187033	0.00968966	0.00205533	0.0128165	0.016661	0.01022	0.021007	0.00409445	0.028621	0.00986092	0.0411037	0.0094766	0.064503	0.00436273	0.0678103	0.0111375
160.6	0	0.00435946	0.00702767	0.00720908	-0.00199933	0.00971554	0.00130333	0.0127186	0.0166543	0.0104974	0.0207463	0.00415614	0.0283167	0.009896	0.0410207	0.00939096	0.063579	0.00487705	0.067505	0.0110395
160.8	0	0.00438261	0.00720134	0.00718099	-0.00218633	0.0101432	0.00135166	0.0125653	0.0171357	0.0101207	0.020286	0.00408721	0.028756	0.0104574	0.0407073	0.00930097	0.063624	0.00449942	0.0674663	0.0105885
161	0	0.0049873	0.00718433	0.00775242	-0.00269133	0.0101438	0.000744008	0.0129652	0.0168993	0.0103523	0.0193817	0.00447129	0.0289083	0.0107683	0.0405964	0.00946158	0.06356	0.00484101	0.066439	0.0109042
161.2	0	0.0050145	0.00732034	0.00800631	-0.00228466	0.0102475	0.000477009	0.0128576	0.016655	0.0104779	0.0188103	0.00447657	0.0284793	0.0109092	0.0396227	0.00907876	0.062968	0.00492808	0.0661847	0.0109842
161.4	0	0.00510267	0.007211	0.00782095	-0.00247133	0.0102337	0.000151664	0.012487	0.016506	0.0102867	0.017943	0.00446368	0.02796	0.0109279	0.038795	0.00875266	0.061786	0.004809	0.065588	0.011413
161.6	0	0.00463848	0.00696001	0.0078843	-0.00291866	0.00994202	0.00060866	0.0126179	0.0157583	0.0103984	0.018061	0.00442034	0.027381	0.010517	0.0383403	0.00846878	0.06236	0.00456079	0.0650387	0.0115965
161.8	0	0.00423117	0.00639834	0.00765022	-0.00346199	0.00977877	0.000526003	0.0125676	0.0151327	0.0104184	0.017677	0.00423848	0.0262633	0.0102518	0.0382663	0.00856505	0.061596	0.00457253	0.064381	0.011399
162	0	0.00362524	0.00662801	0.00718426	-0.00330301	0.00952228	-9.89959e-05	0.0122364	0.0148623	0.010174	0.0179253	0.00389618	0.0257117	0.00993549	0.0379923	0.00837129	0.06133	0.00430891	0.064898	0.0115696
162.2	0	0.00315562	0.00649368	0.00690276	-0.00377633	0.0094784	-0.000302322	0.0124805	0.0142293	0.00995367	0.0175683	0.00361689	0.0249827	0.00964563	0.037886	0.00838265	0.061224	0.00400735	0.0650187	0.0115293
162.4	0	0.00280733	0.00598633	0.00673427	-0.00441867	0.00962243	-0.000962004	0.0121741	0.0134113	0.00984777	0.0172393	0.00365497	0.0241053	0.00931277	0.037169	0.00843099	0.061299	0.00389693	0.0645647	0.0111082
162.6	0	0.00307391	0.00629233	0.00667175	-0.00416233	0.0095668	-0.00188134	0.0124241	0.013894	0.00949555	0.0167583	0.00330479	0.024532	0.00971207	0.0371017	0.00830668	0.060728	0.00365571	0.064735	0.0111342
162.8	0	0.00378589	0.00583133	0.00709632	-0.00410633	0.00983247	-0.00262034	0.0125438	0.0131687	0.00982121	0.0157703	0.00372305	0.0244343	0.00958686	0.0367227	0.00822721	0.060433	0.0038039	0.0642923	0.0117278
163	0	0.0040693	0.00575834	0.00691513	-0.00481899	0.0102879	-0.00292333	0.0128883	0.0125557	0.00969798	0.0147833	0.00367617	0.0239447	0.00976885	0.0362807	0.00819107	0.060261	0.0041583	0.0633924	0.0117792
163.2	0	0.0042373	0.00562233	0.00724987	-0.00487266	0.00985108	-0.002992	0.0125622	0.012703	0.00984001	0.0144827	0.00371076	0.024451	0.00991515	0.03623	0.00818979	0.059781	0.00413321	0.0628107	0.0115599
163.4	0	0.00435894	0.00527299	0.00727838	-0.004967	0.00980126	-0.00327367	0.0129277	0.012467	0.0101496	0.013817	0.00374096	0.0243517	0.0101352	0.0360733	0.00814501	0.059397	0.00443582	0.0623507	0.011976
163.6	0	0.00481705	0.00496934	0.00752548	-0.004966	0.00977963	-0.00304966	0.0130287	0.0117027	0.0104791	0.0134493	0.0041865	0.0233153	0.00992883	0.0360077	0.0086584	0.059491	0.00470716	0.062622	0.0122444
163.8	0	0.00442833	0.00511567	0.0069928	-0.00496733	0.00956372	-0.00331099	0.0130666	0.0121283	0.0103395	0.013662	0.00398441	0.023331	0.00991913	0.035724	0.00835874	0.059242	0.00478286	0.0625177	0.011824
164	0	0.00447062	0.00421799	0.00708204	-0.00432502	0.00959421	-0.00297701	0.0127133	0.012132	0.0104542	0.014073	0.00428369	0.0240157	0.00975006	0.0355213	0.00840221	0.058756	0.00443831	0.0633437	0.0118017
164.2	0	0.00463415	0.00401466	0.00672907	-0.00478268	0.00961354	-0.00336	0.0128037	0.011148	0.0103701	0.0128703	0.00460505	0.022747	0.00983497	0.0349323	0.00850003	0.057705	0.00453845	0.0620333	0.0118073
164.4	0	0.00427494	0.004498	0.00667693	-0.004273	0.00938316	-0.00253467	0.0125653	0.0115077	0.0100894	0.0135267	0.00437759	0.022355	0.00930432	0.0355633	0.00851768	0.057888	0.00419473	0.0622837	0.011599
164.6	0	0.00385971	0.004131	0.0065436	-0.00472899	0.00930921	-0.00288966	0.0122163	0.0111703	0.00953426	0.013525	0.00402037	0.022164	0.00903489	0.0348877	0.00803676	0.056626	0.00399812	0.061296	0.0113704
164.8	0	0.00458536	0.00454233	0.00710612	-0.00516534	0.00939442	-0.00284233	0.011589	0.0103373	0.00955686	0.013608	0.0045852	0.0220823	0.00925677	0.0349967	0.00838273	0.056073	0.00417138	0.061201	0.0114035
165	0	0.00468482	0.00446867	0.00720711	-0.00599901	0.00950725	-0.00376967	0.0118197	0.0103807	0.00936407	0.0128827	0.00448312	0.021015	0.0091927	0.0350593	0.00831538	0.056005	0.00427041	0.0605193	0.0111222
165.2	0	0.00475555	0.004046	0.00756123	-0.00644366	0.00981887	-0.00432499	0.0117893	0.0106	0.00962665	0.013379	0.0045632	0.021138	0.00910349	0.0346967	0.00824729	0.056309	0.00413596	0.061372	0.0114555
165.4	0	0.005186	0.00340233	0.00722653	-0.00757834	0.0100816	-0.00575833	0.0119766	0.009816	0.00957533	0.012823	0.00462832	0.0213267	0.00946904	0.0334267	0.00869505	0.055882	0.00451422	0.0606477	0.0115828
165.6	0	0.00512883	0.00299668	0.00707539	-0.00762233	0.0101004	-0.00570333	0.0120535	0.01011	0.00976763	0.0125683	0.00466423	0.021156	0.00993097	0.03387	0.00867739	0.056346	0.00431846	0.0607507	0.0114661
165.8	0	0.00421151	0.00217367	0.00659862	-0.00759333	0.00998784	-0.00595467	0.012173	0.0102027	0.00932421	0.012201	0.00413167	0.0206707	0.0100028	0.033976	0.00853063	0.056745	0.00372588	0.0598637	0.0115642
166	0	0.00384678	0.001699	0.00636066	-0.00779833	0.00954386	-0.00611067	0.0120613	0.009074	0.00908016	0.01239	0.00414829	0.0208663	0.0101981	0.0329073	0.00872315	0.056056	0.00377793	0.0594927	0.0116371
166.2	0	0.00395099	0.00211833	0.00611893	-0.00789467	0.0093121	-0.00613867	0.0120318	0.00904033	0.00869664	0.0122203	0.00403748	0.020824	0.0102841	0.0332837	0.00874933	0.055715	0.00397416	0.059203	0.0115352
166.4	0	0.00395834	0.00240034	0.00637063	-0.00752033	0.00944523	-0.00648766	0.0117582	0.00913401	0.00863759	0.0120173	0.00429905	0.0200473	0.0102709	0.0335517	0.0085754	0.055691	0.00380391	0.0598783	0.0112269
166.6	0	0.0039175	0.00273901	0.00684363	-0.007902	0.00942349	-0.00676466	0.0116713	0.00828767	0.00848468	0.011098	0.00425986	0.0198063	0.0102431	0.0329567	0.00860259	0.054884	0.00364123	0.0597823	0.0109908
166.8	0	0.0044136	0.002682	0.00720413	-0.008045	0.00948562	-0.00705501	0.0122145	0.008039	0.00878806	0.0111233	0.00415057	0.0196557	0.00999017	0.0324307	0.00862053	0.054546	0.00420793	0.0602	0.0111689
167	0	0.0043906	0.002424	0.0073538	-0.00837667	0.00945902	-0.00771634	0.0122097	0.00806499	0.00921514	0.00994866	0.00425957	0.0187473	0.00918291	0.03206	0.008618	0.053824	0.00400729	0.0599663	0.0112542
167.2	0	0.00420071	0.00129233	0.00729469	-0.008774	0.00990099	-0.00794335	0.0127587	0.00741933	0.00890547	0.00944866	0.00400177	0.0181027	0.00933059	0.0312773	0.00871243	0.053585	0.00409081	0.0597363	0.0110897
167.4	0	0.00406436	0.00152133	0.00742744	-0.00915934	0.0100427	-0.00730467	0.0127273	0.00711066	0.00930255	0.00885332	0.00409482	0.0185303	0.00919663	0.032056	0.00838926	0.053069	0.00422837	0.0594967	0.0111523
167.6	0	0.00424228	0.00165632	0.00696812	-0.008607	0.0100738	-0.00770834	0.0129398	0.00745	0.00929361	0.00964034	0.00411221	0.018469	0.00918774	0.0320943	0.00870932	0.053718	0.00435351	0.0594733	0.0114867
167.8	0	0.00395155	0.00146366	0.00676892	-0.00907633	0.0100187	-0.00785934	0.0127191	0.00726432	0.00928167	0.00905999	0.00399666	0.0190357	0.00917752	0.03214	0.00870625	0.05324	0.00411525	0.0588876	0.0113504
168	0	0.00488714	0.00155034	0.00714583	-0.00944734	0.0105178	-0.007415	0.0129793	0.00670534	0.00960989	0.00968934	0.00417258	0.0182587	0.00971985	0.0323923	0.00867012	0.053268	0.00463663	0.0581757	0.0116085
168.2	0	0.00510447	0.00247533	0.00736237	-0.008753	0.0102015	-0.00732667	0.0125169	0.00723133	0.00970876	0.00952099	0.00454954	0.0186033	0.0093399	0.0330687	0.00851766	0.053652	0.00465712	0.058136	0.0118871
168.4	0	0.00475358	0.00231934	0.00723416	-0.008509	0.0097945	-0.00765966	0.0124794	0.00740866	0.00899507	0.0102643	0.00405156	0.0184443	0.00918637	0.0324637	0.0087002	0.053219	0.00438643	0.0583023	0.0118453
168.6	0	0.00448918	0.001633	0.00712739	-0.00924566	0.00990393	-0.00814267	0.0124016	0.00652834	0.00903627	0.00910199	0.00389259	0.0181247	0.00871434	0.0320023	0.00851044	0.052649	0.00425262	0.0577693	0.0115805
168.8	0	0.004632	0.002079	0.00737497	-0.009546	0.00997504	-0.00794467	0.0120623	0.00639667	0.00913264	0.008948	0.00421608	0.0170157	0.00891588	0.0317097	0.00852273	0.05279	0.00424208	0.0574913	0.0111249
169	0	0.00383168	0.00176233	0.00700292	-0.009272	0.00970875	-0.00837	0.0117877	0.00630933	0.00865262	0.00861633	0.00416348	0.017603	0.00846181	0.0319393	0.00850586	0.052695	0.0036412	0.057478	0.0108148
169.2	0	0.00348311	0.000806339	0.00708	-0.01025	0.00972052	-0.009207	0.011745	0.00519002	0.00880926	0.00831867	0.00384911	0.017079	0.00834422	0.0305747	0.00872923	0.051939	0.00358973	0.0569133	0.0105931
169.4	0	0.0038731	-3.63365e-05	0.00741497	-0.0106423	0.00981454	-0.00933167	0.0119027	0.00393833	0.00923826	0.00701533	0.004451	0.0162237	0.00845827	0.03014	0.00849379	0.051645	0.00370144	0.0562433	0.0107841
169.6	0	0.00443983	0.00070934	0.0078324	-0.010318	0.0101265	-0.00836499	0.0118712	0.00430001	0.0092585	0.00782367	0.00499781	0.01657	0.00870409	0.030489	0.00850424	0.051894	0.00419848	0.0565877	0.0110782
169.8	0	0.00529214	0.000440329	0.00803801	-0.0102673	0.0104206	-0.00896633	0.0125515	0.00387633	0.00952582	0.00736066	0.00516311	0.0167407	0.00870706	0.0305513	0.00890533	0.051241	0.00483234	0.056429	0.01169
170	0	0.00536002	0.001479	0.00803796	-0.00963599	0.0107816	-0.00813334	0.012555	0.00453966	0.00958093	0.00791633	0.00524892	0.0170773	0.00886837	0.0309263	0.00892871	0.051498	0.00483984	0.057076	0.0115627
170.2	0	0.00589127	0.00224835	0.00830445	-0.00862633	0.0106733	-0.00704733	0.0127157	0.00567067	0.00992391	0.00863934	0.00540439	0.0175117	0.00936358	0.031848	0.00866179	0.052171	0.00501848	0.0584853	0.0116516
170.4	0	0.00575529	0.00245035	0.00794647	-0.00896733	0.0105826	-0.00639332	0.0130459	0.00640567	0.0100114	0.00883701	0.00526937	0.017494	0.00940595	0.0319943	0.00868916	0.052563	0.00505833	0.058426	0.0112844
170.6	0	0.00578282	0.001655	0.00780763	-0.00961033	0.010098	-0.007843	0.0129908	0.00604467	0.0100585	0.00789334	0.00507963	0.0163953	0.00970431	0.0309177	0.00862118	0.05196	0.00496881	0.0576923	0.0111132
170.8	0	0.00504159	0.00163067	0.00776673	-0.00981533	0.0100747	-0.00770368	0.0128124	0.00637133	0.00979556	0.00814632	0.00491303	0.0163953	0.00918319	0.0308103	0.0083564	0.052686	0.0044506	0.0582943	0.0108907
171	0	0.00515513	0.000705339	0.00801007	-0.0110093	0.00956595	-0.00850533	0.0128418	0.00554567	0.00979556	0.00739399	0.00505237	0.0153407	0.00948085	0.029663	0.00816241	0.052399	0.0046684	0.0575333	0.0107702
171.2	0	0.0047963	-1.83284e-05	0.00792961	-0.0119577	0.0094643	-0.00975366	0.0125143	0.00458068	0.0098956	0.00620267	0.00500907	0.014756	0.00889714	0.0288557	0.00844105	0.051413	0.0045919	0.0561033	0.0110898
171.4	0	0.00484494	3.56659e-05	0.00799795	-0.011981	0.00978628	-0.0103267	0.0123569	0.00462533	0.00982427	0.005986	0.00482297	0.015235	0.00855207	0.028416	0.0086614	0.051598	0.00449747	0.0561407	0.0116161
171.6	0	0.00445854	0.000156999	0.00760307	-0.0116563	0.00993856	-0.009276	0.0122678	0.00458133	0.00995551	0.006699	0.0045794	0.0160203	0.00819906	0.0292037	0.00856488	0.051774	0.00422248	0.056008	0.0113918
171.8	0	0.004315	1.63317e-05	0.00741776	-0.011501	0.00948382	-0.00948334	0.0122837	0.00424366	0.00991102	0.00652134	0.00428986	0.0163337	0.0085822	0.028943	0.00831559	0.05131	0.00399175	0.0560373	0.0114045
172	0	0.00428364	0.000442341	0.00715657	-0.010818	0.009441	-0.00955466	0.0123156	0.004636	0.00988458	0.00649567	0.00417049	0.016623	0.00837233	0.0293633	0.00835901	0.051864	0.00390658	0.056336	0.0115055
172.2	0	0.00425041	0.00128499	0.00729913	-0.0105733	0.00940488	-0.00870234	0.0124049	0.00525567	0.00960633	0.007136	0.00413596	0.0169347	0.00870669	0.0297977	0.00814659	0.052828	0.00390099	0.057128	0.0113362
172.4	0	0.00432469	0.00104367	0.00735078	-0.00991767	0.00914032	-0.00889966	0.0123644	0.00507033	0.00944033	0.007344	0.00413294	0.0163613	0.00883372	0.0300907	0.00822323	0.052854	0.00405856	0.0571717	0.0114104
172.6	0	0.0040888	0.000988334	0.00751366	-0.00977866	0.00907667	-0.00927499	0.012565	0.00493968	0.00926199	0.00698034	0.00403451	0.016025	0.00910524	0.029626	0.00831093	0.052529	0.0041755	0.0576927	0.0113199
172.8	0	0.00416967	0.000830673	0.00759012	-0.010204	0.00929266	-0.00943499	0.0122347	0.00467667	0.00921275	0.007009	0.00421893	0.015661	0.00879323	0.029563	0.00833941	0.052443	0.00427646	0.0572183	0.0111085
173	0	0.00386594	0.00058499	0.00736979	-0.00982733	0.00955245	-0.008508	0.0119502	0.00476801	0.00919078	0.00722866	0.00390227	0.0163603	0.00895404	0.0299837	0.00816716	0.052334	0.00402711	0.0583927	0.0112666
173.2	0	0.00412567	-0.000341333	0.00736683	-0.009991	0.00980184	-0.00871167	0.0122063	0.00363401	0.00866347	0.00682534	0.00401094	0.0160103	0.0090238	0.0299187	0.00808201	0.051693	0.00399261	0.057646	0.0110387
173.4	0	0.00424879	0.000327662	0.00742286	-0.010255	0.0101822	-0.00832933	0.0118515	0.00417833	0.00872583	0.00740966	0.00416119	0.0167133	0.00902903	0.029615	0.00781955	0.052184	0.00408929	0.0575397	0.0109188
173.6	0	0.00430435	0.000327997	0.00752742	-0.0108743	0.0101398	-0.00877234	0.0116378	0.00408667	0.00870464	0.007362	0.00428002	0.0166733	0.00866459	0.030008	0.00768121	0.052133	0.00391778	0.0577527	0.0112399
173.8	0	0.0044611	0.000529006	0.00739439	-0.0101353	0.00997543	-0.007613	0.0118845	0.00459067	0.00851933	0.00723533	0.00413854	0.0163757	0.00896303	0.0305223	0.00768467	0.051773	0.00416529	0.0583573	0.0115539
174	0	0.00484051	0.000699334	0.00810954	-0.0106263	0.0101581	-0.00852899	0.0123367	0.00480334	0.00860852	0.00705901	0.00447971	0.0154417	0.0090285	0.0299293	0.00761117	0.051415	0.00471591	0.05729	0.011484
174.2	0	0.00441979	0.00143135	0.00746674	-0.0102493	0.0102438	-0.008539	0.0120679	0.00513267	0.00887424	0.007237	0.00412845	0.016136	0.00879762	0.0297587	0.00767951	0.05204	0.00452238	0.057814	0.0110197
174.4	0	0.00456931	0.001165	0.00746174	-0.01066	0.00990531	-0.00911	0.0122197	0.004319	0.00894488	0.00650833	0.00448663	0.0152147	0.00896321	0.0297873	0.0077786	0.050813	0.00445792	0.0576607	0.0110467
174.6	0	0.00476999	0.00125566	0.0073513	-0.0100637	0.00991164	-0.00915133	0.0124916	0.00449833	0.00913589	0.00658433	0.00446987	0.014701	0.00935478	0.029451	0.00792342	0.051229	0.0047695	0.0574947	0.011391
174.8	0	0.00502375	0.000196666	0.0073752	-0.010719	0.00994193	-0.010984	0.0123319	0.00381632	0.00950759	0.00604533	0.00470903	0.014881	0.00925004	0.028511	0.00828385	0.050997	0.00473111	0.0568147	0.0114804
175	0	0.00507068	-0.000171669	0.00723112	-0.010927	0.00941713	-0.011422	0.0120373	0.00284567	0.00955233	0.00514501	0.00486495	0.014728	0.00907071	0.028345	0.00839878	0.050569	0.00467654	0.0562187	0.0114339
175.2	0	0.00501967	-0.000839986	0.00745385	-0.011127	0.00930068	-0.0116903	0.0119978	0.002998	0.00944754	0.00535268	0.00505681	0.0142437	0.00915583	0.0285763	0.00859721	0.050172	0.00471862	0.0559333	0.0118175
175.4	0	0.00470933	-0.000874326	0.00718162	-0.0109477	0.00903474	-0.0120483	0.0116919	0.00297867	0.00910733	0.005803	0.00474489	0.0143153	0.00921225	0.0287817	0.0087986	0.050104	0.00456397	0.0561093	0.0116544
175.6	0	0.00433195	-0.00138401	0.00713119	-0.0107133	0.00887873	-0.0113477	0.0114278	0.00277	0.00896136	0.00540832	0.00460543	0.014808	0.00870954	0.02881	0.00877274	0.049884	0.00449444	0.05593	0.0115349
175.8	0	0.00420463	6.76662e-05	0.00686194	-0.0102307	0.00920658	-0.0104657	0.011726	0.00299134	0.00852258	0.006344	0.00460393	0.0145457	0.00901784	0.029376	0.00854641	0.050449	0.0045027	0.0565123	0.0113312
176	0	0.00449494	8.03322e-05	0.0067346	-0.0107717	0.00945731	-0.0106933	0.012169	0.00300667	0.00838865	0.00651933	0.00443733	0.0146707	0.0090336	0.0289427	0.00860403	0.050521	0.00427139	0.056759	0.0114529
176.2	0	0.00472537	-0.00027933	0.00719227	-0.0106147	0.00964367	-0.010686	0.0121244	0.00275001	0.00900413	0.00613334	0.00458993	0.0142013	0.00884308	0.0286473	0.00841019	0.050263	0.00440698	0.0570593	0.0112827
176.4	0	0.00451346	-0.000464998	0.00684785	-0.0114277	0.00966724	-0.0108637	0.012265	0.002421	0.00914643	0.00556733	0.0042641	0.0135517	0.00861416	0.028124	0.00789267	0.050503	0.00454044	0.056906	0.0113707
176.6	0	0.00500077	-0.000625998	0.00701037	-0.012849	0.0100521	-0.0118333	0.0124598	0.001756	0.00941969	0.00458934	0.00457917	0.0132843	0.00882148	0.0276217	0.00799618	0.05018	0.00448936	0.0564967	0.0112068
176.8	0	0.00535329	-0.00151834	0.00740419	-0.0132347	0.0099498	-0.012117	0.0127449	0.00167533	0.00961135	0.00375566	0.00472844	0.0128257	0.00869602	0.027187	0.00799698	0.049519	0.00445668	0.056035	0.0113872
177	0	0.00539155	-0.00163166	0.00756822	-0.012827	0.0102365	-0.011672	0.0127663	0.00204434	0.009944	0.004444	0.00485384	0.0127707	0.00888925	0.0278073	0.00809958	0.050144	0.00455112	0.0568477	0.0113404
177.2	0	0.00548047	-0.000959665	0.00706483	-0.01279	0.00992632	-0.0116103	0.01292	0.00220866	0.00988063	0.004574	0.00471399	0.0131333	0.00882315	0.027921	0.00798459	0.050376	0.00468085	0.056774	0.0114347
177.4	0	0.00581711	-0.00145099	0.00771036	-0.0126103	0.01029	-0.0116767	0.0130017	0.00191334	0.00978714	0.00423	0.00497999	0.0133323	0.00882216	0.0273553	0.00829988	0.050611	0.00464986	0.0567593	0.0110778
177.6	0	0.00526855	-0.00145833	0.00776506	-0.012308	0.0102265	-0.011511	0.012852	0.00246067	0.00944179	0.00508933	0.00463995	0.0130563	0.00871851	0.0275343	0.00829187	0.050422	0.00432944	0.0569847	0.0112809
177.8	0	0.00460808	-0.000820011	0.00746737	-0.0118387	0.00996951	-0.0110827	0.0121606	0.00240266	0.00955506	0.00571767	0.00440266	0.0129917	0.00868421	0.0272317	0.00792577	0.051156	0.00386857	0.0569503	0.0109998
178	0	0.00431373	-0.00103401	0.00743032	-0.01195	0.00979928	-0.011274	0.0120203	0.00169266	0.00910092	0.00498033	0.0042805	0.0133147	0.00839871	0.0270837	0.008087	0.050757	0.00390678	0.0557093	0.01102
178.2	0	0.00411733	-0.00111368	0.00768893	-0.0123327	0.00987427	-0.0116393	0.0119432	0.000974327	0.00892918	0.00451466	0.00425333	0.012461	0.00878742	0.0264577	0.00837398	0.050125	0.00353573	0.0551453	0.0111185
178.4	0	0.00411627	-0.000434324	0.00747166	-0.0120137	0.00965194	-0.011048	0.0121591	0.00103734	0.00925924	0.00506501	0.00426852	0.0126633	0.00880294	0.027475	0.0084643	0.050027	0.00349311	0.0554587	0.0118057
178.6	0	0.00499233	-0.000489339	0.00732814	-0.0115493	0.00999367	-0.0109283	0.0122298	0.000754997	0.00932859	0.00503533	0.00494488	0.012806	0.00895331	0.0277203	0.00865573	0.050661	0.00413277	0.0556687	0.0116216
178.8	0	0.00526214	-0.00051567	0.00786019	-0.0123833	0.0102356	-0.011221	0.0126283	0.000371665	0.0093636	0.00461566	0.00517958	0.0129257	0.00895994	0.0286077	0.00900186	0.050068	0.00436089	0.055611	0.0117747
179	0	0.00522223	-0.000520334	0.00776874	-0.0129277	0.0101581	-0.0118577	0.0123837	0.000195995	0.0095351	0.00419766	0.00507556	0.0121687	0.00859922	0.027683	0.00900371	0.04946	0.0042746	0.0555337	0.0116296
179.2	0	0.0050876	-0.000481002	0.00755411	-0.013072	0.0103136	-0.012152	0.0120198	0.000685997	0.00941518	0.00418133	0.00525326	0.0121467	0.00817936	0.0277657	0.00879721	0.049716	0.00423824	0.0555937	0.0114967
179.4	0	0.00542346	-0.00133567	0.00798223	-0.013772	0.0104578	-0.012505	0.0120576	0.000919998	0.00920707	0.00372468	0.0054146	0.0114803	0.00829474	0.0274117	0.00912556	0.049732	0.00442043	0.054843	0.0113568
179.6	0	0.00487697	-0.00137134	0.00795939	-0.013913	0.00999253	-0.012727	0.0118197	0.000940666	0.00903285	0.00326467	0.00495021	0.0111947	0.00806274	0.0266353	0.00876105	0.049434	0.00401998	0.0546663	0.0114038
179.8	0	0.00522805	-0.00211766	0.00762625	-0.0138233	0.00999598	-0.0129727	0.0117458	0.000840336	0.009211	0.00318967	0.00498631	0.0114377	0.00800892	0.0259597	0.00895022	0.049251	0.00443192	0.05495	0.0113517
180	0	0.00563927	-0.00137466	0.00774429	-0.0134957	0.0100407	-0.012629	0.0117455	0.00124934	0.00912597	0.00365968	0.00543892	0.011826	0.00835948	0.026679	0.00898737	0.049765	0.0046104	0.0555933	0.0115909
180.2	0	0.00575669	-0.00211599	0.0079301	-0.0142197	0.0102068	-0.0128123	0.0123342	0.00126534	0.00894142	0.00362401	0.00530935	0.01238	0.00867191	0.026483	0.00921277	0.049429	0.00459961	0.0556703	0.0115203
180.4	0	0.00598428	-0.00172767	0.00791599	-0.014029	0.0103771	-0.0129347	0.0121476	0.000643656	0.00910136	0.00360632	0.00550224	0.0131157	0.00890456	0.026086	0.00889039	0.049177	0.00474245	0.0563323	0.0114004
180.6	0	0.0066969	-0.00203499	0.00822787	-0.0141673	0.0105295	-0.0133113	0.0124515	0.000468008	0.00938638	0.00323567	0.0060339	0.0129913	0.00911445	0.025737	0.00906538	0.048666	0.00523528	0.0558157	0.0114085
180.8	0	0.00665643	-0.00169867	0.00813701	-0.013972	0.0107095	-0.0132833	0.0126318	0.00112133	0.00930333	0.00296566	0.00588595	0.0129307	0.00911026	0.026163	0.00899861	0.049249	0.00509061	0.0555863	0.011495
181	0	0.00624233	-0.002425	0.00811812	-0.0144993	0.0105736	-0.01298	0.01261	0.000441998	0.00932876	0.00320466	0.00561163	0.012469	0.0091082	0.02591	0.00862871	0.049515	0.00492977	0.0555857	0.0113994
181.2	0	0.0065276	-0.00265767	0.00788914	-0.0143627	0.0103161	-0.012856	0.0122133	-3.36692e-05	0.00949306	0.00301966	0.00590796	0.0119947	0.00912772	0.0255947	0.00847255	0.049842	0.00503716	0.055478	0.0114166
181.4	0	0.00640905	-0.00234699	0.00761021	-0.0138917	0.0101805	-0.0129897	0.0124942	0.000940673	0.00950269	0.003076	0.00573401	0.0118623	0.00864809	0.0257793	0.00845733	0.049917	0.00487324	0.0547137	0.0116726
181.6	0	0.00555073	-0.00173499	0.00733713	-0.0136247	0.0099514	-0.012307	0.0123174	0.00143767	0.00942517	0.004145	0.00512438	0.0122377	0.00840799	0.026893	0.00829025	0.050795	0.00428651	0.0552757	0.0120512
181.8	0	0.00529558	-0.001173	0.00738845	-0.013899	0.00977171	-0.0119553	0.0124129	0.00091067	0.00922505	0.004828	0.00513782	0.0118607	0.00846774	0.0267807	0.00796174	0.050496	0.0043666	0.055619	0.0117869
182	0	0.00561791	-0.000800006	0.00732552	-0.012995	0.00978291	-0.012196	0.0125474	0.00180733	0.00922153	0.00528765	0.00545557	0.0120313	0.00863596	0.027003	0.00829277	0.05046	0.00446818	0.055652	0.0120664
182.2	0	0.00577761	-0.000870667	0.00761315	-0.013198	0.0101057	-0.0123077	0.0130653	0.00168	0.00949966	0.00480501	0.0056892	0.0120963	0.0083972	0.0277793	0.00860178	0.050254	0.00470024	0.055532	0.0123858
182.4	0	0.00567639	-0.00111401	0.00755727	-0.013585	0.00984504	-0.0120483	0.0128552	0.00122799	0.00944253	0.00482966	0.00532342	0.0126593	0.00860258	0.0279417	0.00868016	0.050056	0.0047834	0.0565013	0.0124265
182.6	0	0.00587349	-0.00174367	0.00753054	-0.0143083	0.0100389	-0.012533	0.0126861	0.000379004	0.00940123	0.00412067	0.00538583	0.01198	0.00907598	0.027176	0.00868098	0.049395	0.00502774	0.0560583	0.0121336
182.8	0	0.00636193	-0.00255233	0.00807567	-0.0142027	0.0100197	-0.013187	0.0126331	3.35276e-07	0.00951716	0.003681	0.00557867	0.012021	0.00893087	0.0270553	0.00900977	0.048767	0.00507955	0.0556143	0.0126088
183	0	0.00633073	-0.002561	0.00818067	-0.014159	0.0105146	-0.0127813	0.0128902	-0.000455335	0.00954501	0.00331433	0.00547131	0.0124687	0.00858908	0.0269137	0.00888236	0.048574	0.00502278	0.0553323	0.0124878
183.2	0	0.00608467	-0.002302	0.00806021	-0.0148283	0.010263	-0.013182	0.0124937	-0.000178002	0.00929841	0.00308534	0.00525878	0.0126603	0.00842579	0.0265393	0.00872184	0.048189	0.00478604	0.0553244	0.0121352
183.4	0	0.00608699	-0.00236168	0.00809658	-0.0147827	0.010471	-0.013544	0.0128389	-0.000298008	0.0093016	0.00266066	0.00571074	0.0116293	0.00831434	0.0265987	0.00860065	0.048672	0.00474964	0.0550473	0.0118547
183.6	0	0.00613691	-0.002104	0.00820791	-0.0148433	0.0105297	-0.013381	0.0131173	-0.000231005	0.00945415	0.00287767	0.00583907	0.0116647	0.00826101	0.0270517	0.00840939	0.048094	0.00466285	0.054995	0.0114781
183.8	0	0.00603617	-0.00190233	0.00796862	-0.0153213	0.0106194	-0.0135283	0.0129234	-0.000147	0.00921122	0.00282401	0.00574886	0.0112457	0.00832032	0.026282	0.00864467	0.048617	0.00476553	0.0550333	0.011335
184	0	0.00645821	-0.00238467	0.00809339	-0.016482	0.0104164	-0.014742	0.0126076	-0.000973009	0.0097171	0.002225	0.00597458	0.0103453	0.00875713	0.0259557	0.00876614	0.048085	0.005111	0.05508	0.0110666
184.2	0	0.00641907	-0.00249967	0.00808416	-0.015688	0.0104969	-0.0144103	0.0126601	-0.001084	0.00973269	0.00319833	0.00574759	0.010222	0.00895152	0.0259797	0.00870705	0.04857	0.00517096	0.0553903	0.0111573
184.4	0	0.00606437	-0.00267834	0.00796988	-0.0163403	0.0102673	-0.013699	0.0124333	-0.00110333	0.00961844	0.003839	0.00550561	0.010178	0.00893473	0.0257273	0.00869335	0.048307	0.00506566	0.0554933	0.0111118
184.6	0	0.00620226	-0.00259133	0.00794706	-0.0164563	0.0101764	-0.0135927	0.0126538	-0.00106199	0.00958094	0.00353834	0.00570114	0.011192	0.00871906	0.0253167	0.00886355	0.049004	0.00521904	0.0557597	0.0114858
184.8	0	0.00603132	-0.00321233	0.00772077	-0.0159537	0.0103045	-0.0135813	0.0125524	-0.000842005	0.00942839	0.00292734	0.00579956	0.0113743	0.00870977	0.025789	0.00877457	0.049482	0.0050918	0.0560187	0.0113661
185	0	0.00548947	-0.00293399	0.0076128	-0.0154193	0.0103591	-0.0130993	0.0126622	-0.001	0.00922624	0.00310333	0.00540039	0.011507	0.00870829	0.025047	0.00858199	0.049666	0.00485674	0.0558077	0.0113428
185.2	0	0.00548667	-0.00311033	0.00789683	-0.0152567	0.0104046	-0.0132723	0.0126668	-0.000816673	0.00904689	0.00292467	0.00540585	0.0117223	0.008964	0.0253073	0.00821652	0.049531	0.00453241	0.056032	0.0116492
185.4	0	0.00574476	-0.00298333	0.00807688	-0.014653	0.0105058	-0.0137577	0.0125838	-0.00134534	0.00866903	0.00241067	0.00564222	0.011877	0.00883248	0.025277	0.00801749	0.049251	0.00453881	0.055871	0.0115395
185.6	0	0.00585731	-0.002881	0.00854658	-0.0138737	0.0104681	-0.0139743	0.0122227	-0.00101933	0.0085656	0.00284834	0.00552294	0.010915	0.00867552	0.025806	0.00798509	0.049551	0.00455591	0.0561347	0.01172
185.8	0	0.00581672	-0.00211533	0.00874986	-0.0134807	0.0104588	-0.0133833	0.0121982	-0.00128367	0.00885832	0.00320034	0.00541373	0.0114853	0.00843979	0.0262807	0.0078663	0.049471	0.00446677	0.056619	0.0118516
186	0	0.00567607	-0.002478	0.00867146	-0.013358	0.00999172	-0.0130243	0.0120963	-0.000302002	0.00855234	0.003288	0.00527731	0.0122873	0.00824348	0.0273157	0.00790035	0.049956	0.00432561	0.056993	0.011919
186.2	0	0.00512366	-0.001769	0.00814002	-0.013357	0.00986961	-0.0122833	0.011882	-0.000457667	0.00831324	0.00322866	0.00502678	0.0119137	0.00780159	0.026811	0.00783411	0.050154	0.00413458	0.056847	0.0117901
186.4	0	0.00524392	-0.001759	0.00838644	-0.013129	0.0101555	-0.0122237	0.0118156	0.000187993	0.008623	0.003159	0.00500198	0.012124	0.00797661	0.026786	0.00814964	0.050446	0.00435901	0.0567183	0.0119952
186.6	0	0.00534581	-0.00182033	0.0083934	-0.013489	0.0101094	-0.0116676	0.0119297	5.59986e-05	0.00878038	0.00297701	0.00537623	0.012804	0.00820257	0.0264507	0.00790619	0.050467	0.00443605	0.0566423	0.0114534
186.8	0	0.00580113	-0.00193034	0.00829144	-0.0141683	0.0102377	-0.0123883	0.0121721	0.000212997	0.00875379	0.00364966	0.00572148	0.0123637	0.00856492	0.026268	0.00808294	0.050428	0.00472591	0.0562287	0.0113715
187	0	0.00587507	-0.00124533	0.00837072	-0.0145497	0.010232	-0.012781	0.0124772	5.63413e-05	0.00888374	0.00348967	0.00596516	0.0115627	0.00865765	0.0261163	0.00839924	0.049937	0.00458465	0.055653	0.0113059
187.2	0	0.00628682	-0.00198833	0.00904438	-0.0150153	0.0101893	-0.013306	0.0126731	-0.000331998	0.00939173	0.002595	0.0063342	0.0116197	0.00869147	0.0255867	0.00854836	0.049578	0.00496687	0.0547723	0.0114902
187.4	0	0.00671827	-0.00181799	0.00896781	-0.0155837	0.0102784	-0.0136593	0.0128683	-0.000301994	0.00967676	0.00261734	0.00656904	0.0117487	0.00884469	0.025638	0.0085396	0.049504	0.00504959	0.0549363	0.0114813
187.6	0	0.00676162	-0.00161433	0.00871679	-0.0156257	0.0104672	-0.0146897	0.0127464	-0.000385001	0.00952256	0.00275233	0.00628956	0.011586	0.00901934	0.0260477	0.00887128	0.049365	0.0050943	0.054725	0.0116423
187.8	0	0.00685238	-0.001757	0.00885012	-0.015469	0.0103171	-0.014584	0.0126068	-0.000220999	0.00969961	0.00215934	0.0059684	0.0116103	0.00884044	0.026111	0.00862254	0.049279	0.00509639	0.054425	0.0117389
188	0	0.00731766	-0.00233366	0.00896007	-0.0151817	0.0105925	-0.0142503	0.0125685	-7.13393e-05	0.00972079	0.00231333	0.00625242	0.0118457	0.00874493	0.025768	0.00844144	0.049409	0.00546935	0.0556773	0.0118531
188.2	0	0.00763955	-0.002177	0.00871114	-0.014748	0.010562	-0.0142683	0.0125556	0.000451006	0.00948464	0.00339701	0.00640994	0.0116237	0.00906073	0.027023	0.00885667	0.049783	0.00553976	0.056987	0.0116744
188.4	0	0.0070735	-0.00278233	0.00883442	-0.0148243	0.0102914	-0.014581	0.0126762	-0.000220664	0.00923407	0.00274567	0.0057324	0.011146	0.00909226	0.026722	0.00864143	0.049703	0.0052094	0.056736	0.0117924
188.6	0	0.00697977	-0.00355267	0.00875865	-0.0154533	0.0101374	-0.0146297	0.0128489	-0.000719331	0.00948291	0.001777	0.00582317	0.0104793	0.00869736	0.025966	0.00861338	0.048922	0.00521762	0.0562923	0.0115784
188.8	0	0.00675559	-0.003686	0.00862103	-0.015945	0.00997096	-0.0145903	0.0129523	-0.00126833	0.00965297	0.00153067	0.00593553	0.0101567	0.00893115	0.0254647	0.00855779	0.048913	0.00515588	0.0563013	0.0117236
189	0	0.00651519	-0.00344399	0.00880393	-0.015877	0.0102322	-0.014599	0.0128644	-0.00135466	0.0095745	0.00125834	0.00570382	0.00980067	0.00879641	0.0257967	0.0084974	0.048955	0.00506355	0.0556253	0.0116667
189.2	0	0.00616286	-0.00367434	0.00873291	-0.0165973	0.0102748	-0.0150423	0.0130762	-0.002466	0.00958954	0.000249997	0.0057173	0.0100903	0.00847158	0.0250897	0.00795361	0.048522	0.00496183	0.0547493	0.0115155
189.4	0	0.00606555	-0.00364967	0.00833018	-0.0169193	0.0104379	-0.014903	0.0127963	-0.00246866	0.00965992	0.000199668	0.00604915	0.00958234	0.008286	0.02488	0.00831677	0.048142	0.00488843	0.0543003	0.0116807
189.6	0	0.00581585	-0.00246067	0.00848305	-0.016143	0.010489	-0.014321	0.0126906	-0.002066	0.00893866	0.00113799	0.00578171	0.010853	0.0083471	0.0253487	0.0083339	0.048886	0.00470333	0.055005	0.0118054
189.8	0	0.00600301	-0.002488	0.00846639	-0.01641	0.0103805	-0.0145867	0.0126897	-0.002078	0.00883001	0.000611335	0.00627272	0.0106707	0.00829044	0.0250097	0.00862378	0.048135	0.00486922	0.054408	0.0116007
190	0	0.00571529	-0.00317733	0.00795986	-0.0172567	0.00999983	-0.015063	0.012476	-0.00262699	0.00871634	0.000301667	0.0062413	0.010266	0.00880778	0.0251787	0.00872798	0.048204	0.00458052	0.0545207	0.0116011
190.2	0	0.00601314	-0.00326566	0.00805563	-0.0172263	0.0098796	-0.014941	0.0124046	-0.00219033	0.00868378	0.000911333	0.00605281	0.00995368	0.0088815	0.025224	0.00903517	0.048274	0.00474501	0.0543423	0.0117949
190.4	0	0.00651397	-0.00278766	0.00843977	-0.0166493	0.0100575	-0.0151883	0.0125262	-0.00237633	0.00880352	0.00172466	0.00642911	0.0103573	0.00898912	0.025375	0.00902311	0.048477	0.00515161	0.0551253	0.0114286
190.6	0	0.00670149	-0.00399734	0.00826525	-0.0172437	0.0103784	-0.015815	0.0126523	-0.002444	0.00925441	0.00154966	0.00651401	0.00944032	0.00914402	0.0246777	0.00913756	0.048044	0.0052949	0.0546787	0.0116203
190.8	0	0.00695111	-0.00415633	0.00809013	-0.0166627	0.0108132	-0.0157533	0.0127775	-0.00237667	0.00900975	0.001978	0.00647921	0.00956267	0.00891502	0.025094	0.00922157	0.048278	0.00536597	0.0557167	0.0117902
191	0	0.0073815	-0.00338167	0.00850915	-0.016096	0.0109181	-0.0150377	0.0131137	-0.00211734	0.00930553	0.002151	0.00663812	0.0102093	0.00891501	0.0252783	0.00919203	0.048232	0.00566092	0.0559697	0.0120723
191.2	0	0.0073844	-0.00333733	0.00849899	-0.015562	0.0110673	-0.0146743	0.0130786	-0.00215466	0.00931817	0.00210134	0.00685217	0.010802	0.00897974	0.0251007	0.00911604	0.048552	0.00568675	0.0565743	0.0118257
191.4	0	0.00702395	-0.00372	0.00827523	-0.0167123	0.0107774	-0.014788	0.0129319	-0.00174634	0.0093589	0.00150699	0.00659891	0.0101363	0.00882651	0.0251153	0.00846623	0.04814	0.00551712	0.0557823	0.0118945
191.6	0	0.00710478	-0.00342266	0.00832578	-0.0175167	0.0106074	-0.0147593	0.0125698	-0.002353	0.00926647	0.00108868	0.00671325	0.00977734	0.00848529	0.0252377	0.00825452	0.048082	0.00552754	0.0556277	0.0118452
191.8	0	0.0066706	-0.00319133	0.00864496	-0.0175983	0.010368	-0.014772	0.01264	-0.00191332	0.00924322	0.00116867	0.00632054	0.00987434	0.00862984	0.025942	0.00805698	0.048599	0.00513311	0.0549563	0.0115167
192	0	0.00649608	-0.00324166	0.0087218	-0.017413	0.0103586	-0.015224	0.0125572	-0.00203499	0.00891693	0.00089334	0.00614917	0.00962201	0.00860568	0.0255043	0.00818986	0.048203	0.004974	0.0542667	0.0115
192.2	0	0.00668644	-0.00267533	0.00861407	-0.0171997	0.0103608	-0.0148623	0.0128054	-0.00122833	0.00896581	0.000786662	0.00605162	0.00923833	0.00857416	0.0256537	0.00827119	0.048321	0.00510573	0.0544643	0.0118292
192.4	0	0.00697303	-0.00239567	0.00872327	-0.0165473	0.0104534	-0.014798	0.013051	-0.00190666	0.00888628	0.000638336	0.00602242	0.009718	0.0088967	0.0256033	0.00898645	0.048681	0.00515047	0.054943	0.0116447
192.6	0	0.00681214	-0.00224067	0.00867507	-0.0155797	0.0104454	-0.0147233	0.0135546	-0.00154134	0.00896754	0.000404999	0.00588879	0.00990534	0.00930059	0.0257783	0.00894359	0.048933	0.00510543	0.0550473	0.0119137
192.8	0	0.00709772	-0.002765	0.0089497	-0.016655	0.0107589	-0.0151387	0.0131742	-0.002894	0.00920291	-0.000156663	0.00623777	0.00976333	0.00929605	0.0243903	0.00907953	0.047779	0.00544608	0.054553	0.012089
193	0	0.00720267	-0.00324033	0.00868387	-0.0167563	0.0106722	-0.0152893	0.0133342	-0.00229766	0.00940881	0.000360005	0.00644624	0.009575	0.00904028	0.0248187	0.00889071	0.048245	0.00553715	0.0548367	0.0118259
193.2	0	0.00733196	-0.003474	0.00891952	-0.0169687	0.0109021	-0.0157057	0.0133869	-0.00359934	0.00960608	-3.01003e-06	0.00667925	0.00931267	0.00912385	0.0248427	0.00918146	0.048045	0.00562703	0.05397	0.0116001
193.4	0	0.00700231	-0.003016	0.00869366	-0.016921	0.0109193	-0.0155123	0.0131372	-0.00327966	0.00923496	-0.000134669	0.00675252	0.009284	0.0088118	0.024974	0.00889874	0.048663	0.00548901	0.0540537	0.0121212
193.6	0	0.00708501	-0.00346233	0.00883151	-0.0173893	0.0110426	-0.0157647	0.0128001	-0.00350933	0.00932531	-0.000235327	0.00663194	0.009099	0.0088619	0.0246547	0.00934056	0.048249	0.00539166	0.0538267	0.0118811
193.8	0	0.00657245	-0.00319967	0.00844241	-0.016442	0.0107051	-0.015287	0.0127857	-0.00270534	0.00917675	0.000308327	0.0060754	0.00936899	0.00867339	0.0250837	0.00895477	0.04935	0.00502907	0.054344	0.0118041
194	0	0.00644184	-0.00328334	0.00839346	-0.01677	0.0108148	-0.015226	0.0126935	-0.00316401	0.00909747	5.46575e-05	0.00605902	0.00907899	0.00888262	0.0245933	0.00912757	0.048912	0.00499422	0.0541876	0.0118239
194.2	0	0.00634161	-0.003262	0.00827749	-0.016669	0.0106297	-0.015488	0.0122724	-0.00253966	0.00901122	-9.96664e-05	0.00578952	0.00899467	0.00902132	0.024689	0.00906748	0.049186	0.00481952	0.0548147	0.0120243
194.4	0	0.00646579	-0.003882	0.00818772	-0.0169013	0.0105695	-0.015945	0.0122562	-0.00278534	0.00951879	0.000528999	0.00592978	0.00884367	0.00922127	0.0244433	0.00887063	0.049053	0.00491384	0.054433	0.0117287
194.6	0	0.00664983	-0.003509	0.00836567	-0.0160097	0.0104065	-0.0156087	0.0122709	-0.00222834	0.00945544	0.001201	0.00620313	0.00905965	0.00898764	0.025271	0.00866348	0.049336	0.0050834	0.054668	0.0119223
194.8	0	0.00688071	-0.00425132	0.00820128	-0.0163153	0.0103863	-0.015556	0.0127065	-0.00269033	0.00927186	0.00126533	0.00638299	0.00909866	0.00896942	0.0252413	0.0088645	0.049176	0.00535499	0.0550613	0.012126
195	0	0.00688234	-0.00394567	0.00827347	-0.0168357	0.0103012	-0.0160513	0.012292	-0.00339901	0.00930661	0.00123466	0.0063267	0.00922633	0.00893442	0.025504	0.00858068	0.049393	0.00530914	0.0548643	0.0121671
195.2	0	0.00679663	-0.00439066	0.00817364	-0.017108	0.0104881	-0.015704	0.0123344	-0.00303367	0.00932466	0.00155801	0.00637913	0.00983501	0.00893901	0.0254637	0.00861849	0.049411	0.00534617	0.055107	0.0120192
195.4	0	0.00701072	-0.004816	0.00842204	-0.017106	0.0105782	-0.0156863	0.012635	-0.00313333	0.00924482	0.00136867	0.00641807	0.010073	0.00880591	0.0253657	0.00888598	0.048998	0.00553758	0.0551617	0.0118846
195.6	0	0.00738999	-0.005294	0.00826926	-0.0177627	0.0106323	-0.015977	0.012785	-0.003712	0.00933978	0.000872001	0.00649667	0.00972968	0.00910013	0.024679	0.00885775	0.048745	0.00566717	0.055287	0.0118657
195.8	0	0.00740243	-0.00514501	0.00845818	-0.018603	0.0103651	-0.017161	0.0126053	-0.00446634	0.00965798	-0.000103667	0.00661612	0.00893766	0.00936441	0.024476	0.00897622	0.048252	0.005614	0.054001	0.0118034
196	0	0.00733842	-0.00488066	0.00826523	-0.017791	0.0105468	-0.0171437	0.012927	-0.00381467	0.00967568	-0.000225335	0.00667071	0.00937934	0.00935455	0.024381	0.00897407	0.048691	0.00564879	0.0547617	0.0116414
196.2	0	0.00742548	-0.005124	0.00851021	-0.0188253	0.0103391	-0.0179863	0.0133879	-0.00504933	0.00943606	-0.000949331	0.00669968	0.00833766	0.00948478	0.023463	0.00886081	0.047715	0.00566909	0.0538717	0.0115812
196.4	0	0.00743069	-0.00494067	0.00840476	-0.0183673	0.0106267	-0.0179557	0.013144	-0.00473034	0.00955718	-0.000754662	0.00671961	0.00845066	0.00940879	0.023955	0.00870391	0.047571	0.0056786	0.054533	0.0117011
196.6	0	0.00732293	-0.00462533	0.00850373	-0.0182733	0.0108573	-0.0177607	0.0131944	-0.00442433	0.00951959	-0.000727333	0.00671168	0.008554	0.00939526	0.024109	0.00886358	0.047853	0.00569198	0.0547757	0.0117733
196.8	0	0.00756084	-0.00506534	0.00881288	-0.0187917	0.0113096	-0.017251	0.0132545	-0.004403	0.00950794	-0.00101934	0.00663117	0.00770666	0.00943723	0.0235973	0.00904368	0.047086	0.00574303	0.055299	0.0118921
197	0	0.00748668	-0.00556999	0.00867941	-0.0197477	0.0113019	-0.0172603	0.0134142	-0.00495833	0.00965374	-0.00139733	0.0064392	0.00711767	0.00940478	0.0228943	0.0090198	0.046278	0.00568669	0.054612	0.0118596
197.2	0	0.00744472	-0.005007	0.00854088	-0.0190383	0.0112069	-0.017017	0.0131837	-0.00489434	0.00969238	-0.000956334	0.00638402	0.00733233	0.00908481	0.023262	0.00892547	0.046169	0.0055621	0.054818	0.0122126
197.4	0	0.00696033	-0.00497399	0.0083679	-0.0193677	0.0108864	-0.017006	0.0133403	-0.00475466	0.00911989	-0.00119133	0.00598686	0.00698701	0.00903491	0.0231273	0.00884581	0.046339	0.00527625	0.0542917	0.012222
197.6	0	0.00711487	-0.004607	0.00847352	-0.019394	0.0107408	-0.0174437	0.013432	-0.00526401	0.00915403	-0.00182734	0.00613632	0.007182	0.00892205	0.023387	0.00881226	0.045799	0.00546798	0.0542083	0.011896
197.8	0	0.00689622	-0.00350767	0.0079636	-0.017753	0.0106065	-0.0167283	0.0133281	-0.00415467	0.00892976	-0.000382669	0.00614623	0.00855367	0.00855782	0.0244713	0.00850072	0.047187	0.00522998	0.0548633	0.011723
198	0	0.00666402	-0.00323133	0.00834122	-0.0171353	0.0104426	-0.0160573	0.0129265	-0.00373666	0.00865289	0.000636667	0.00607842	0.00855767	0.00845347	0.0250943	0.00853728	0.047828	0.0051377	0.0553453	0.0120541
198.2	0	0.00657551	-0.00384466	0.00819158	-0.0170993	0.0104474	-0.0166987	0.0129444	-0.00374566	0.00889742	0.000542	0.00605639	0.00840268	0.00857952	0.0247383	0.00864873	0.047599	0.00514903	0.054951	0.0118055
198.4	0	0.00669055	-0.00387	0.0086381	-0.0175103	0.0105155	-0.0165567	0.0128799	-0.004081	0.00889678	0.000327662	0.00608091	0.008462	0.00895758	0.024668	0.00868284	0.047114	0.00503213	0.0549527	0.0117864
198.6	0	0.00638707	-0.00402134	0.00847976	-0.017436	0.0106865	-0.0160013	0.0129788	-0.00321833	0.00898247	0.00123099	0.00594657	0.00840667	0.00871233	0.0242303	0.00866666	0.047932	0.00475842	0.0552927	0.0120977
198.8	0	0.0064392	-0.00414099	0.00872788	-0.018199	0.0110322	-0.0165873	0.0130554	-0.00380734	0.00939946	0.000525996	0.00588532	0.00800466	0.00893486	0.023682	0.00866783	0.047632	0.00493977	0.055483	0.0121287
199	0	0.00690547	-0.00455467	0.00861789	-0.0179617	0.0109323	-0.0172303	0.0130941	-0.00447	0.0092046	-0.000525668	0.00612396	0.008206	0.008778	0.0244793	0.00880397	0.047271	0.00521434	0.055625	0.0119687
199.2	0	0.00724932	-0.00360934	0.0089155	-0.0176783	0.0111767	-0.0160347	0.0128804	-0.00419367	0.00931391	-5.36591e-05	0.00624494	0.00836867	0.008953	0.02511	0.00881133	0.048279	0.00543659	0.0558653	0.0121091
199.4	0	0.00736717	-0.00378833	0.00889234	-0.0179677	0.0110257	-0.0166203	0.0129535	-0.00475767	0.00960192	-0.00032033	0.00641216	0.00777233	0.00848238	0.0246777	0.00855656	0.048126	0.00566193	0.0557433	0.0118172
199.6	0	0.00716084	-0.004369	0.00888431	-0.019091	0.0107792	-0.0179227	0.0125771	-0.00617067	0.00931269	-0.00136666	0.00641839	0.00713033	0.00841468	0.0238963	0.00818249	0.046955	0.00566159	0.0549853	0.0117169
199.8	0	0.00693464	-0.004748	0.00892124	-0.0187657	0.0103757	-0.0174693	0.0126854	-0.00595601	0.00902751	-0.00150967	0.00648835	0.00778066	0.00808767	0.0241667	0.00822578	0.047199	0.00541732	0.0543533	0.0117502
200	0	0.00685567	-0.00467233	0.00876962	-0.0193143	0.0105355	-0.0174173	0.0128013	-0.00580166	0.00906805	-0.00134333	0.00618956	0.00773767	0.00833329	0.023382	0.00840997	0.046951	0.00526103	0.0535537	0.0117665
200.2	0	0.00695098	-0.00562133	0.00881198	-0.0198507	0.0105474	-0.018217	0.0128247	-0.00631633	0.00932799	-0.00202067	0.0063817	0.00754467	0.00816494	0.0229993	0.0085606	0.046439	0.0054164	0.053728	0.0114856
200.4	0	0.00707457	-0.00540967	0.00901055	-0.019165	0.0106002	-0.017341	0.0127218	-0.004831	0.00951789	-0.00110166	0.00655801	0.00867234	0.00863796	0.0238337	0.00891176	0.047554	0.00550201	0.0547073	0.0121016
200.6	0	0.0072541	-0.005193	0.00899409	-0.0188123	0.0109161	-0.016869	0.013158	-0.004135	0.00974727	-0.000864998	0.00646425	0.008633	0.00885443	0.024536	0.00941405	0.047942	0.00547941	0.054624	0.0118759
200.8	0	0.00733292	-0.00537367	0.00900324	-0.019538	0.0107396	-0.0175007	0.0127371	-0.00500367	0.00967489	-0.00106734	0.00628813	0.00750066	0.00902745	0.0239767	0.00941727	0.047299	0.00553059	0.0545913	0.0118789
201	0	0.00813915	-0.00444933	0.00953821	-0.019627	0.0111846	-0.017507	0.0130776	-0.00441734	0.0101288	-0.00111167	0.00718163	0.007715	0.00920924	0.024567	0.00941338	0.048077	0.00601441	0.0555823	0.0122439
201.2	0	0.00772599	-0.00476567	0.00951638	-0.01935	0.0110025	-0.0174503	0.0131853	-0.00420134	0.0098055	-0.000757329	0.00688357	0.007759	0.00912345	0.0240933	0.0088179	0.048031	0.0056981	0.0559086	0.0121916
201.4	0	0.00791303	-0.004566	0.00945066	-0.0197103	0.0113115	-0.0176403	0.0133463	-0.00510434	0.00998244	-0.00107334	0.0067574	0.00738166	0.00879609	0.023436	0.0088541	0.047887	0.00573446	0.0553283	0.011696
201.6	0	0.00796737	-0.004658	0.00971812	-0.01962	0.0109738	-0.017636	0.0129119	-0.00532433	0.010242	-0.000944003	0.00682676	0.00777666	0.00894426	0.0234847	0.00864288	0.048023	0.00583075	0.0557583	0.0119348
201.8	0	0.00818616	-0.00449934	0.00976899	-0.018423	0.0112888	-0.016406	0.0131623	-0.00450733	0.0102703	-9.46745e-05	0.00708491	0.00837033	0.00905789	0.0237763	0.00864236	0.048789	0.00604624	0.0559854	0.0120961
202	0	0.00762105	-0.00487266	0.00954966	-0.018274	0.0109646	-0.0165823	0.0128482	-0.00493567	0.00990358	0.000938669	0.00653516	0.00860466	0.00866648	0.0229233	0.00851239	0.04877	0.0056671	0.0553693	0.0119773
202.2	0	0.00818278	-0.00492801	0.00933004	-0.0183233	0.0112157	-0.016805	0.0129801	-0.005311	0.010171	-5.73397e-05	0.00697499	0.00847766	0.00880303	0.0232713	0.00897314	0.048499	0.00614298	0.0549707	0.0124899
202.4	0	0.00789044	-0.00535534	0.00909868	-0.0188627	0.0108474	-0.0172903	0.0131836	-0.00572467	0.00986101	-0.00081066	0.0070254	0.00815234	0.00877515	0.022224	0.00879887	0.047953	0.00609603	0.0545313	0.0123047
202.6	0	0.00772316	-0.00533633	0.00867365	-0.0184283	0.0107304	-0.017478	0.0129629	-0.00527233	0.00954685	-3.1665e-05	0.00701344	0.00844334	0.0084085	0.0225833	0.00886254	0.048226	0.00596787	0.054511	0.0120502
202.8	0	0.00784801	-0.00543734	0.00885609	-0.0193883	0.0107338	-0.0182473	0.0130394	-0.00541133	0.00964738	-0.00118133	0.00705533	0.00867033	0.00859199	0.0223117	0.00902331	0.04764	0.00597415	0.054546	0.0118251
203	0	0.00756121	-0.00553434	0.00884241	-0.0197557	0.0108568	-0.018329	0.0131954	-0.00510934	0.00970804	-0.00248134	0.00690217	0.00817332	0.00903828	0.022486	0.00920349	0.047219	0.00584085	0.0545556	0.0114588
203.2	0	0.00722207	-0.00473933	0.00912084	-0.0194653	0.010837	-0.017779	0.0132197	-0.00447	0.00969203	-0.00128133	0.00673147	0.00895733	0.00871753	0.023347	0.00914381	0.047822	0.00545069	0.055089	0.0113001
203.4	0	0.0075226	-0.00493699	0.00920137	-0.019429	0.0108902	-0.0179443	0.0132275	-0.00460133	0.00971253	-0.00168966	0.00684498	0.00879134	0.00890443	0.0243057	0.0089508	0.047425	0.00561098	0.054871	0.0116521
203.6	0	0.00771962	-0.00524799	0.00954051	-0.020301	0.0111359	-0.0179443	0.0136427	-0.00515933	0.00959113	-0.00258632	0.00705265	0.00761701	0.00911588	0.0234953	0.00881049	0.046974	0.00576527	0.0542383	0.0120375
203.8	0	0.00798722	-0.00435633	0.00950192	-0.019813	0.0112534	-0.0179537	0.0138934	-0.00483733	0.00967837	-0.00186101	0.0069922	0.00759167	0.00918847	0.0245637	0.00887541	0.04741	0.00595016	0.054633	0.0119097
204	0	0.00818837	-0.00514399	0.00937373	-0.019904	0.0109192	-0.017573	0.0137381	-0.00588132	0.00978352	-0.00177334	0.00733749	0.00741567	0.00901958	0.0240363	0.00862554	0.047132	0.00606912	0.0548773	0.0120936
204.2	0	0.00775571	-0.00563567	0.00911591	-0.020248	0.0103857	-0.017643	0.0135799	-0.00616801	0.00940223	-0.00239733	0.0068858	0.00675633	0.00923642	0.0230767	0.00851648	0.046811	0.0058305	0.0542243	0.0117313
204.4	0	0.0079503	-0.00532032	0.00914056	-0.0199317	0.0105668	-0.0175777	0.0137537	-0.006032	0.00960884	-0.00187232	0.00696245	0.00671834	0.00926183	0.022804	0.00894182	0.047467	0.00596815	0.055087	0.01203
204.6	0	0.00819619	-0.005125	0.00941176	-0.019314	0.0105966	-0.0175337	0.0139124	-0.00669733	0.0100293	-0.001435	0.00684919	0.00732833	0.00931833	0.0234147	0.00916148	0.047643	0.00604261	0.0555893	0.0117537
204.8	0	0.00775741	-0.00653533	0.0090479	-0.020045	0.0102523	-0.0186947	0.0139738	-0.007971	0.00996053	-0.00219767	0.00674995	0.00607733	0.00933987	0.0217743	0.00889546	0.046653	0.00578733	0.0545443	0.0119814
205	0	0.00784628	-0.00650134	0.00928049	-0.0202887	0.0107215	-0.0197073	0.0139512	-0.00754934	0.00983674	-0.00275733	0.00659625	0.00558167	0.00925415	0.021942	0.00864058	0.046211	0.00592704	0.05376	0.0118853
205.2	0	0.00858878	-0.00627999	0.00954451	-0.020744	0.0114511	-0.0199607	0.0141075	-0.008196	0.0103923	-0.00282166	0.00715864	0.00538001	0.00956932	0.021993	0.00889793	0.045921	0.00648989	0.053886	0.0123369
205.4	0	0.00813332	-0.006448	0.00967381	-0.0210983	0.0114955	-0.0198083	0.013456	-0.00799867	0.0101253	-0.00271933	0.00699485	0.00526534	0.0094136	0.021972	0.00874405	0.045545	0.00621665	0.05344	0.0121846
205.6	0	0.00811257	-0.006341	0.00962718	-0.021253	0.0116644	-0.019521	0.0131519	-0.00699867	0.00974868	-0.00296433	0.00693016	0.005033	0.0093791	0.0220363	0.00885622	0.045642	0.00638941	0.0534377	0.012275
205.8	0	0.00811216	-0.00545033	0.00978642	-0.020625	0.011661	-0.0187383	0.0127411	-0.00607367	0.00977904	-0.00205167	0.00685393	0.00579067	0.00906183	0.0227583	0.00890977	0.046446	0.00634463	0.0542427	0.0121067
206	0	0.0080067	-0.00480267	0.0097237	-0.0197573	0.0115263	-0.0178417	0.0126622	-0.005575	0.00968629	-0.00127933	0.00694373	0.00690334	0.00903811	0.0231043	0.00913885	0.047116	0.00625392	0.054799	0.0121131
206.2	0	0.00849323	-0.00467067	0.00991616	-0.019544	0.0115465	-0.017657	0.0126386	-0.00485834	0.00961784	-0.00118234	0.00707294	0.007291	0.00900355	0.023299	0.0094644	0.047878	0.00649366	0.0547597	0.0122033
206.4	0	0.00833501	-0.004591	0.00961221	-0.0191123	0.0113731	-0.01774	0.0127706	-0.005143	0.00960497	-0.001045	0.00679947	0.00716899	0.0092156	0.0236613	0.00948702	0.048009	0.00633602	0.0550193	0.011959
206.6	0	0.0082896	-0.00451566	0.00980443	-0.0185883	0.0112566	-0.0180853	0.0128279	-0.00506233	0.00964977	-0.000986323	0.00687899	0.00770867	0.00930764	0.0232983	0.00943797	0.048237	0.00625164	0.0553353	0.0121984
206.8	0	0.00829379	-0.00472566	0.00966384	-0.0185967	0.0117951	-0.0179587	0.013131	-0.00517999	0.00956886	-0.00159066	0.00702159	0.00773734	0.00937269	0.023531	0.00926304	0.048335	0.00633725	0.0551963	0.0123042
207	0	0.00798965	-0.004847	0.00959105	-0.0190643	0.0112813	-0.0186093	0.013305	-0.005656	0.00963368	-0.00148132	0.00659821	0.00735167	0.00922221	0.0234143	0.00902197	0.048197	0.00613938	0.055571	0.0122988
207.2	0	0.0070383	-0.00517433	0.00924897	-0.0191497	0.011187	-0.0187527	0.0132157	-0.005541	0.00927927	-0.00156533	0.0060729	0.00654367	0.00929318	0.0234243	0.00866995	0.048067	0.00571684	0.055898	0.0121262
207.4	0	0.00754111	-0.00559099	0.00951897	-0.019843	0.0113189	-0.0187007	0.0134176	-0.00572766	0.00982762	-0.00208133	0.00653584	0.00653635	0.00921809	0.0232747	0.00875345	0.047629	0.0059547	0.0544993	0.0125016
207.6	0	0.00758686	-0.005853	0.00919825	-0.0201147	0.0111304	-0.0190523	0.0137001	-0.00616933	0.010118	-0.00250766	0.0066285	0.00592101	0.0092632	0.023086	0.00865404	0.047193	0.00593224	0.053899	0.0123168
207.8	0	0.00742453	-0.00546633	0.00927265	-0.0204133	0.0108501	-0.0191483	0.0133582	-0.00649299	0.0101697	-0.002115	0.00651969	0.00623368	0.0093337	0.0230103	0.00882099	0.047251	0.00563626	0.0540587	0.012284
208	0	0.00764493	-0.00641567	0.00911063	-0.0212503	0.0111056	-0.0192323	0.0133441	-0.00703633	0.0103858	-0.00306467	0.0069683	0.00542401	0.00918317	0.0219617	0.00898034	0.046363	0.00569194	0.0531793	0.0121315
208.2	0	0.00826702	-0.006796	0.00935237	-0.021571	0.0113497	-0.0195387	0.0135619	-0.007497	0.0104829	-0.00368467	0.00745113	0.00593533	0.00885401	0.0223953	0.00896603	0.045882	0.00604592	0.0528467	0.0122211
208.4	0	0.00794902	-0.00639933	0.0091592	-0.0211633	0.011369	-0.0199437	0.0134837	-0.00786133	0.00993947	-0.003424	0.00734187	0.006188	0.0089218	0.021773	0.00920422	0.046485	0.00583023	0.053876	0.0118125
208.6	0	0.00791304	-0.00618933	0.00925935	-0.0213343	0.011381	-0.0192487	0.0133816	-0.00748233	0.00954938	-0.002707	0.00722647	0.00662033	0.00878148	0.0221183	0.00929209	0.04728	0.00578373	0.0544433	0.0119889
208.8	0	0.0083646	-0.006786	0.00949644	-0.021008	0.0114024	-0.0192337	0.0133633	-0.00735833	0.00939906	-0.00312033	0.00741691	0.00598668	0.00907422	0.0221047	0.00938143	0.046972	0.00614222	0.05395	0.0118597
209	0	0.00848123	-0.00625566	0.00939923	-0.0205023	0.011453	-0.0188483	0.0133475	-0.00686933	0.00906017	-0.00289466	0.00720762	0.00622933	0.00931195	0.023403	0.00950345	0.047362	0.00623605	0.0540623	0.0122271
209.2	0	0.00822644	-0.00539967	0.00940114	-0.0200587	0.0113876	-0.0189257	0.0131241	-0.006768	0.00913201	-0.00226133	0.0070823	0.006275	0.00942846	0.0227553	0.00944362	0.047866	0.00594558	0.0542423	0.0122399
209.4	0	0.00838345	-0.00497234	0.00952519	-0.019765	0.0111647	-0.0178947	0.0133355	-0.006081	0.00927683	-0.00198466	0.00702906	0.00702067	0.00939572	0.0240877	0.00891169	0.04814	0.00610755	0.0542957	0.0123408
209.6	0	0.00824629	-0.005276	0.00925385	-0.019973	0.011189	-0.018504	0.0129699	-0.00699134	0.00930169	-0.00284134	0.00694218	0.006772	0.00942648	0.023938	0.00891461	0.047574	0.0059443	0.0536163	0.012051
209.8	0	0.00843517	-0.00517133	0.00930989	-0.0206227	0.0113389	-0.018664	0.0132122	-0.00668934	0.0096833	-0.00236567	0.0071941	0.007136	0.00919025	0.023938	0.00915203	0.048109	0.0060606	0.0539017	0.0123672
210	0	0.00854248	-0.004443	0.00964136	-0.0201183	0.0115272	-0.0189083	0.0132243	-0.006378	0.00973539	-0.00176033	0.00744039	0.00775533	0.00924616	0.023658	0.00939999	0.048929	0.00617772	0.0544823	0.0122577
210.2	0	0.00877651	-0.00478133	0.00987099	-0.020343	0.011196	-0.018385	0.01382	-0.006243	0.00978895	-0.00173467	0.00754325	0.00783833	0.00946275	0.0241423	0.00956756	0.049025	0.00638323	0.0545197	0.0123532
210.4	0	0.00832139	-0.00535866	0.00966605	-0.020666	0.0111516	-0.019186	0.0135098	-0.00698233	0.00947698	-0.00190066	0.00733418	0.00697601	0.00926287	0.0233793	0.00960173	0.048362	0.00610891	0.0545227	0.0125224
210.6	0	0.0083913	-0.00496133	0.00943318	-0.0204043	0.0114417	-0.0192087	0.0136884	-0.00587767	0.00969162	-0.001912	0.00754874	0.00705733	0.0093898	0.0233077	0.00967402	0.047983	0.00636146	0.055041	0.0127007
210.8	0	0.00826724	-0.00473265	0.00937568	-0.0194683	0.011366	-0.0186387	0.013655	-0.00583633	0.00972337	-0.00183532	0.00729423	0.007393	0.00967472	0.0231903	0.00967454	0.047754	0.00624663	0.055311	0.0127776
211	0	0.00827359	-0.00529233	0.00944932	-0.0202677	0.0113385	-0.0186987	0.0134138	-0.00645567	0.00991926	-0.00205933	0.0072467	0.00675033	0.00986115	0.0233967	0.00947494	0.047082	0.00623652	0.0548947	0.0129959
211.2	0	0.00816662	-0.005651	0.00906325	-0.0197263	0.0114027	-0.019388	0.0130431	-0.00619467	0.0102249	-0.002189	0.00738852	0.00644667	0.00992924	0.0231397	0.00930485	0.046112	0.00615552	0.0551403	0.012773
211.4	0	0.00904128	-0.00585701	0.00923775	-0.0203673	0.0117627	-0.0198903	0.0134039	-0.006111	0.0107901	-0.00279033	0.00801126	0.00610733	0.0102408	0.0227203	0.00961569	0.046242	0.00657126	0.0548837	0.0125496
211.6	0	0.00875522	-0.00542734	0.00924142	-0.020707	0.0112813	-0.0196497	0.0130734	-0.00645233	0.0108457	-0.00230733	0.00787776	0.00641933	0.00991292	0.0227597	0.0094448	0.04692	0.00637209	0.054595	0.012394
211.8	0	0.00880986	-0.005629	0.00899274	-0.0213873	0.0113291	-0.0198883	0.0129166	-0.00609133	0.0106523	-0.00263032	0.00780771	0.00608367	0.00983664	0.0224913	0.0091619	0.047017	0.00651811	0.0544537	0.012398
212	0	0.00864157	-0.00582933	0.00885183	-0.021207	0.0111949	-0.019702	0.0130014	-0.005726	0.0107046	-0.00249567	0.00774177	0.00628667	0.0094647	0.0222927	0.0092241	0.047518	0.00635755	0.0546167	0.0121389
212.2	0	0.00840846	-0.005491	0.00886004	-0.0218343	0.011384	-0.0195087	0.0124418	-0.00651033	0.0100681	-0.00297166	0.00732296	0.00588833	0.00915702	0.0219547	0.00926956	0.048322	0.00618085	0.0538507	0.0119424
212.4	0	0.00775149	-0.00511266	0.00872396	-0.0206993	0.0114133	-0.0186013	0.0118585	-0.00577533	0.00951236	-0.002792	0.00673702	0.006458	0.00882025	0.022534	0.00891904	0.048675	0.00588752	0.0544677	0.0121232
212.6	0	0.00800203	-0.006412	0.00893518	-0.020982	0.0116556	-0.0191533	0.01221	-0.00674833	0.00937894	-0.00364467	0.00680397	0.005713	0.00921934	0.0218663	0.00883577	0.048242	0.00610928	0.0545433	0.0120908
212.8	0	0.00807932	-0.00658233	0.00940481	-0.02094	0.0118622	-0.0197143	0.0123577	-0.00786766	0.00939443	-0.004262	0.00698367	0.00511633	0.00934621	0.022165	0.00903348	0.047511	0.00606821	0.053682	0.0121618
213	0	0.00772028	-0.00601201	0.00920426	-0.0209757	0.011783	-0.0195023	0.0120234	-0.00818534	0.00890335	-0.00422367	0.00700627	0.005133	0.00937446	0.022227	0.00841834	0.046877	0.00600273	0.0538033	0.0119767
213.2	0	0.00763826	-0.00659101	0.00935046	-0.0207877	0.0114215	-0.0197033	0.012654	-0.00791534	0.00925307	-0.00429134	0.00709024	0.00519666	0.00936596	0.022213	0.00853079	0.045837	0.00597463	0.0544203	0.0121902
213.4	0	0.00793274	-0.00718633	0.00966167	-0.0219263	0.0114561	-0.0206773	0.0128506	-0.00902	0.0096695	-0.00401767	0.00735114	0.004637	0.00970856	0.0217283	0.00874529	0.045143	0.00598357	0.0533973	0.0124255
213.6	0	0.00808735	-0.006758	0.0097671	-0.0219793	0.011722	-0.0208087	0.0127233	-0.00841401	0.00960601	-0.00406501	0.00743218	0.00456133	0.00920575	0.021984	0.00902225	0.044566	0.00602911	0.052669	0.0125404
213.8	0	0.0080425	-0.006805	0.00929645	-0.022233	0.0116147	-0.02004	0.0126976	-0.00826567	0.00965696	-0.00338133	0.0073546	0.00472867	0.00924476	0.0216487	0.00889971	0.044622	0.00605663	0.052908	0.0127979
214	0	0.00824756	-0.007487	0.00952453	-0.021943	0.0115312	-0.0206773	0.0133303	-0.00803368	0.0100503	-0.00310268	0.00724061	0.00478466	0.00907347	0.021355	0.00933468	0.045585	0.00612323	0.0532493	0.012904
214.2	0	0.00831926	-0.00676834	0.00955777	-0.0224027	0.0120273	-0.0204767	0.0132566	-0.00829767	0.00976816	-0.00301434	0.00698615	0.004783	0.00917078	0.0215246	0.00939187	0.046449	0.00609192	0.0528453	0.0128217
214.4	0	0.00859307	-0.00691699	0.00936813	-0.021861	0.0118763	-0.0199113	0.0133999	-0.00775699	0.0096822	-0.00315867	0.00713481	0.00469568	0.00923045	0.021225	0.00956841	0.046746	0.00632702	0.053163	0.0124974
214.6	0	0.00819779	-0.0069	0.00908511	-0.0213643	0.0116707	-0.0191463	0.0134672	-0.007735	0.00990343	-0.002706	0.00661172	0.005169	0.00928025	0.02182	0.0093332	0.04786	0.00607191	0.053712	0.0123398
214.8	0	0.00800432	-0.00681201	0.00930318	-0.0218103	0.0116859	-0.020218	0.0133467	-0.00796133	0.00979071	-0.00344133	0.00644327	0.0051	0.0092163	0.0220137	0.00935819	0.047633	0.00583784	0.0535583	0.0118608
215	0	0.00818636	-0.00725999	0.00927893	-0.0222673	0.0118438	-0.0203163	0.0131175	-0.00855966	0.00974835	-0.00407033	0.00660055	0.00460267	0.00947127	0.0213617	0.0095783	0.046705	0.00601503	0.0522163	0.0119695
215.2	0	0.00846265	-0.00686033	0.00946252	-0.021766	0.0117607	-0.0199703	0.013309	-0.008328	0.00984647	-0.00391267	0.00688781	0.00535367	0.00965111	0.0210217	0.00954517	0.04679	0.0062371	0.0527	0.0120899
215.4	0	0.00891425	-0.00655499	0.0098059	-0.021715	0.0119234	-0.0204647	0.0136465	-0.00841566	0.0101637	-0.003803	0.00720008	0.00532767	0.00960836	0.0216897	0.00983437	0.046511	0.00662059	0.0527137	0.0122613
215.6	0	0.00894207	-0.006381	0.0100744	-0.022429	0.0119138	-0.0209493	0.0139501	-0.00837866	0.00986069	-0.00409066	0.00741426	0.004999	0.00972159	0.0211037	0.0097474	0.045735	0.0066233	0.0527807	0.0121772
215.8	0	0.00911749	-0.00690967	0.00998233	-0.0217463	0.0119124	-0.02092	0.0143907	-0.00830466	0.010161	-0.004479	0.00785494	0.00499699	0.00971341	0.020588	0.010004	0.046169	0.00676056	0.0532203	0.0123106
216	0	0.00966761	-0.006805	0.0104758	-0.0218923	0.0122009	-0.0208923	0.0143416	-0.00832134	0.0104345	-0.00545701	0.00830878	0.00507933	0.00992688	0.021105	0.00992799	0.04624	0.00702703	0.0545293	0.0125194
216.2	0	0.0096285	-0.007449	0.0104765	-0.0227747	0.0122937	-0.021315	0.0140877	-0.00876834	0.0104531	-0.00550967	0.00832395	0.00414367	0.00993684	0.0210863	0.00948612	0.045666	0.00703307	0.053577	0.0124298
216.4	0	0.00888099	-0.00761533	0.0100784	-0.022999	0.012248	-0.02065	0.0136534	-0.00859834	0.0100636	-0.005615	0.00809152	0.00385166	0.00993116	0.0205983	0.00888993	0.046102	0.00653194	0.0542273	0.012193
216.6	0	0.00962847	-0.00734033	0.010418	-0.0227303	0.0123092	-0.0202857	0.0134358	-0.008715	0.0103742	-0.00538401	0.0084724	0.00425267	0.0102252	0.0209617	0.00942862	0.046612	0.00706325	0.054262	0.0124117
216.8	0	0.00932443	-0.00740134	0.0104852	-0.022722	0.0120949	-0.020186	0.0130727	-0.008443	0.00994432	-0.00479267	0.00813049	0.00425199	0.00999014	0.0212717	0.00922421	0.04641	0.00707962	0.0544633	0.0123983
217	0	0.00871514	-0.00666233	0.0102822	-0.0224647	0.0119872	-0.0197233	0.0130757	-0.00816833	0.00973256	-0.00453133	0.00767878	0.00435066	0.0098142	0.021581	0.00902891	0.046146	0.00677523	0.0541357	0.0119221
217.2	0	0.00932145	-0.00742234	0.0102269	-0.0223237	0.0120488	-0.0205967	0.0134409	-0.00848533	0.0100801	-0.00509334	0.00790949	0.00436967	0.0100196	0.0214317	0.00973813	0.045713	0.00704339	0.0541253	0.0121055
217.4	0	0.00943741	-0.00720834	0.0103724	-0.0223033	0.0119894	-0.0213	0.013519	-0.00912567	0.010508	-0.00552601	0.00766139	0.00448033	0.00965769	0.021741	0.00964768	0.045272	0.00704169	0.0536897	0.0125104
217.6	0	0.00865355	-0.00688967	0.00990839	-0.0218783	0.0120288	-0.0212133	0.013573	-0.00919933	0.00999902	-0.00545067	0.00721796	0.00486834	0.00935206	0.021992	0.00903255	0.045762	0.00651534	0.053969	0.0125514
217.8	0	0.00906541	-0.00670734	0.00989155	-0.0222437	0.0121332	-0.020975	0.0138079	-0.009427	0.0102598	-0.00558001	0.00742526	0.00474666	0.00937484	0.0223483	0.00922954	0.045956	0.00673341	0.0534537	0.0123472
218	0	0.0094123	-0.00620767	0.00977772	-0.0221497	0.0119282	-0.0211803	0.0137375	-0.00920467	0.0102473	-0.00479733	0.00747167	0.004672	0.00933918	0.0225037	0.00942425	0.046603	0.00697449	0.053513	0.0126837
218.2	0	0.00905425	-0.005684	0.00947824	-0.0219147	0.0116698	-0.020734	0.0136609	-0.00925	0.00999602	-0.00442633	0.00729335	0.00462033	0.00925659	0.0224377	0.00934992	0.047426	0.00675226	0.0541613	0.0126266
218.4	0	0.0093342	-0.00505733	0.00967715	-0.0219587	0.0118469	-0.0203913	0.0138027	-0.008683	0.00988366	-0.00405201	0.00746543	0.00488868	0.00952234	0.0219947	0.0097131	0.047978	0.00702772	0.0542987	0.0121672
218.6	0	0.00930702	-0.00591266	0.00959658	-0.022554	0.0115384	-0.021017	0.0134536	-0.00868733	0.00993094	-0.00372266	0.00749712	0.00432334	0.00945622	0.021876	0.00967735	0.046947	0.00706515	0.0542613	0.0119665
218.8	0	0.00915956	-0.006073	0.00997855	-0.0227523	0.0115652	-0.0212937	0.0132354	-0.008508	0.00986414	-0.00353166	0.00746128	0.00403734	0.00943836	0.021479	0.00947253	0.047411	0.00695742	0.0546033	0.012369
219	0	0.00913953	-0.00675832	0.0101804	-0.023053	0.0116269	-0.021236	0.0133272	-0.00836533	0.00982653	-0.00399367	0.00762329	0.00410233	0.00963827	0.021178	0.00941249	0.047288	0.0069692	0.0546033	0.0119763
219.2	0	0.00844769	-0.00715867	0.00982354	-0.023142	0.0115783	-0.0212807	0.0127254	-0.00844133	0.00967874	-0.00407666	0.00728576	0.00408533	0.00901721	0.02104	0.00905264	0.046556	0.00670015	0.0541563	0.0119508
219.4	0	0.00822077	-0.00765434	0.00994771	-0.0227563	0.0112157	-0.020419	0.0125957	-0.00828067	0.00950195	-0.00400133	0.00729829	0.00461099	0.008832	0.021627	0.0088823	0.046626	0.00632523	0.054298	0.0121943
219.6	0	0.00870847	-0.00708833	0.0100586	-0.0219673	0.0114683	-0.0197307	0.0130542	-0.00827833	0.00953878	-0.003843	0.00751908	0.00490567	0.0091259	0.021761	0.00904028	0.047544	0.0067056	0.054432	0.0122844
219.8	0	0.00872108	-0.00707866	0.00983572	-0.0221253	0.0115086	-0.0195433	0.0132406	-0.008398	0.00960535	-0.004222	0.00752165	0.005151	0.0091743	0.0214177	0.00902748	0.047424	0.00668104	0.054242	0.0121126
220	0	0.0089243	-0.00716734	0.00981197	-0.0220297	0.0114822	-0.01954	0.0136326	-0.00849534	0.00995303	-0.00418767	0.0074362	0.00485466	0.00921172	0.0213063	0.00899862	0.047313	0.00673001	0.0545193	0.0124493
220.2	0	0.00967002	-0.00679233	0.0103082	-0.0217167	0.011693	-0.0198217	0.0141049	-0.00791233	0.0101814	-0.00415134	0.0078685	0.004895	0.00990581	0.0224403	0.00945615	0.048614	0.00718819	0.0544173	0.0126528
220.4	0	0.00990894	-0.006832	0.0100646	-0.022284	0.011892	-0.020812	0.0142533	-0.008748	0.01025	-0.004608	0.00792407	0.00422767	0.0103457	0.0221823	0.00958286	0.048416	0.00737326	0.05364	0.0126445
220.6	0	0.0103367	-0.007271	0.0104504	-0.0227797	0.0121815	-0.021473	0.0143208	-0.00885033	0.0108034	-0.00506866	0.00833864	0.00375301	0.0104916	0.0213207	0.00989166	0.047122	0.00759592	0.0535873	0.0129386
220.8	0	0.010354	-0.00666467	0.0103833	-0.0226397	0.0122039	-0.0208847	0.0142829	-0.00815434	0.0108172	-0.00493867	0.00834895	0.00368334	0.0105751	0.0220147	0.00997723	0.047437	0.00762824	0.0538197	0.0130595
221	0	0.00991514	-0.00650433	0.0101362	-0.0223983	0.0123808	-0.0204917	0.013628	-0.008578	0.0102387	-0.00483167	0.00810775	0.00394267	0.0101388	0.0222573	0.0101938	0.047858	0.00736345	0.0538777	0.0128178
221.2	0	0.00990596	-0.00608566	0.0102494	-0.0226513	0.0126308	-0.0201757	0.0135963	-0.00898667	0.0103011	-0.004379	0.0081666	0.003428	0.00990842	0.021499	0.0102755	0.0472	0.00722837	0.0538167	0.0126441
221.4	0	0.00973123	-0.006127	0.0102983	-0.0234807	0.0127533	-0.0200333	0.0134426	-0.00887266	0.010363	-0.00494299	0.00807804	0.00333667	0.00960344	0.0210613	0.00999697	0.046951	0.00716705	0.0540937	0.0124855
221.6	0	0.00942306	-0.00571733	0.0100764	-0.0238853	0.0125332	-0.0198707	0.0132187	-0.00900099	0.0101505	-0.00508599	0.00776971	0.00338101	0.00948217	0.0214437	0.00997519	0.047692	0.00700722	0.053427	0.012277
221.8	0	0.0096311	-0.006123	0.0102036	-0.0237283	0.0123716	-0.0211627	0.0134067	-0.010482	0.0102248	-0.00515867	0.00794524	0.00279533	0.00971195	0.0206727	0.0102696	0.046936	0.00717437	0.0531537	0.0123417
222	0	0.00983043	-0.00674466	0.0104351	-0.0243203	0.0125869	-0.0217653	0.0138553	-0.0107137	0.0106284	-0.00565433	0.00805585	0.00250468	0.0102539	0.0200633	0.0100615	0.046004	0.0072862	0.0519297	0.0123591
222.2	0	0.00960284	-0.007701	0.0105149	-0.024827	0.0121412	-0.0222577	0.0138604	-0.0116333	0.0105835	-0.00623634	0.00789626	0.002673	0.0102753	0.01997	0.00964028	0.045901	0.00715077	0.0520953	0.0123596
222.4	0	0.00947851	-0.00775468	0.0104103	-0.024052	0.0119585	-0.0228043	0.01396	-0.0112957	0.0104947	-0.005976	0.00801655	0.00294566	0.0102109	0.0200893	0.00958226	0.045994	0.00699783	0.0516513	0.0125164
222.6	0	0.00925558	-0.00848534	0.0102445	-0.024436	0.0117767	-0.0230977	0.0136864	-0.011568	0.0103159	-0.00628534	0.00774008	0.00237433	0.00980019	0.0199637	0.00946735	0.045342	0.00680743	0.0520363	0.0124221
222.8	0	0.00901289	-0.00856533	0.0102863	-0.0249	0.0119627	-0.0226117	0.0136885	-0.0110137	0.0103809	-0.006111	0.00763742	0.00357634	0.00969152	0.0206117	0.00908544	0.045545	0.0066548	0.052686	0.0120775
223	0	0.00845086	-0.00772301	0.00966759	-0.0246187	0.0115637	-0.0229623	0.0133807	-0.0104743	0.0100863	-0.00536867	0.00764057	0.00388299	0.00893763	0.0209257	0.00883463	0.045896	0.0061976	0.0535483	0.0122197
223.2	0	0.00832711	-0.007202	0.00958667	-0.0239907	0.0118569	-0.0223377	0.0128861	-0.00927833	0.00996942	-0.00534833	0.00738005	0.00395267	0.00881786	0.0211617	0.00897818	0.046312	0.00603767	0.0538373	0.0121488
223.4	0	0.00879515	-0.00764199	0.0098594	-0.024014	0.0117232	-0.0225957	0.0129936	-0.00926133	0.0101018	-0.00549499	0.00755066	0.00346801	0.00895279	0.0214503	0.00925218	0.045769	0.00641734	0.0540793	0.0125421
223.6	0	0.00863082	-0.007047	0.00990134	-0.022961	0.0116941	-0.0219883	0.0133556	-0.00860333	0.01002	-0.00486667	0.00778786	0.00484267	0.00918069	0.0217857	0.00927053	0.046152	0.00628196	0.05462	0.0124801
223.8	0	0.00898781	-0.006983	0.00994741	-0.0228843	0.0115666	-0.022549	0.0130224	-0.00908267	0.00996502	-0.00529367	0.00782754	0.00352967	0.00894249	0.021474	0.00953477	0.04613	0.00652112	0.053834	0.0126185
224	0	0.00993265	-0.00734067	0.0105776	-0.0230203	0.0117815	-0.0221467	0.0133711	-0.00931233	0.0104241	-0.00559034	0.00815705	0.003868	0.00956564	0.0213427	0.0100728	0.046804	0.00718315	0.0538163	0.0127489
224.2	0	0.00973343	-0.00751733	0.010281	-0.0231997	0.0114669	-0.021725	0.0136866	-0.00986667	0.0101891	-0.00519901	0.00823736	0.00415499	0.00951045	0.0214667	0.00977028	0.046836	0.0071042	0.0538517	0.0130446
224.4	0	0.00948113	-0.00670467	0.0100295	-0.0233493	0.011844	-0.0211727	0.0135495	-0.0100127	0.0101769	-0.00458634	0.00789794	0.004534	0.00968723	0.020659	0.00966958	0.047666	0.00682745	0.0540507	0.0125159
224.6	0	0.00953815	-0.00720267	0.0101726	-0.023729	0.0120005	-0.0214723	0.0133887	-0.0102117	0.0102815	-0.00517367	0.00787006	0.004126	0.00969326	0.0204027	0.00961616	0.04783	0.0068736	0.053631	0.0123932
224.8	0	0.00937996	-0.00697767	0.00997823	-0.0234277	0.0121085	-0.021143	0.0134753	-0.01004	0.0105603	-0.004898	0.00783505	0.004902	0.00978503	0.0200843	0.00958454	0.047717	0.00673693	0.0538503	0.0123107
225	0	0.00909479	-0.00773733	0.00986559	-0.0233687	0.0121232	-0.021305	0.0131059	-0.00981867	0.0106924	-0.004704	0.00792371	0.00416899	0.009538	0.0204123	0.00917611	0.046779	0.00660594	0.053356	0.0123327
225.2	0	0.00970976	-0.00717833	0.0102375	-0.023294	0.0122239	-0.0221353	0.0130126	-0.00945666	0.0110559	-0.00532699	0.00831562	0.00438934	0.00972529	0.0200917	0.00961318	0.046341	0.00703463	0.0534393	0.0123325
225.4	0	0.00948507	-0.00803266	0.0102583	-0.0231723	0.0119814	-0.0222457	0.0128674	-0.00936333	0.0108749	-0.00561766	0.0083709	0.004347	0.00946467	0.021081	0.00969324	0.046187	0.00695903	0.0535167	0.0120541
225.6	0	0.00934203	-0.00785867	0.0100985	-0.0232993	0.0116617	-0.0224287	0.0129289	-0.00926834	0.0108177	-0.005271	0.00827772	0.003854	0.00926252	0.0208097	0.00974389	0.045596	0.00679368	0.0534887	0.0121591
225.8	0	0.00956699	-0.007719	0.0104241	-0.0236867	0.0116229	-0.0225277	0.0130539	-0.00932566	0.0105696	-0.00507533	0.00832653	0.00347901	0.00929316	0.0213913	0.00991724	0.045237	0.00691742	0.0535647	0.0124521
226	0	0.00922301	-0.007276	0.0101857	-0.023975	0.0115588	-0.023099	0.0133789	-0.009358	0.0102654	-0.005035	0.00794607	0.004	0.00946704	0.02137	0.00989662	0.045843	0.00659163	0.054369	0.0122342
226.2	0	0.0091437	-0.00707867	0.0102328	-0.02363	0.0115577	-0.022509	0.0137813	-0.00896534	0.0101182	-0.00429533	0.00772618	0.00414233	0.00940151	0.021912	0.00982487	0.045896	0.00657337	0.0546047	0.012178
226.4	0	0.00948681	-0.006632	0.01028	-0.0232047	0.0116396	-0.0215753	0.0139252	-0.00867033	0.0102796	-0.00421533	0.00794103	0.00433867	0.00930943	0.022039	0.00998885	0.046243	0.00684951	0.0550883	0.0129617
226.6	0	0.00969337	-0.00666	0.0104843	-0.0235863	0.0120091	-0.0218463	0.0134782	-0.00898133	0.0102785	-0.00449567	0.00793774	0.003936	0.00948997	0.0223943	0.0100045	0.046024	0.00701559	0.0546807	0.0131918
226.8	0	0.00937936	-0.00674034	0.0100776	-0.0235817	0.0120775	-0.0214717	0.0137201	-0.00908134	0.0102583	-0.00447567	0.00777535	0.004326	0.00943678	0.022494	0.00967047	0.04639	0.00683076	0.0548683	0.0128703
227	0	0.00992292	-0.006433	0.0103423	-0.0238293	0.0121655	-0.021327	0.0135895	-0.00894	0.0104099	-0.00517433	0.00808302	0.00402133	0.00963201	0.0225653	0.00974648	0.046128	0.00724186	0.0549003	0.0132171
227.2	0	0.0100278	-0.006799	0.010112	-0.023988	0.0125259	-0.0216197	0.0134966	-0.00914167	0.0104674	-0.00574733	0.00822644	0.00354399	0.00976813	0.021439	0.00989756	0.04631	0.0073039	0.054874	0.013017
227.4	0	0.0103596	-0.006887	0.0103992	-0.024277	0.0127804	-0.022449	0.01367	-0.00970567	0.0104216	-0.00522433	0.00844209	0.00346734	0.0100148	0.0215583	0.00992645	0.046047	0.0074962	0.0546247	0.0128298
227.6	0	0.0105685	-0.00658534	0.0104544	-0.023838	0.0129315	-0.022315	0.0141758	-0.00966967	0.0108002	-0.00499967	0.00867314	0.00417667	0.0101125	0.0213573	0.0100139	0.046709	0.00771716	0.0550937	0.0130681
227.8	0	0.011032	-0.00688467	0.0108716	-0.0236353	0.0132921	-0.021964	0.0139362	-0.00934533	0.0108503	-0.00499834	0.00885106	0.00442067	0.0103427	0.0209563	0.0102646	0.047252	0.00797783	0.055132	0.0131332
228	0	0.0107048	-0.00733899	0.0106718	-0.023455	0.0134337	-0.0219313	0.0139651	-0.00995966	0.0105922	-0.00537433	0.0085939	0.00422034	0.00997815	0.020617	0.0102121	0.047121	0.00783218	0.0545213	0.0127901
228.2	0	0.0107659	-0.00723866	0.0109534	-0.02317	0.0132895	-0.021384	0.0140775	-0.00990833	0.0106921	-0.00446767	0.00856848	0.00439267	0.0101411	0.021802	0.0102327	0.047066	0.00786799	0.0552033	0.0130865
228.4	0	0.0103416	-0.00777001	0.0107619	-0.023346	0.0131956	-0.0225057	0.0137269	-0.00964233	0.0107052	-0.005989	0.00820773	0.00409967	0.0100997	0.0206127	0.0098688	0.046679	0.00759589	0.0547167	0.0128481
228.6	0	0.0103027	-0.00847934	0.0106328	-0.0233243	0.0133264	-0.022598	0.0138312	-0.0103973	0.0106902	-0.006608	0.00821942	0.00345232	0.0100462	0.0205383	0.00981376	0.046263	0.00758233	0.0542723	0.0123614
228.8	0	0.00972453	-0.00843066	0.0103417	-0.022681	0.0128675	-0.0228773	0.0141055	-0.00998333	0.0107875	-0.006699	0.00792684	0.003261	0.00969706	0.0208127	0.00951652	0.04619	0.00720923	0.053568	0.0122692
229	0	0.0100799	-0.00788065	0.0109135	-0.0221573	0.0126229	-0.0218616	0.014118	-0.00963966	0.0108993	-0.00591732	0.00808693	0.00345968	0.0100644	0.02093	0.00980791	0.046655	0.00733772	0.0541013	0.0125227
229.2	0	0.00961205	-0.00771067	0.0104035	-0.0226663	0.0125242	-0.0221413	0.0137167	-0.00963033	0.0106345	-0.00663867	0.00801991	0.00369	0.00985658	0.0203857	0.00938997	0.04693	0.00697152	0.0535187	0.0121136
229.4	0	0.00975963	-0.00727267	0.010483	-0.022793	0.0125714	-0.020647	0.0142271	-0.00990367	0.01056	-0.00543333	0.00802914	0.00357401	0.0101236	0.021412	0.00950949	0.04741	0.00707607	0.053861	0.0122288
229.6	0	0.00941869	-0.007054	0.0104168	-0.0227437	0.0123537	-0.020392	0.013999	-0.00948599	0.0101709	-0.00547433	0.00791813	0.003976	0.0100239	0.0210317	0.00920905	0.047738	0.00677934	0.0539173	0.0121521
229.8	0	0.00956872	-0.00684067	0.0104552	-0.0230167	0.0123999	-0.020344	0.0138442	-0.010057	0.0102319	-0.00613933	0.00797382	0.00402366	0.00995677	0.021458	0.00952778	0.04703	0.00682543	0.0545517	0.0121674
230	0	0.00953629	-0.007643	0.0100809	-0.0235867	0.0124984	-0.0208787	0.0140862	-0.0103067	0.0107075	-0.00614534	0.0081017	0.00363567	0.00981644	0.021309	0.0095351	0.04615	0.0068101	0.0536353	0.0123283
230.2	0	0.00940569	-0.008159	0.0101681	-0.0234287	0.012243	-0.0215093	0.0138732	-0.0104443	0.0107513	-0.00649934	0.00804966	0.00307533	0.00962825	0.0208443	0.0094942	0.045836	0.00669369	0.0530823	0.0123769
230.4	0	0.00943665	-0.00832333	0.0101276	-0.0230437	0.0119334	-0.0217113	0.0132779	-0.010251	0.010957	-0.00650933	0.00826901	0.003313	0.00948289	0.0201023	0.00954283	0.045801	0.00673466	0.0527777	0.0123903
230.6	0	0.00913978	-0.00863433	0.00986446	-0.024126	0.0117136	-0.022353	0.0131109	-0.010356	0.0108032	-0.00632133	0.00779319	0.00250533	0.00956385	0.0202563	0.00940536	0.045826	0.00651344	0.0525383	0.0122965
230.8	0	0.00942636	-0.00813667	0.00984758	-0.0239213	0.0116812	-0.0223533	0.0130634	-0.00981533	0.0106034	-0.00562	0.00822708	0.00255567	0.00979352	0.0200887	0.00951796	0.046691	0.00679939	0.053242	0.0128901
231	0	0.00920678	-0.007658	0.00979228	-0.023536	0.0116523	-0.022534	0.0129585	-0.00997766	0.0100784	-0.00585999	0.00800371	0.00301534	0.00968746	0.019688	0.00929521	0.047456	0.00668589	0.0539247	0.0125895
231.2	0	0.0096066	-0.00815	0.0101171	-0.0242387	0.0118873	-0.0225647	0.0133737	-0.0102783	0.0103198	-0.00598801	0.00810062	0.00287433	0.0101854	0.0202637	0.00965467	0.046754	0.00698241	0.0537837	0.0127861
231.4	0	0.00906101	-0.00737	0.00992549	-0.0245257	0.0119075	-0.0223743	0.0133507	-0.010671	0.00985252	-0.00615367	0.00769202	0.00324367	0.00977506	0.0204767	0.00963527	0.04667	0.00654779	0.0543287	0.0123743
231.6	0	0.00955859	-0.006827	0.0103333	-0.0238077	0.0120195	-0.0217903	0.0137234	-0.009978	0.010472	-0.005463	0.00818712	0.004087	0.00983136	0.0212807	0.0096001	0.047089	0.0069434	0.0557293	0.0127603
231.8	0	0.00927389	-0.00732833	0.010245	-0.0244613	0.0121311	-0.0221947	0.0137205	-0.0107067	0.0104341	-0.00579366	0.00783907	0.00351301	0.00986144	0.020682	0.00930121	0.046714	0.00671711	0.0544197	0.0122712
232	0	0.00937274	-0.007504	0.0104532	-0.02448	0.0119463	-0.023133	0.0136817	-0.0115733	0.0104559	-0.00585899	0.00798146	0.003438	0.0101045	0.020822	0.00952296	0.045591	0.00675713	0.0541013	0.0123474
232.2	0	0.00906137	-0.006731	0.00989818	-0.0238307	0.0117717	-0.0224813	0.0134598	-0.0109663	0.0101851	-0.00489666	0.00791363	0.00396933	0.00979796	0.020833	0.00912271	0.046643	0.00651633	0.0548753	0.0123447
232.4	0	0.00971313	-0.007961	0.010225	-0.024637	0.0121575	-0.0234477	0.0137245	-0.0114673	0.0107683	-0.00563166	0.00841878	0.00287934	0.0101533	0.020584	0.00922918	0.046538	0.00698178	0.0541413	0.0126624
232.6	0	0.00973296	-0.00729533	0.010243	-0.024331	0.0121653	-0.0232147	0.0135463	-0.0115093	0.0104919	-0.005727	0.00828293	0.00285401	0.0103581	0.0201883	0.00966166	0.046434	0.00699842	0.0534527	0.0121547
232.8	0	0.00982088	-0.00795033	0.0102872	-0.0239783	0.0124007	-0.023138	0.0135742	-0.0113293	0.010633	-0.00625033	0.00838778	0.00294333	0.010223	0.019874	0.00980493	0.045877	0.00701167	0.0535827	0.0123044
233	0	0.00953259	-0.00803034	0.00990119	-0.0239127	0.0124265	-0.022704	0.0133313	-0.0106717	0.0106494	-0.00656	0.00826849	0.00240366	0.00976352	0.019807	0.00931622	0.04653	0.00677971	0.053758	0.0123093
233.2	0	0.0101461	-0.00792534	0.0105565	-0.024443	0.0129279	-0.023389	0.0135346	-0.0108237	0.0110628	-0.00735733	0.00851414	0.00249501	0.00972157	0.0197143	0.0100834	0.045803	0.00724165	0.0533967	0.0121582
233.4	0	0.0105061	-0.006765	0.0105773	-0.0237597	0.0130843	-0.0230217	0.0137642	-0.0100753	0.011101	-0.00692966	0.0088766	0.00318467	0.00990793	0.0201617	0.0102769	0.045801	0.00746828	0.053966	0.0124812
233.6	0	0.010571	-0.00816366	0.0105954	-0.0238783	0.013273	-0.0234127	0.0137841	-0.010815	0.0109989	-0.00696833	0.00888815	0.002796	0.00974606	0.019796	0.0102103	0.04552	0.00751743	0.0536647	0.0127317
233.8	0	0.0110207	-0.007816	0.0107555	-0.0245767	0.0132157	-0.0232587	0.0141725	-0.010335	0.0111088	-0.00657166	0.00920988	0.00289567	0.0101761	0.020172	0.0104257	0.045722	0.00783058	0.0540493	0.0129057
234	0	0.0113129	-0.00778367	0.0112341	-0.0252983	0.0136585	-0.0232457	0.0144182	-0.010364	0.0112329	-0.00590334	0.00924352	0.00348967	0.0104024	0.0201773	0.0105554	0.045616	0.00813386	0.0535003	0.0128463
234.2	0	0.0111791	-0.00711233	0.0111595	-0.024698	0.0134567	-0.02248	0.0143613	-0.010123	0.0110315	-0.005289	0.00913037	0.00382467	0.0103911	0.0207867	0.0100823	0.046655	0.00806677	0.0543563	0.0132442
234.4	0	0.0106752	-0.00842567	0.011069	-0.0254293	0.0132922	-0.02323	0.0140196	-0.010703	0.0108319	-0.00552933	0.00875309	0.00365033	0.0101994	0.019888	0.00999671	0.046415	0.00774772	0.0536217	0.012961
234.6	0	0.01121	-0.00808167	0.0113368	-0.026069	0.0131781	-0.0234277	0.0143824	-0.010656	0.0111683	-0.00624367	0.00906401	0.00352766	0.0104967	0.019518	0.0103915	0.04599	0.00814865	0.053424	0.0130477
234.8	0	0.0106346	-0.007691	0.0114091	-0.0256623	0.0129997	-0.023247	0.0139551	-0.0116603	0.0109977	-0.00618	0.00860785	0.003592	0.0099056	0.019468	0.00996653	0.046198	0.00781529	0.0532753	0.0125921
235	0	0.0104663	-0.00807567	0.010807	-0.025786	0.0126465	-0.0233153	0.0136291	-0.0120273	0.0107666	-0.00683467	0.00862484	0.00299466	0.00989331	0.019145	0.0101734	0.045801	0.00757425	0.0533163	0.012655
235.2	0	0.0102094	-0.00892901	0.0107517	-0.026371	0.0125494	-0.0237817	0.013901	-0.012252	0.0106926	-0.00789934	0.00843376	0.002398	0.00976449	0.0187997	0.0100051	0.045075	0.00727244	0.0520247	0.0123764
235.4	0	0.0103819	-0.00828632	0.0107766	-0.0258337	0.0124263	-0.0232693	0.0140793	-0.0123157	0.01067	-0.00807999	0.0083169	0.00185767	0.00972742	0.0191957	0.00988798	0.044596	0.00745692	0.0521597	0.0123512
235.6	0	0.0100756	-0.008458	0.0106216	-0.0257903	0.0125513	-0.0234007	0.0136649	-0.0124293	0.0106769	-0.00855999	0.00817476	0.001553	0.00973668	0.019229	0.00961273	0.044608	0.00718209	0.05218	0.0126154
235.8	0	0.0100376	-0.009159	0.0102434	-0.0261247	0.0123593	-0.024046	0.0135406	-0.0120673	0.0105352	-0.00913234	0.00810457	0.00168099	0.00995946	0.0192276	0.0095908	0.044628	0.00716789	0.0521653	0.0128373
236	0	0.0103112	-0.008461	0.0108613	-0.0255787	0.0123542	-0.023752	0.0139621	-0.011582	0.0108266	-0.00852866	0.00818278	0.00217433	0.0101468	0.020441	0.00983896	0.045036	0.00737478	0.0526857	0.0126918
236.2	0	0.0107311	-0.009241	0.0110726	-0.025736	0.0125004	-0.024147	0.0138338	-0.011946	0.0111008	-0.00867699	0.00859747	0.001943	0.0105159	0.019527	0.0100529	0.044955	0.00773834	0.0526677	0.01288
236.4	0	0.0109368	-0.009531	0.011342	-0.026151	0.012541	-0.0244777	0.0139964	-0.0117687	0.011054	-0.00804067	0.00885381	0.002198	0.0107445	0.0194083	0.0102572	0.044828	0.00785179	0.052497	0.0132316
236.6	0	0.0107414	-0.00972433	0.0113994	-0.025893	0.0125368	-0.024717	0.0140963	-0.011707	0.0108332	-0.007908	0.00873073	0.00199967	0.0105366	0.0195317	0.0102806	0.044502	0.00779184	0.0522833	0.0131229
236.8	0	0.0110684	-0.00983534	0.011645	-0.025786	0.0127636	-0.0243057	0.0144579	-0.0119393	0.0111282	-0.00756467	0.0089535	0.00197533	0.0106887	0.0194387	0.0106629	0.043525	0.00800229	0.0518523	0.0129704
237	0	0.0107826	-0.0107843	0.011319	-0.0265687	0.0128407	-0.0252223	0.0141272	-0.0126957	0.010822	-0.008047	0.00879332	0.00114301	0.0105588	0.0179947	0.0102692	0.043539	0.00776725	0.050863	0.012852
237.2	0	0.0107425	-0.009847	0.0111514	-0.0258777	0.0127773	-0.0245987	0.0143269	-0.0123637	0.0107707	-0.00667	0.00871174	0.002266	0.0107621	0.0189343	0.0103654	0.043526	0.00775235	0.051719	0.0129505
237.4	0	0.0102339	-0.00966666	0.0109046	-0.0257023	0.012688	-0.0240887	0.0138403	-0.012575	0.0107243	-0.007147	0.00829378	0.00262967	0.0101583	0.0190593	0.0103132	0.043996	0.00744582	0.052503	0.0125003
237.6	0	0.0105845	-0.00923566	0.0109358	-0.025797	0.0126305	-0.023841	0.0139761	-0.0128173	0.0108784	-0.006985	0.00843743	0.00316134	0.0104919	0.0196347	0.0103652	0.044835	0.00768462	0.052823	0.0128505
237.8	0	0.0103321	-0.00913766	0.010981	-0.026111	0.0127851	-0.02464	0.013823	-0.0125597	0.010672	-0.00683733	0.00854413	0.00266167	0.0102094	0.0192683	0.00997787	0.045313	0.00757033	0.052607	0.0126955
238	0	0.0104884	-0.00851767	0.010929	-0.0253143	0.0125826	-0.0235283	0.0142064	-0.011872	0.010698	-0.006712	0.00868468	0.003256	0.0101198	0.020092	0.0100331	0.045944	0.00785824	0.0532533	0.0128095
238.2	0	0.0105096	-0.00901067	0.0111375	-0.0260083	0.0126257	-0.0245023	0.0137045	-0.0126763	0.0107181	-0.00804101	0.00892102	0.00189667	0.00984836	0.019438	0.00993235	0.045843	0.00792995	0.0530973	0.0129069
238.4	0	0.0105178	-0.00906933	0.0110071	-0.025818	0.0124756	-0.0247657	0.0140475	-0.0127503	0.0107965	-0.00803733	0.00903011	0.00152133	0.0102742	0.019427	0.00984793	0.045685	0.00773239	0.052418	0.0126092
238.6	0	0.0104392	-0.009057	0.0110752	-0.0261123	0.0128363	-0.024142	0.014101	-0.012414	0.0108432	-0.00786934	0.00936599	0.00170899	0.00966039	0.0188603	0.00985999	0.045208	0.00766607	0.0518367	0.0125171
238.8	0	0.0108591	-0.00878267	0.011312	-0.0254193	0.0127784	-0.023516	0.0140094	-0.0124897	0.0109807	-0.00842	0.00931309	0.00152	0.00978249	0.0189927	0.0102806	0.045063	0.00790466	0.0520317	0.0126755
239	0	0.0105883	-0.008471	0.0111555	-0.025775	0.012922	-0.0235643	0.0140207	-0.0123913	0.0109563	-0.00858466	0.00921493	0.00196034	0.00971921	0.019102	0.0102488	0.045144	0.00769109	0.0520453	0.0129455
239.2	0	0.0103323	-0.008643	0.0109967	-0.0260773	0.0128488	-0.02388	0.0141609	-0.012757	0.0108817	-0.009001	0.00881402	0.00153933	0.00922749	0.0184927	0.0102865	0.04397	0.00741435	0.050825	0.0125765
239.4	0	0.0103487	-0.008556	0.0107779	-0.026593	0.0127581	-0.0236767	0.014068	-0.012842	0.0106366	-0.00854833	0.00883723	0.00151934	0.00918161	0.018537	0.0100463	0.04391	0.00742953	0.050798	0.0135085
239.6	0	0.0107442	-0.00833334	0.0109565	-0.0262207	0.0127698	-0.0242613	0.0142308	-0.0127887	0.0107124	-0.008741	0.00890077	0.00167233	0.00974309	0.019125	0.010141	0.044502	0.00769096	0.0517453	0.0133609
239.8	0	0.0104296	-0.00879167	0.0106495	-0.02685	0.0125185	-0.024805	0.0141652	-0.0132173	0.0108594	-0.00840033	0.0086261	0.001743	0.00978555	0.018656	0.00986079	0.044636	0.00750786	0.051666	0.0133575
240	0	0.0107051	-0.009467	0.0107457	-0.0268587	0.0125996	-0.0255927	0.0142254	-0.013492	0.0107318	-0.008505	0.00888161	0.00127666	0.00985084	0.0183707	0.00997789	0.043967	0.00765943	0.0515677	0.0135382
240.2	0	0.0109127	-0.009535	0.0106971	-0.026937	0.0126871	-0.0252453	0.0140674	-0.0134927	0.0107757	-0.008136	0.0091921	0.00168899	0.0104563	0.018458	0.0100674	0.044765	0.00792247	0.0519696	0.0136617
240.4	0	0.011242	-0.00979866	0.0110833	-0.027098	0.013024	-0.0255513	0.0141308	-0.0134617	0.0112614	-0.009142	0.0093424	0.001545	0.0108826	0.0186847	0.010413	0.045091	0.00818399	0.0521567	0.0135669
240.6	0	0.0107721	-0.010536	0.0106901	-0.0273847	0.0126966	-0.0256627	0.0140378	-0.013713	0.0109184	-0.00893733	0.00921339	0.00125767	0.010737	0.01828	0.010043	0.044604	0.00793557	0.0519577	0.0135188
240.8	0	0.0109475	-0.00991466	0.0110004	-0.0266123	0.0130028	-0.0254373	0.0142346	-0.013101	0.0107808	-0.00861833	0.00953165	0.00179767	0.0104802	0.0188657	0.0101851	0.044721	0.00807829	0.0524857	0.0135585
241	0	0.0112428	-0.009809	0.0112104	-0.02732	0.0129809	-0.0252387	0.0143181	-0.0130963	0.0114024	-0.00889033	0.0096333	0.00146033	0.0106806	0.0184513	0.0104831	0.044324	0.0082547	0.052353	0.0133299
241.2	0	0.0112105	-0.00929666	0.0112684	-0.026832	0.0130183	-0.024389	0.0144745	-0.0122217	0.0110437	-0.00833566	0.00943837	0.00140101	0.0106852	0.0196577	0.0107625	0.044565	0.00817045	0.0528367	0.0130625
241.4	0	0.0110592	-0.00893332	0.0110681	-0.0263953	0.0127513	-0.0239537	0.0144847	-0.01143	0.0107221	-0.00785533	0.00947353	0.00169268	0.0103225	0.0194967	0.010645	0.044677	0.00806208	0.0528967	0.0127285
241.6	0	0.0113712	-0.00832401	0.0113168	-0.026083	0.0127126	-0.023694	0.014362	-0.0113467	0.0110864	-0.00763167	0.00952416	0.00149833	0.0104781	0.0198677	0.010986	0.044842	0.00830029	0.0525283	0.012892
241.8	0	0.0115518	-0.00874467	0.0112944	-0.0268043	0.0125972	-0.0240137	0.0146654	-0.0115907	0.0111681	-0.007774	0.00956015	0.000518665	0.0109461	0.0195893	0.0111164	0.044939	0.00839642	0.052094	0.0132171
242	0	0.0111439	-0.00895666	0.0110108	-0.026025	0.0126358	-0.0236167	0.0143035	-0.011431	0.0108738	-0.00730833	0.00925525	0.000810005	0.0107666	0.0194523	0.0105891	0.045047	0.00816541	0.0525877	0.0130662
242.2	0	0.0109851	-0.009402	0.0111323	-0.0264363	0.0125577	-0.023775	0.0142058	-0.0122093	0.011018	-0.00742	0.00929397	0.000954673	0.0106006	0.01909	0.00998833	0.045323	0.00808927	0.0521947	0.0131599
242.4	0	0.011306	-0.00965933	0.0111786	-0.026545	0.0129097	-0.024525	0.0143495	-0.0123823	0.0113407	-0.00730699	0.00943609	0.000302337	0.0106608	0.0186283	0.0101877	0.044958	0.00829069	0.051933	0.0133197
242.6	0	0.0112406	-0.00928867	0.0110462	-0.0264533	0.0131502	-0.0236423	0.0142255	-0.0121577	0.0116551	-0.007302	0.00940723	0.000935666	0.0105265	0.0183163	0.0102218	0.045068	0.00819554	0.0519997	0.013244
242.8	0	0.011139	-0.00858533	0.0107653	-0.0258177	0.013304	-0.0230207	0.0139414	-0.0114163	0.0116525	-0.00716567	0.00947042	0.00172234	0.0103967	0.0191063	0.0101338	0.045055	0.00811506	0.0524677	0.013128
243	0	0.0115404	-0.00886	0.0112119	-0.0264917	0.0133488	-0.0237097	0.0141813	-0.0118907	0.0116522	-0.007969	0.00967175	0.00136834	0.0105697	0.018972	0.0103243	0.045096	0.00832563	0.0520133	0.0133567
243.2	0	0.0117772	-0.00913366	0.0109678	-0.025894	0.0134522	-0.024018	0.0145268	-0.011958	0.0120237	-0.00809367	0.00959719	0.00126866	0.010768	0.0185087	0.0107816	0.044776	0.00842482	0.0523253	0.013461
243.4	0	0.0119498	-0.00933967	0.0113355	-0.026306	0.0138235	-0.023698	0.0144646	-0.0127363	0.0120047	-0.007678	0.00963712	0.00132634	0.0110366	0.0186077	0.0107696	0.044652	0.00855461	0.0519297	0.0135678
243.6	0	0.011698	-0.01003	0.011213	-0.0265317	0.013622	-0.02408	0.0147422	-0.0126313	0.0116179	-0.00758634	0.00948737	0.00096266	0.0108728	0.018652	0.0105081	0.044671	0.00833542	0.0523253	0.0134033
243.8	0	0.0117322	-0.010971	0.0114855	-0.027402	0.0134909	-0.0246887	0.0146658	-0.013206	0.011266	-0.00787533	0.00932507	0.000866331	0.010897	0.018031	0.0105407	0.044477	0.00836301	0.0519827	0.0134626
244	0	0.0121482	-0.0102937	0.011537	-0.0269817	0.0135666	-0.024937	0.0144783	-0.0134233	0.0116843	-0.00732867	0.00962574	0.000553332	0.0111469	0.018088	0.0110994	0.044615	0.00864617	0.051955	0.0137957
244.2	0	0.0123587	-0.0100137	0.0119195	-0.027668	0.0138832	-0.025111	0.0144146	-0.0132087	0.011489	-0.00776867	0.00977574	0.000511333	0.0111975	0.017632	0.0110529	0.044483	0.00882583	0.0511843	0.0141562
244.4	0	0.0119778	-0.00986434	0.0116884	-0.0269637	0.0136363	-0.0256893	0.0142737	-0.012958	0.0111595	-0.00827767	0.00960611	0.00155066	0.0109086	0.0180463	0.0108412	0.044674	0.00854707	0.051728	0.0136944
244.6	0	0.0121458	-0.0106387	0.0118382	-0.0277183	0.01376	-0.0264753	0.014472	-0.0136987	0.0111194	-0.00960133	0.0097616	0.000897668	0.0109109	0.0175623	0.0111079	0.044079	0.00866459	0.050994	0.013853
244.8	0	0.0123534	-0.00986134	0.011807	-0.027177	0.0140147	-0.025788	0.0146478	-0.014109	0.0115642	-0.009146	0.00984088	0.000497334	0.0108373	0.0174767	0.0110712	0.044278	0.00882556	0.0513247	0.0140935
245	0	0.0116574	-0.0101057	0.011526	-0.0268203	0.0140164	-0.0250363	0.0146907	-0.013608	0.011083	-0.00901233	0.0093024	0.00145	0.0103605	0.0181213	0.0104455	0.044475	0.00832278	0.0519697	0.0135385
245.2	0	0.0118395	-0.0104163	0.0115619	-0.0272647	0.0139996	-0.0250543	0.0148036	-0.013998	0.0113263	-0.009375	0.00949215	0.00129	0.0104465	0.018555	0.0107131	0.043895	0.00844281	0.05218	0.0132348
245.4	0	0.0122098	-0.0100713	0.0116786	-0.0269833	0.0137622	-0.0241233	0.0150695	-0.0139623	0.0117123	-0.00914233	0.00972632	0.000975333	0.0106645	0.0184777	0.0109752	0.044583	0.00874677	0.0524663	0.0137565
245.6	0	0.0123784	-0.00928	0.0119229	-0.026351	0.0140717	-0.02369	0.0147502	-0.013674	0.0118504	-0.00826167	0.0100432	0.00145367	0.0108685	0.019093	0.0108594	0.045018	0.00887185	0.0531687	0.0138217
245.8	0	0.0124888	-0.0103847	0.0119517	-0.0266637	0.0138122	-0.0242663	0.0146923	-0.0139177	0.0117614	-0.009541	0.0103208	0.001227	0.0111943	0.01934	0.0110598	0.0451	0.00893003	0.0525697	0.0137072
246	0	0.0126161	-0.0100233	0.0120246	-0.0265303	0.0136202	-0.0233763	0.014658	-0.0137667	0.0116688	-0.00899633	0.0104782	0.000920676	0.0113371	0.0194007	0.0113044	0.045579	0.00909788	0.0523243	0.0136272
246.2	0	0.0126007	-0.009524	0.011693	-0.0257967	0.0135407	-0.023137	0.0148661	-0.0134653	0.0116148	-0.00817133	0.0103278	0.000823334	0.0113064	0.0196397	0.0112676	0.046552	0.00904832	0.0526953	0.0138576
246.4	0	0.0122624	-0.00958867	0.0115766	-0.0264507	0.0136081	-0.024096	0.0148993	-0.0134137	0.0113025	-0.00851167	0.0100222	0.000478998	0.0110482	0.0199223	0.0111013	0.046152	0.00878522	0.0524907	0.0134895
246.6	0	0.0122167	-0.009524	0.0112609	-0.0263587	0.0134965	-0.0245223	0.01511	-0.0138517	0.0111783	-0.00876233	0.00967157	0.000298001	0.0111311	0.0196827	0.0111929	0.046141	0.00875125	0.052157	0.0133171
246.8	0	0.0116659	-0.009146	0.0110654	-0.0266997	0.0134908	-0.0247257	0.014792	-0.014091	0.0110245	-0.00842666	0.0092506	0.000263333	0.0107114	0.0189217	0.0108492	0.045689	0.00839985	0.0520033	0.0129611
247	0	0.0111943	-0.00937866	0.0109664	-0.0266797	0.0133606	-0.025736	0.0149175	-0.0142233	0.0110276	-0.00897633	0.00898135	-0.000208996	0.0104981	0.0186897	0.0104742	0.045186	0.00801623	0.0520007	0.0129187
247.2	0	0.010886	-0.00977834	0.0110344	-0.027382	0.0131998	-0.025764	0.0146904	-0.0144827	0.010895	-0.00899833	0.00897345	0.000115663	0.0101425	0.0179917	0.0104841	0.044652	0.0078237	0.0522553	0.0127379
247.4	0	0.0111147	-0.009549	0.0111737	-0.0273663	0.0129093	-0.02528	0.0145866	-0.0143977	0.011151	-0.00908968	0.00914623	0.000223331	0.0103794	0.0176593	0.0106135	0.044294	0.00796612	0.0522657	0.013017
247.6	0	0.010876	-0.009349	0.0108961	-0.0274393	0.0126536	-0.0249837	0.0143661	-0.0137467	0.0111722	-0.00871533	0.00905271	0.000241995	0.0101938	0.0176323	0.010316	0.044733	0.00779187	0.0524503	0.013193
247.8	0	0.0110984	-0.009066	0.0108042	-0.0267927	0.0127219	-0.024297	0.0145288	-0.0131293	0.0112696	-0.007852	0.00922006	0.00108333	0.0103576	0.0187287	0.0105038	0.045487	0.00792346	0.0527293	0.0133849
248	0	0.0113932	-0.00865201	0.0107802	-0.0272107	0.0128904	-0.0244827	0.0143206	-0.0133333	0.011309	-0.00783033	0.00935802	0.00134566	0.0103711	0.0194353	0.0106377	0.045409	0.00814009	0.0525823	0.0134341
248.2	0	0.0111133	-0.008096	0.0106801	-0.0266567	0.0127441	-0.0245617	0.0140057	-0.0126783	0.0113633	-0.00840833	0.0090476	0.00119734	0.0104608	0.020037	0.0103764	0.045992	0.00794589	0.0525383	0.01352
248.4	0	0.0116305	-0.00869967	0.0108283	-0.0268937	0.0135581	-0.0249883	0.0144452	-0.013377	0.0113084	-0.008099	0.00944313	0.000929996	0.0106524	0.01996	0.0107265	0.046006	0.00843943	0.052993	0.0136599
248.6	0	0.0120119	-0.00939033	0.011391	-0.026735	0.0135683	-0.0255197	0.0144661	-0.01316	0.0113843	-0.00806366	0.00962769	0.00110233	0.0108135	0.020001	0.0109324	0.045596	0.00868767	0.0532113	0.0137412
248.8	0	0.0121802	-0.00933133	0.0114027	-0.027169	0.0134919	-0.0253563	0.0145685	-0.0128127	0.0115829	-0.00857734	0.00961597	0.00110433	0.0109809	0.0201513	0.0108724	0.045627	0.00873307	0.0538113	0.0137236
249	0	0.0122246	-0.00978633	0.0115061	-0.0273327	0.0135118	-0.0255527	0.0144887	-0.0127457	0.0115347	-0.00883466	0.00976583	0.000945672	0.011116	0.0191873	0.0112515	0.045681	0.00875247	0.0536317	0.0137385
249.2	0	0.0124772	-0.009869	0.0117486	-0.0271737	0.0136141	-0.02573	0.0147179	-0.0130513	0.0114833	-0.00851633	0.00987671	0.00087367	0.0111281	0.0191657	0.0111196	0.045049	0.00891237	0.0533087	0.0137762
249.4	0	0.0117619	-0.00936367	0.0113505	-0.0262977	0.0128921	-0.0252967	0.0142545	-0.0123	0.0114346	-0.008444	0.00933226	0.00121833	0.0108914	0.0188823	0.0106428	0.045541	0.00836611	0.0524143	0.0137007
249.6	0	0.0117314	-0.00882566	0.0112295	-0.02671	0.0129866	-0.0249603	0.0144985	-0.0126973	0.0115763	-0.00910367	0.00943857	0.000573009	0.0111265	0.018497	0.0107742	0.0458923	0.00837295	0.0518517	0.0134624
249.8	0	0.0115642	-0.00871201	0.0114175	-0.0266097	0.0130302	-0.025546	0.014296	-0.013018	0.0116148	-0.00878734	0.00926719	0.000509322	0.0109058	0.0179973	0.010539	0.045672	0.00826845	0.051672	0.0135087
250	0	0.0112283	-0.00859933	0.0112921	-0.026279	0.0130281	-0.0250853	0.0144269	-0.012754	0.0114657	-0.00895366	0.00883934	0.00116234	0.0108173	0.0182523	0.0102333	0.0453943	0.00807712	0.0519243	0.01344
250.2	0	0.0109887	-0.00846267	0.010834	-0.0269667	0.0129065	-0.0249213	0.0144872	-0.0128763	0.0112824	-0.00948667	0.00893622	0.00112633	0.0108015	0.0185167	0.0102645	0.045371	0.00798707	0.0515393	0.0132949
250.4	0	0.0110297	-0.00834566	0.0110302	-0.02745	0.0132578	-0.0245377	0.0144116	-0.0124387	0.0112093	-0.009688	0.00917134	0.001207	0.0105935	0.0187883	0.0100627	0.0450993	0.00790245	0.05253	0.0128822
250.6	0	0.0103653	-0.00858666	0.0105048	-0.0266547	0.0130897	-0.024343	0.0139345	-0.0119087	0.0108318	-0.00894367	0.00870093	0.00213167	0.0100414	0.0194313	0.00982425	0.0455507	0.00746593	0.0532927	0.0128245
250.8	0	0.0103297	-0.00883634	0.0106189	-0.026901	0.0129687	-0.024569	0.0139993	-0.012274	0.0106033	-0.00912834	0.00882313	0.00127433	0.0100597	0.0190743	0.0102241	0.0451987	0.00743198	0.0528693	0.012781
251	0	0.0105172	-0.00928733	0.0106059	-0.0271277	0.0127773	-0.025062	0.0137156	-0.0126897	0.0107116	-0.00957366	0.00909384	0.000967003	0.010104	0.0182923	0.0100195	0.0454587	0.0075335	0.052317	0.0129126
251.2	0	0.0109335	-0.00993467	0.0110892	-0.0271717	0.0130988	-0.0254147	0.0138236	-0.0126067	0.0112031	-0.009369	0.00909324	0.00072366	0.010152	0.0182193	0.0102746	0.0452823	0.00776882	0.052791	0.0128503
251.4	0	0.0112632	-0.0101893	0.0111099	-0.027114	0.0132245	-0.0257357	0.0141375	-0.0133973	0.0111634	-0.00924134	0.00913348	0.000962667	0.0104257	0.0181747	0.0105427	0.045375	0.00808848	0.0519233	0.0132083
251.6	0	0.0112694	-0.00997067	0.0115295	-0.027689	0.0132176	-0.026145	0.0142078	-0.014351	0.0111133	-0.00980501	0.00916858	0.000692658	0.0105577	0.0181363	0.0105151	0.0447187	0.00805756	0.051831	0.0134214
251.8	0	0.0115522	-0.0100737	0.0115742	-0.0271937	0.0134629	-0.0260943	0.0145871	-0.014652	0.011051	-0.0101813	0.00933806	0.000887327	0.0107864	0.0182443	0.0105045	0.0448287	0.00824848	0.051503	0.0134931
252	0	0.0117534	-0.00986533	0.0119776	-0.02739	0.0137248	-0.0258313	0.0150238	-0.014437	0.0113133	-0.009607	0.00933794	0.000765666	0.0108456	0.0188283	0.0106273	0.044676	0.00838867	0.0521817	0.0134045
252.2	0	0.0117069	-0.00989433	0.0118826	-0.027298	0.013614	-0.0259227	0.0146794	-0.014505	0.0112291	-0.00957466	0.00917078	0.00081934	0.0110144	0.0186127	0.0106657	0.045333	0.00837197	0.052311	0.0134399
252.4	0	0.0116681	-0.00993367	0.0119105	-0.0276013	0.0134925	-0.025922	0.0147237	-0.0141407	0.0112649	-0.00929767	0.00925893	0.000409998	0.011027	0.0184723	0.0108461	0.045019	0.00833545	0.0523657	0.013446
252.6	0	0.0122313	-0.0107773	0.0116846	-0.0285497	0.0135335	-0.0260517	0.0148717	-0.014375	0.0115863	-0.00927233	0.00956156	-0.000941664	0.0113603	0.017968	0.0111278	0.0449503	0.00873741	0.051443	0.0133724
252.8	0	0.0122717	-0.011003	0.0118929	-0.0292873	0.0133988	-0.0262437	0.0146791	-0.0136077	0.0120766	-0.00905033	0.00966705	-0.000698999	0.0113491	0.0183477	0.0113548	0.045163	0.00876919	0.0521203	0.0133446
253	0	0.0121546	-0.0108623	0.011581	-0.0292107	0.0133747	-0.026107	0.0145482	-0.0137553	0.0118025	-0.00899367	0.00968713	-0.000492997	0.0113073	0.018197	0.0114768	0.0448043	0.00866506	0.0518103	0.0133944
253.2	0	0.0125746	-0.010493	0.0117795	-0.0290147	0.0135159	-0.025149	0.0150592	-0.01436	0.0120741	-0.008687	0.0100222	-5.76675e-05	0.0115289	0.0181833	0.0118396	0.044793	0.00897494	0.052024	0.0137176
253.4	0	0.0120808	-0.0109043	0.0117771	-0.0291783	0.0134074	-0.025819	0.0146774	-0.0146547	0.0119056	-0.00948867	0.00955903	-0.000477672	0.011148	0.0181503	0.0115866	0.0444643	0.00860067	0.0519493	0.0133487
253.6	0	0.011983	-0.010612	0.0119852	-0.0286407	0.0134612	-0.0258073	0.014709	-0.0142737	0.0117893	-0.00926533	0.00967837	0.000689	0.0109384	0.018378	0.0114097	0.0450563	0.00851016	0.052561	0.0132158
253.8	0	0.0116612	-0.0105093	0.0116022	-0.0286487	0.013523	-0.0261237	0.0145338	-0.014679	0.0113569	-0.009338	0.00936987	0.000207998	0.0107449	0.0182003	0.0111199	0.044919	0.0082982	0.0520893	0.0131739
254	0	0.0117826	-0.0103297	0.0116347	-0.0289517	0.0136492	-0.0263963	0.0145631	-0.0149237	0.0116004	-0.00960934	0.009586	-1.36718e-05	0.0109791	0.0181167	0.0109643	0.0451097	0.00841726	0.051981	0.0131503
254.2	0	0.0116111	-0.010445	0.011497	-0.0291067	0.0136686	-0.0277837	0.0144383	-0.0147003	0.0112865	-0.00970134	0.00958922	-0.000412673	0.0108164	0.0185747	0.0105184	0.0447843	0.00826404	0.0509833	0.0130609
254.4	0	0.0118734	-0.0101403	0.0115015	-0.02974	0.0136744	-0.0277463	0.0144285	-0.0148413	0.0115365	-0.00920034	0.00966418	8.32975e-06	0.0108921	0.0187267	0.0106363	0.0448297	0.00844373	0.0514487	0.0132918
254.6	0	0.0122806	-0.010309	0.0118091	-0.0299783	0.0136698	-0.027417	0.0146918	-0.015142	0.0118834	-0.00955833	0.00976175	-0.00055667	0.0112903	0.0182817	0.0109159	0.0448423	0.00879074	0.0513543	0.0134335
254.8	0	0.0127873	-0.009646	0.0122053	-0.0289547	0.0136819	-0.0264787	0.0152589	-0.0148643	0.0122742	-0.00853566	0.0101902	-6.63325e-05	0.0115025	0.0184293	0.011002	0.0448827	0.00912797	0.0514076	0.0137196
255	0	0.0130437	-0.010345	0.0128043	-0.0288997	0.0135448	-0.0260977	0.0154077	-0.0152417	0.0123495	-0.00837167	0.0101092	6.13332e-05	0.0116015	0.0184963	0.0111739	0.0452307	0.0093066	0.0518493	0.0141973
255.2	0	0.012536	-0.010428	0.012641	-0.0287287	0.0133607	-0.0261347	0.0148985	-0.0147513	0.0121772	-0.008645	0.00966337	-0.00011234	0.0112335	0.0173003	0.0110654	0.045625	0.00900932	0.0526873	0.0141529
255.4	0	0.0126819	-0.0107103	0.0124093	-0.0281923	0.0132704	-0.0260567	0.0150954	-0.014578	0.0120585	-0.009002	0.00989222	9.19998e-05	0.0113064	0.0174513	0.0111185	0.0459083	0.00915493	0.052329	0.0141236
255.6	0	0.0119622	-0.01038	0.0120547	-0.0281243	0.013257	-0.0262647	0.0146182	-0.0143057	0.0116275	-0.009587	0.00954382	0.000178337	0.0105188	0.0172733	0.010743	0.0455393	0.00866049	0.0521037	0.0140526
255.8	0	0.0118745	-0.0108903	0.0120545	-0.02911	0.0135507	-0.0261237	0.0144254	-0.014607	0.0115675	-0.0103437	0.00933677	0.000168666	0.0103743	0.0173907	0.0107049	0.0456707	0.00863198	0.05262	0.0140182
256	0	0.0113462	-0.0110127	0.0115726	-0.0293973	0.0136835	-0.026259	0.0141471	-0.0143547	0.01131	-0.0110903	0.00903963	-0.000896662	0.00978853	0.0168603	0.0106143	0.045026	0.00826802	0.0517127	0.0133601
256.2	0	0.0118317	-0.010551	0.0119305	-0.029874	0.0137196	-0.0259233	0.014708	-0.014973	0.0113747	-0.010868	0.0094365	-0.000767998	0.0100141	0.017261	0.0108167	0.0445427	0.00853272	0.0513557	0.0134869
256.4	0	0.0117326	-0.0114553	0.0120224	-0.0301537	0.0138693	-0.0265777	0.0148136	-0.0158117	0.0114935	-0.01147	0.00931283	-0.002032	0.00992806	0.0165903	0.0106396	0.0441967	0.0084609	0.05065	0.013341
256.6	0	0.0117468	-0.0111567	0.0122642	-0.0298377	0.0138814	-0.026246	0.0148286	-0.0154733	0.0115091	-0.0105537	0.00927995	-0.00161999	0.0101286	0.0170557	0.010604	0.0448407	0.00849635	0.0511203	0.0133154
256.8	0	0.0113862	-0.010578	0.0118135	-0.0295417	0.0135343	-0.026376	0.0145713	-0.015615	0.0108752	-0.0107543	0.00906021	-0.00145133	0.0101924	0.0168263	0.0106733	0.04399	0.00819505	0.05074	0.0129405
257	0	0.0116685	-0.01031	0.0119031	-0.028719	0.0134292	-0.0264323	0.0148084	-0.0148733	0.0109191	-0.0100593	0.00942005	-0.000668332	0.0106052	0.0176653	0.0106844	0.044823	0.0083845	0.05141	0.0133591
257.2	0	0.0115357	-0.0108267	0.0117069	-0.028609	0.0132181	-0.026178	0.0144508	-0.01501	0.0106971	-0.010598	0.00927791	-0.001213	0.0106514	0.0180107	0.0106706	0.044784	0.00836959	0.051613	0.013309
257.4	0	0.0113764	-0.00922767	0.0118069	-0.0278233	0.0130314	-0.025033	0.0141402	-0.0143633	0.010671	-0.009824	0.00927604	-0.000267997	0.0108985	0.0186297	0.0104376	0.0451877	0.00827762	0.0522947	0.0135228
257.6	0	0.0122827	-0.0103277	0.0120314	-0.0283017	0.0133579	-0.025709	0.0148098	-0.0146833	0.0110476	-0.0104127	0.00979447	-0.000543006	0.0111576	0.018397	0.0107567	0.0445897	0.0087775	0.0517677	0.0140001
257.8	0	0.0124894	-0.011412	0.0123115	-0.028006	0.0133852	-0.0258473	0.0149146	-0.015007	0.0115523	-0.0105837	0.0101082	-0.000929333	0.0111505	0.0180163	0.0107673	0.0454877	0.0089602	0.0519377	0.0145386
258	0	0.0127798	-0.0112523	0.0124352	-0.0288387	0.0134605	-0.0267433	0.0149371	-0.015663	0.0117643	-0.010777	0.0101552	-0.00131699	0.0113411	0.017313	0.0110018	0.044444	0.00918317	0.0517543	0.0147897
258.2	0	0.0128549	-0.0115057	0.0124633	-0.0288537	0.0133888	-0.0275233	0.015588	-0.0159863	0.0121848	-0.0111033	0.0103988	-0.00157333	0.0112262	0.0163393	0.0109307	0.0442907	0.00925233	0.051025	0.0147081
258.4	0	0.0132044	-0.0118577	0.0125842	-0.02862	0.0137102	-0.0279373	0.0159256	-0.015618	0.0122918	-0.0114393	0.0104963	-0.00141734	0.0114317	0.016057	0.0113065	0.0441247	0.00949858	0.0515773	0.0147855
258.6	0	0.0126221	-0.0116927	0.0122079	-0.029113	0.0134636	-0.0283433	0.0152668	-0.0162613	0.0120258	-0.0121393	0.0101878	-0.00204034	0.0113315	0.015327	0.0112568	0.0434523	0.00919465	0.0508277	0.0144364
258.8	0	0.0126095	-0.010644	0.0120387	-0.029103	0.0133011	-0.0283277	0.0153896	-0.016069	0.0117033	-0.0121487	0.0100505	-0.001632	0.0112353	0.0154417	0.0111964	0.0434793	0.00910919	0.0509803	0.0138953
259	0	0.0130778	-0.0110577	0.0122061	-0.02862	0.013639	-0.0275033	0.0156265	-0.0161843	0.0118215	-0.012495	0.0104131	-0.001589	0.0114499	0.015811	0.011389	0.0435803	0.00941299	0.050999	0.0137044
259.2	0	0.0125673	-0.01051	0.0119985	-0.028591	0.0136486	-0.0270917	0.014779	-0.0161643	0.0116595	-0.0116947	0.00988992	-0.00109033	0.011391	0.016586	0.0112713	0.0436637	0.00900755	0.051654	0.0137064
259.4	0	0.0125796	-0.0109857	0.0119701	-0.029861	0.0136551	-0.0272953	0.0145494	-0.0168563	0.0118998	-0.0116523	0.0100117	-0.00167599	0.0109289	0.016371	0.0113475	0.0435513	0.00898004	0.051169	0.0136044
259.6	0	0.0125896	-0.010439	0.0118513	-0.0290813	0.0137843	-0.0267467	0.0146173	-0.0159883	0.0120216	-0.0106347	0.00986467	-0.00109233	0.0109471	0.017602	0.0112914	0.0442407	0.00896672	0.0521197	0.013753
259.8	0	0.0123969	-0.011175	0.0119857	-0.0300043	0.0139899	-0.0272703	0.014512	-0.015771	0.0122506	-0.0108497	0.00965615	-0.001667	0.011009	0.0173763	0.0112873	0.0437373	0.00887397	0.0516897	0.0139811
260	0	0.0116075	-0.0103727	0.0116791	-0.0302547	0.0137933	-0.0275683	0.014138	-0.0155103	0.011818	-0.0106283	0.00923117	-0.00102434	0.0107048	0.0177153	0.011035	0.044319	0.00832999	0.051666	0.0137091
260.2	0	0.0119753	-0.0109063	0.0117879	-0.0300987	0.0137844	-0.0271813	0.0145902	-0.0151273	0.0118794	-0.0105203	0.00961844	-0.000708997	0.0107682	0.017805	0.0110637	0.0444803	0.00853821	0.0514497	0.0136285
260.4	0	0.0119798	-0.0111477	0.011905	-0.0297653	0.0136153	-0.027409	0.0144201	-0.0147613	0.0117627	-0.010599	0.00948658	-0.000913002	0.010984	0.01764	0.0109445	0.0441647	0.0085792	0.0513623	0.0136161
260.6	0	0.0121474	-0.011539	0.0120432	-0.0304877	0.0134482	-0.0279147	0.0146554	-0.0152867	0.0116559	-0.0109177	0.00966968	-0.000928	0.011053	0.0170053	0.011227	0.0438523	0.00869531	0.050522	0.0136233
260.8	0	0.0125848	-0.011443	0.012206	-0.030566	0.0136512	-0.02828	0.0148935	-0.016103	0.0117567	-0.0113227	0.0100575	-0.001461	0.0110825	0.016564	0.0111991	0.0437977	0.00900429	0.0498167	0.0138638
261	0	0.0130422	-0.0116687	0.0123507	-0.030629	0.0136038	-0.02804	0.0151316	-0.016126	0.0123889	-0.0111753	0.0101673	-0.00216067	0.0113622	0.016241	0.0113533	0.043523	0.00934655	0.0497347	0.0140629
261.2	0	0.0129163	-0.011837	0.0125567	-0.031149	0.0139277	-0.028895	0.0149197	-0.0167467	0.0121576	-0.0121923	0.010025	-0.00299901	0.0114065	0.0154507	0.0113992	0.0425823	0.00925423	0.0491257	0.0143012
261.4	0	0.0126413	-0.011809	0.0124266	-0.0314567	0.0139112	-0.0284127	0.0151169	-0.016698	0.0116802	-0.0121583	0.0100266	-0.00272933	0.0113019	0.016348	0.011353	0.043324	0.0091462	0.0492033	0.0141845
261.6	0	0.012693	-0.012527	0.0124387	-0.031051	0.0138611	-0.028405	0.0148425	-0.0169913	0.0118059	-0.012636	0.0102249	-0.003308	0.0113897	0.0161557	0.0112702	0.0430407	0.00913802	0.049571	0.0140444
261.8	0	0.0126729	-0.012903	0.0124444	-0.0309377	0.0139483	-0.0284603	0.014663	-0.0168737	0.0118528	-0.0126127	0.0100693	-0.002891	0.0115336	0.0163337	0.0115038	0.0425373	0.00910116	0.0498097	0.0139861
262	0	0.0119958	-0.0131373	0.0121976	-0.0312143	0.0138297	-0.028399	0.0142441	-0.0167623	0.0114281	-0.0128823	0.00983847	-0.00222867	0.0110909	0.0162523	0.0109193	0.0429407	0.00861611	0.0501397	0.0137317
262.2	0	0.0122342	-0.013011	0.0121034	-0.030698	0.0137214	-0.0282463	0.0142564	-0.0158663	0.0115356	-0.0124983	0.00999107	-0.002114	0.0111552	0.0164453	0.0110325	0.0436523	0.0088078	0.0504157	0.0136575
262.4	0	0.0122323	-0.012076	0.0119904	-0.030058	0.0134824	-0.0286143	0.0143466	-0.015966	0.0116431	-0.0124293	0.0100829	-0.00141866	0.0112465	0.0156397	0.0110321	0.0434587	0.00872919	0.0506767	0.013574
262.6	0	0.0123678	-0.0113337	0.0122081	-0.0300187	0.0138213	-0.0285793	0.0143636	-0.016388	0.0116116	-0.0121883	0.00993736	-0.000670329	0.01134	0.015287	0.0107499	0.0435503	0.00881324	0.0505777	0.0135301
262.8	0	0.0120712	-0.010776	0.0118531	-0.0293037	0.0133718	-0.0280053	0.0143549	-0.0154607	0.0112887	-0.0113747	0.00985069	-0.000149667	0.0113749	0.016146	0.0104993	0.0443523	0.00862276	0.0514043	0.0134007
263	0	0.0124016	-0.0104787	0.0119808	-0.0286943	0.013677	-0.027917	0.0146281	-0.0154787	0.0115616	-0.0107797	0.0100303	-0.000308663	0.0113636	0.0163517	0.0108174	0.0441763	0.00888003	0.051546	0.0135213
263.2	0	0.0127374	-0.0112337	0.0120972	-0.0290437	0.0139095	-0.0280367	0.0149533	-0.0167243	0.0117265	-0.011351	0.0102178	-0.000398338	0.011648	0.0156487	0.0110657	0.0437927	0.00911775	0.050783	0.0135249
263.4	0	0.0128512	-0.0117913	0.0122329	-0.0291483	0.0141413	-0.028306	0.0151162	-0.0165783	0.0120347	-0.011528	0.0101614	-0.001143	0.0116921	0.015566	0.0111561	0.0435347	0.00920948	0.0503633	0.0136145
263.6	0	0.012542	-0.011212	0.0118127	-0.0290097	0.0137504	-0.0277353	0.0150849	-0.0156487	0.0117831	-0.01077	0.0100028	-0.00134767	0.0115162	0.0167217	0.0111202	0.0437	0.00906548	0.0508957	0.0135725
263.8	0	0.0130624	-0.011602	0.0121382	-0.029197	0.0143099	-0.0277463	0.015064	-0.015891	0.0121915	-0.011728	0.0102741	-0.00192599	0.0115164	0.0160857	0.0114217	0.0433643	0.00938203	0.0508177	0.0137621
264	0	0.0128725	-0.011983	0.0120245	-0.0293547	0.0141459	-0.0284663	0.0147357	-0.0162503	0.0120845	-0.012205	0.010186	-0.00223933	0.0113894	0.0162667	0.0114652	0.0433627	0.00922139	0.0506133	0.0138568
264.2	0	0.0127852	-0.0112347	0.0123013	-0.0298527	0.0142133	-0.027894	0.0144043	-0.0151757	0.0119126	-0.0115063	0.0101315	-0.00197434	0.0112964	0.017065	0.0113149	0.0442623	0.00909328	0.0510913	0.0138764
264.4	0	0.0125085	-0.0111963	0.0121389	-0.0297563	0.0141338	-0.027282	0.0140776	-0.0154347	0.0117282	-0.0116067	0.00984063	-0.00205899	0.0112386	0.0174857	0.0110836	0.0442613	0.00888064	0.0510073	0.0140575
264.6	0	0.0129281	-0.011457	0.0126252	-0.029436	0.0142863	-0.0274867	0.0146133	-0.015529	0.012209	-0.0117943	0.0101703	-0.002427	0.01135	0.0168563	0.0113331	0.0444593	0.00916779	0.0513587	0.014141
264.8	0	0.0124344	-0.0119563	0.0123224	-0.029985	0.0139579	-0.0281007	0.0145805	-0.0164277	0.0119864	-0.0121597	0.00988531	-0.00296766	0.0111833	0.0168733	0.0110005	0.0443113	0.0088259	0.051023	0.0136957
265	0	0.0122728	-0.0120233	0.0123439	-0.0303787	0.0136813	-0.0276617	0.0148388	-0.01672	0.0119348	-0.0121547	0.00972369	-0.00378267	0.0111255	0.0160457	0.0108432	0.0434627	0.00872054	0.0507757	0.0132599
265.2	0	0.0121321	-0.011479	0.0118879	-0.0297447	0.0134878	-0.0277567	0.014921	-0.017076	0.0120615	-0.01241	0.00965839	-0.00371567	0.0110253	0.016329	0.0109287	0.0430883	0.00867146	0.0512377	0.013404
265.4	0	0.0126745	-0.0113647	0.0122101	-0.029929	0.0137605	-0.027482	0.0152599	-0.0168277	0.0121426	-0.0120697	0.0102138	-0.00319233	0.0113277	0.0165227	0.0111381	0.043349	0.00906356	0.0515967	0.0135565
265.6	0	0.0127773	-0.012233	0.0120071	-0.030321	0.0141443	-0.027432	0.0152473	-0.017005	0.0120442	-0.0125453	0.0101966	-0.00273901	0.0113854	0.0170103	0.0113635	0.04322	0.00915127	0.0511	0.013609
265.8	0	0.0129865	-0.0114183	0.0121534	-0.030097	0.0140763	-0.0269387	0.015547	-0.0167163	0.0119856	-0.0116687	0.0102507	-0.00231699	0.0116301	0.017087	0.0116215	0.043438	0.0093183	0.0512933	0.0138531
266	0	0.0132404	-0.0111887	0.0123419	-0.0295027	0.0142768	-0.0265987	0.0151637	-0.0161163	0.011873	-0.0123113	0.0103994	-0.001353	0.0117107	0.01777	0.0117913	0.0441147	0.00946537	0.0514817	0.0140226
266.2	0	0.0133115	-0.0116263	0.0123567	-0.0292117	0.0142179	-0.0262223	0.0154312	-0.015841	0.0120443	-0.0125477	0.0104195	-0.00165767	0.0116657	0.0174243	0.0115911	0.04471	0.00950249	0.051546	0.0141105
266.4	0	0.0130025	-0.0121207	0.0122996	-0.0296453	0.0141831	-0.027547	0.0151426	-0.0164097	0.01206	-0.01335	0.0100766	-0.00195567	0.0112978	0.0163687	0.0116053	0.0447033	0.00925866	0.0506583	0.0140169
266.6	0	0.013214	-0.0112527	0.0126483	-0.029822	0.0139853	-0.0275197	0.0149106	-0.0163933	0.0121324	-0.0140163	0.0102064	-0.00196	0.011355	0.0159277	0.0114978	0.045005	0.00939814	0.0504597	0.0142871
266.8	0	0.013576	-0.0114613	0.0130096	-0.0299753	0.014386	-0.027865	0.0147495	-0.01617	0.0123242	-0.0139303	0.0106111	-0.001543	0.011481	0.0161517	0.0117346	0.0451463	0.00965809	0.0506067	0.0144807
267	0	0.0136417	-0.0118107	0.0128958	-0.0308377	0.0144446	-0.0288547	0.0152659	-0.0172437	0.0124899	-0.0135317	0.0108026	-0.00156534	0.0117734	0.015362	0.0115508	0.0449203	0.00973338	0.0503813	0.014741
267.2	0	0.0137481	-0.012151	0.0131978	-0.0312403	0.0144911	-0.029132	0.0153821	-0.017295	0.012403	-0.0135073	0.01096	-0.001518	0.0119733	0.0158707	0.0117762	0.0441013	0.00983233	0.0499393	0.014478
267.4	0	0.0139405	-0.0123537	0.0132065	-0.030881	0.0144295	-0.0289323	0.015559	-0.0174113	0.0125173	-0.013787	0.0111653	-0.001936	0.0120436	0.015963	0.0118037	0.043215	0.00997741	0.0499663	0.0144199
267.6	0	0.0132841	-0.013366	0.0128636	-0.0312463	0.0145109	-0.0299803	0.0155189	-0.018283	0.0122045	-0.0137713	0.0107517	-0.002484	0.0116927	0.015241	0.0115428	0.0427477	0.00952704	0.0495757	0.0141879
267.8	0	0.0125869	-0.0131523	0.0123853	-0.031312	0.0138666	-0.0296647	0.0154039	-0.0180637	0.0120232	-0.0135567	0.010198	-0.00284967	0.0111878	0.0154017	0.0110656	0.0426273	0.00899428	0.049209	0.0137863
268	0	0.0126508	-0.013622	0.0124552	-0.0313603	0.0141334	-0.029412	0.0150685	-0.0179353	0.0120614	-0.013876	0.0101366	-0.00321134	0.0111806	0.015374	0.0114106	0.0424727	0.00903713	0.0488267	0.0136926
268.2	0	0.0128346	-0.013653	0.0124804	-0.0319663	0.0141558	-0.0299773	0.0148255	-0.0188543	0.0121539	-0.0137127	0.0100533	-0.00312333	0.0111546	0.0144343	0.0113176	0.042403	0.00922774	0.0490213	0.0138489
268.4	0	0.0124652	-0.01336	0.0122573	-0.0322527	0.013901	-0.0294923	0.0147481	-0.0187027	0.0120398	-0.01299	0.00972716	-0.00291367	0.0110048	0.0148843	0.0110464	0.0427597	0.00892191	0.0492763	0.0136311
268.6	0	0.0122846	-0.012898	0.011947	-0.0320453	0.0135184	-0.029446	0.0145047	-0.0182877	0.0120722	-0.0127663	0.00975383	-0.00275467	0.0110474	0.0151783	0.0107794	0.0431447	0.00879131	0.0496183	0.0135231
268.8	0	0.0127301	-0.0135323	0.0121511	-0.0320603	0.0140617	-0.0296533	0.0148483	-0.0190693	0.0121377	-0.0136943	0.0102189	-0.00279467	0.0114655	0.0146777	0.0109563	0.04297	0.00914378	0.0496503	0.0138719
269	0	0.0126575	-0.0122597	0.0121436	-0.0309653	0.0137015	-0.0292573	0.0148233	-0.0180077	0.0120287	-0.0131173	0.0100511	-0.00228	0.0112084	0.015536	0.0109093	0.0439887	0.00911368	0.05058	0.0139428
269.2	0	0.0125848	-0.011845	0.0120284	-0.0304667	0.013623	-0.028311	0.0149018	-0.016973	0.0120106	-0.012632	0.0102872	-0.00181167	0.0110801	0.0167307	0.0110456	0.0441193	0.00902033	0.0509613	0.0138404
269.4	0	0.0132213	-0.0115573	0.0124313	-0.030047	0.0139135	-0.02836	0.015005	-0.0167753	0.0122434	-0.012597	0.0108623	-0.00180734	0.0115476	0.0166197	0.0114524	0.0443767	0.00951016	0.0515833	0.0140712
269.6	0	0.0133041	-0.0114693	0.012815	-0.0301183	0.01372	-0.0278207	0.0150296	-0.016977	0.0123515	-0.0124883	0.0108368	-0.001518	0.0115739	0.0167237	0.0116323	0.0439377	0.00959046	0.051179	0.0141427
269.8	0	0.0131764	-0.0108883	0.0126703	-0.030015	0.0135951	-0.0280737	0.0147837	-0.0164587	0.0125624	-0.0121637	0.0106532	-0.00162267	0.0114131	0.016522	0.0116254	0.043986	0.00950898	0.0514767	0.0138348

## Sheet: Fig 3i
Source Data Figure 3i
Binding affinity between IgSF8 and TenR - Binding response plot
One site -- Specific binding
Best-fit values
Bmax	0.265
Kd	1.389
Std. Error
Bmax	0.006076
Kd	0.1266
95% CI (asymptotic)
Bmax	0,2506 to 0,2793
Kd	1,09 to 1,689
Goodness of Fit
Degrees of Freedom	7
R square	0.9921
Absolute Sum of Squares	0.000466
Sy.x	0.008159

## Sheet: Fig 4b
Source Data Figure 4b
Western blot analysis of IgSF8 protein expression levels in mouse hippocampal homogenates.
Exp1
Total protein	Normalized signal	Ratio IgSF8 levels to P7
P7	0.856698
P14	1
P21	0.906542
P28	0.862928
P35	0.925234
P56	0.791277
IgSF8
P7	3.53684e+06	1
P14	3840000	1.08572
P21	4.87567e+06	1.37854
P28	5.58563e+06	1.57927
P35	7.55485e+06	2.13605
P56	1.05146e+07	2.9729
Exp2
Total protein	Normalized signal	Ratio IgSF8 levels to P7
P7	0.673759
P14	0.826241
P21	0.897163
P28	1
P35	0.989362
P56	0.804965
IgSF8
P7	5.96653e+06	1
P14	5.99099e+06	1.0041
P21	5.85178e+06	0.980768
P28	6010000	1.00729
P35	8.65204e+06	1.4501
P56	7.65251e+06	1.28257

## Sheet: Fig 4c
Source Data Figure 4c

## Sheet: Fig 4d
Source Data Figure 4d
Western blot analysis of Igsf8 cKO mouse primary hippocampal cultures.
Exp1
Total protein	Normalized signal	Ratio IgSF8 levels to control
mCherry	0.940171
mCherry piCRE	0.852137
IgSF8	Normalized signal
mCherry	1.94645e+07	1
mCherry piCRE	2.01846e+06	0.103699
Exp2
Total protein	Normalized signal	Ratio IgSF8 levels to control
mCherry	0.988095
mCherry piCRE	0.982143
IgSF8	Normalized signal
mCherry	4.81735e+06	1
mCherry piCRE	236218	0.0490349
Exp3
Total protein	Normalized signal	Ratio IgSF8 levels to control
mCherry	0.669528
mCherry piCRE	1
IgSF8	Normalized signal
mCherry	2.73327e+07	1
mCherry piCRE	277000	0.0101344

## Sheet: Fig 5b
Source Data Figure 5b
Electron microscope analysis of MF-CA3 synapses from Rbp4-Cre:Igsf8 cKO and WT littermates.
	AZ number per bouton (norm.)				Total AZ length per bouton (norm.)					PSD number per bouton (norm.)				Total PSD length per bouton (norm.)
	WT	cKO			WT	cKO				WT	cKO			WT	cKO
	0.657303	0.657303			0.658203	0.672857				0.657303	0.657303			0.642367	0.69641
	0.219101	1.09551			0.333149	0.98415				0.219101	1.09551			0.34777	0.9442
	0.876404	0.219101			0.716414	0.145542				0.876404	0.219101			0.747794	0.155955
	1.53371	0.438202			1.47347	0.498353				1.53371	0.438202			1.46154	0.500094
	0.219101	0.438202			0.311471	0.50218				0.219101	0.438202			0.302805	0.521948
	0.876404	0.657303			0.737019	0.632268				0.876404	0.657303			0.695593	0.587701
	0.438202	0.219101			0.900933	0.238785				0.438202	0.219101			0.848643	0.256623
	1.75281	0.876404			1.75097	0.964118				1.75281	0.876404			1.86285	0.999747
	0.876404	1.31461			1.09948	1.90894				0.876404	1.31461			1.18198	1.93226
	1.09551	0.438202			1.34666	0.6479				1.09551	0.438202			1.43101	0.712193
	1.75281	0.657303			1.26482	0.596856				1.75281	0.657303			1.36054	0.589699
	0.657303	1.31461			0.759709	1.55215				0.657303	1.31461			0.675464	1.54985
	1.09551	0			0.787564	0				1.09551	0			0.814288	0
	0.657303	0.876404			0.638076	0.829654				0.657303	0.876404			0.646401	0.872688
	0.657303	0.876404			0.627655	0.800929				0.657303	0.876404			0.59765	0.888691
	0.657303	1.31461			0.663567	1.69126				0.657303	1.31461			0.645102	1.56449
	2.62921	0.657303			2.50065	0.595483				2.62921	0.657303			2.39149	0.611032
	0.219101	0.438202			0.196265	0.288733				0.219101	0.438202			0.187172	0.313297
	0.657303	0.219101			0.507594	0.241551				0.657303	0.219101			0.501002	0.270746
	1.31461	0.438202			1.2346	0.552642				1.31461	0.438202			1.1341	0.620073
	1.09551	0.657303			1.0119	0.878422				1.09551	0.657303			1.0143	0.90253
	0.876404	0.876404			1.11556	1.13303				0.876404	0.876404			1.05419	1.10886
	1.31461	0.876404			1.24099	1.35978				1.31461	0.876404			1.29992	1.46048
	0.657303	0			1.0474	0				0.657303	0			1.07198	0
	0.219101	0			0.274854	0				0.219101	0			0.287463	0
	0.657303	0			0.553476	0				0.657303	0			0.505036	0
	1.09551	0.219101			1.22861	0.267688				1.09551	0.219101			1.16854	0.253963
	0.876404	0.219101			0.64672	0.632065				0.876404	0.219101			0.64024	0.666852
	2.19101	0.657303			1.85566	0.668337				2.19101	0.657303			2.05102	0.64046
	1.53371	0.657303			1.42902	0.640437				1.53371	0.657303			1.27547	0.59953
	1.31461	0			0.854419	0				1.31461	0			0.926446	0
	1.31461	0			1.59362	0				1.31461	0			1.51866	0
	0.876404	0.219101			0.733537	0.339421				0.876404	0.219101			0.761503	0.378858
	1.31461	0.219101			1.19916	0.213566				1.31461	0.219101			1.25276	0.185201
	1.09551	0.876404			1.25581	1.04604				1.09551	0.876404			1.2455	1.05929
	1.09551	1.31461			1.13433	1.39706				1.09551	1.31461			1.07937	1.56311
	0.219101	1.09551			0.235732	1.21617				0.219101	1.09551			0.281044	1.2281
	1.09551	0			1.13482	0				1.09551	0			1.00679	0
	1.31461	0			1.94613	0				1.31461	0			2.08418	0
	1.14607	0.438202			0.860363	0.642452				1.15909	0.438202			0.831606	0.682002
	0	1.75281			0	0.37071				0	0.219101			0	0.183917
	0.573034	0			0.422992	0				0.579545	0			0.451186	0
	0.859551	0.219101			0.579442	0.216678				0.869318	0.219101			0.650283	0.193501
	0.573034	0.219101			0.37336	0.481087				0.579545	0.219101			0.405627	0.504011
	1.7191	0.219101			1.36506	0.180895				1.73864	0.219101			1.45249	0.181258
	2.29213	1.14607			1.57026	1.52463				2.31818	1.15909			1.48189	1.45057
	1.14607	1.7191			0.931711	2.68392				1.15909	1.73864			0.937634	2.89418
	2.86517	2.57865			3.46928	2.83252				2.89773	2.60795			3.23058	2.75926
	0.573034	0.573034			0.49302	0.699601				0.289773	0.579545			0.246902	0.771409
	1.14607	0.286517			1.69201	0.399309				1.15909	0.289773			1.53749	0.446128
	0	0.573034			0	0.683095				0	0.579545			0	0.726288
	0.859551	1.43258			0.632178	1.66312				0.869318	1.44886			0.678211	1.76214
	1.14607	2.00562			1.06077	2.46931				1.15909	2.02841			1.16638	2.65761
	0.286517	2.86517			0.479779	2.88283				0.289773	2.89773			0.374032	3.11057
	0.573034	1.14607			0.303878	0.992184				0.579545	1.15909			0.303704	0.975179
	0.286517	2.29213			0.183512	2.56865				0.289773	2.31818			0.1897	2.76892
	0.573034	0.859551			0.779652	1.91415				0.579545	0.869318			0.851611	1.99208
	1.14607	0			1.42295	0				1.15909	0			1.59998	0
	1.43258	0.286517			0.738677	0.851274				1.44886	0.289773			0.786485	0.832755
	0.859551	2.29213			1.20742	1.76698				0.869318	2.02841			1.03907	1.90061
	0	0.859551			0	1.41481				0	0.869318			0	1.59274
	1.14607	0.286517			0.923361	0.217263				1.15909	0.289773			0.97465	0.223631
	0.859551	1.14607			0.937808	1.02309				0.869318	1.15909			0.982316	0.982921
	0.286517	1.43258			0.659046	0.776307				0.289773	1.44886			0.74646	0.700553
	2.00562	0.573034			2.5907	1.0278				2.02841	0.579545			2.6237	1.07825
	0.573034	0.573034			0.774987	0.430567				0.579545	0.579545			0.857251	0.454362
	0.859551	0.859551			0.854605	0.621416				0.869318	0.869318			0.851739	0.695041
	0.286517	1.43258			0.840817	1.64483				0.289773	1.44886			0.848125	1.64757
	0.859551	0.573034			0.707017	0.482884				0.869318	0.579545			0.608232	0.474147
	1.43258	0.859551			1.4831	1.08496				1.44886	0.869318			1.3663	0.950978
	1.43258	0.859551			1.85129	0.760041				1.44886	0.869318			1.85191	0.69796
	1.7191	0			2.07393	0				1.73864	0			1.96688	0
	0.286517	0.286517			0.460121	0.323922				0.289773	0.289773			0.467887	0.349755
	1.14607	0.573034			0.8802	0.638935				1.15909	0.579545			0.836535	0.757793
	0	0.286517			0	0.419033				0	0.289773			0	0.408182
	1.14607	0.573034			0.919743	0.6718				1.15909	0.579545			0.977773	0.663061
	1.7191	0.286517			1.57724	0.457369				1.73864	0.289773			1.62536	0.450929
	0.573034	0.859551			0.453604	1.0177				0.579545	0.869318			0.401045	1.08944
	0.573034	0.573034			0.39627	0.404779				0.579545	0.579545			0.465551	0.499263
	0.573034	0.286517			0.416474	0.260184				0.579545	0.289773			0.500412	0.281582
	2.29213	1.14607			1.65979	1.13577				2.31818	1.15909			1.45634	1.11627
	1.7191	0			0.968488	0				1.44886	0			1.10235	0
	0.573034	0.573034			0.882467	0.578735				0.579545	0.579545			1.0389	0.610969
	0.859551	0.286517			2.01119	0.640027				0.869318	0.289773			1.81726	0.734885
	1.43258	1.14607			1.38689	0.674245				1.44886	1.15909			1.44588	0.696591
	0.573034	0.573034			0.948717	0.640221				0.579545	0.579545			0.91533	0.675527
	1.14607	1.14607			0.990158	1.04962				1.15909	1.15909			0.963536	1.12407
	0.286517	0.573034			0.73813	0.837246				0.289773	0.579545			0.759691	0.888226
	1.7191	1.14607			1.70972	2.52123				1.73864	1.15909			1.80153	2.44031
	2.86517	0			2.33782	0				2.89773	0			2.53222	0
	0.685279	0.286517			0.706936	0.395303				0.688776	0.289773			0.72714	0.394037
	0.228426	0.859551			0.108284	0.836667				0.229592	0.869318			0.108302	0.799482
	0.456853	0.573034			0.645994	0.24643				0.459184	0.579545			0.700989	0.283207
	0.228426	0.573034			0.152839	0.342134				0.229592	0.579545			0.156153	0.344243
	0.913706	0.913706			0.52533	0.657752				0.688776	0.918367			0.404842	0.74954
	1.14213	0.456853			0.906832	0.379703				1.14796	0.459184			0.686448	0.333293
	1.82741	1.37056			1.12493	1.36502				1.83673	1.37755			1.19582	1.41814
	1.37056	0.456853			1.954	0.369446				1.37755	0.459184			1.79508	0.387094
	0.685279	0.456853			1.21491	0.446542				0.688776	0.459184			1.25844	0.511248
	0.456853	1.14213			0.238161	0.96653				0.459184	1.14796			0.296322	0.993607
	0	1.14213			0	1.69716				0	1.14796			0	1.71551
	2.05584	0.685279			1.39658	0.568965				2.06633	0.688776			1.41884	0.599512
	0.456853	2.28426			0.372478	2.89688				0.459184	2.29592			0.356774	2.7565
	0.456853	0.228426			0.619663	1.20251				0.459184	0.229592			0.639969	1.2342
	0.913706	1.14213			1.23007	1.13094				0.918367	1.14796			1.25634	1.13547
	1.82741	0.913706			1.72259	0.967029				1.83673	0.918367			1.83884	0.905693
	1.37056	1.14213			1.19944	1.52298				1.37755	1.14796			1.1754	1.49471
	0.913706	0.913706			0.798833	0.772464				0.918367	0.918367			0.840559	0.819005
	2.05584	0.228426			1.85288	0.206446				2.06633	0.229592			1.85582	0.206294
	1.37056	3.88325			1.75435	4.11013				1.37755	3.90306			1.76427	3.76779
	1.37056	1.14213			1.23164	2.14561				1.37755	1.14796			1.22166	2.14544
	1.37056	1.14213			1.15681	1.12045				1.37755	1.14796			1.15529	1.05216
	1.37056	0.685279			1.76673	0.856122				1.37755	0.688776			1.81169	0.848437
	1.37056	0.456853			1.57966	0.345336				1.37755	0.459184			1.50295	0.331426
	0.456853	0.456853			0.4074	0.549131				0.459184	0.459184			0.412616	0.493807
	2.05584	1.14213			1.65339	1.0531				2.06633	1.14796			1.69998	1.08199
	1.14213	0.456853			1.43597	0.436409				1.14796	0.459184			1.4702	0.398746
	2.05584	0.685279			2.46979	1.07652				2.06633	0.688776			2.51804	1.14012
	0.456853	0.228426			0.376564	0.364453				0.459184	0.229592			0.397478	0.357734
	2.05584	0			2.52202	0				2.06633	0			2.65265	0
	1.14213	0.456853			1.18767	0.374737				1.14796	0.459184			1.18148	0.385052
	0.456853	0.228426			0.417819	0.392772				0.459184	0.229592			0.409482	0.399315
	0.913706	0.228426			0.485078	0.780148				0.918367	0.229592			0.510535	0.762957
	1.37056	0			1.13142	0				1.37755	0			1.23722	0
	1.59898	1.37056			1.37938	1.11682				1.60714	1.37755			1.34316	1.09399
	0.685279	0.913706			0.835637	1.40575				0.688776	0.918367			0.883046	1.42489
	0.685279	0.456853			0.855959	0.493765				0.688776	0.459184			0.779395	0.409904
	1.14213	2.51269			0.738109	3.57337				1.14796	2.52551			0.762359	3.33996
	0.685279	0.913706			0.700996	1.15478				0.688776	0.918367			0.563738	1.21532
	1.14213	0.228426			1.33203	0.190115				1.14796	0.229592			1.22634	0.193196
	0.456853	0.685279			0.739841	1.28559				0.459184	0.688776			0.788027	1.31034
	0.228426	0.456853			0.414557	0.388227				0.229592	0.459184			0.381216	0.363817
	0.228426	1.37056			0.376699	1.32782				0.229592	1.37755			0.394561	1.24177
	0.685279	0			0.862264	0				0.688776	0			0.845519	0
	0.456853	0.685279			0.417465	1.02958				0.459184	0.688776			0.375017	1.06872
		1.14213				1.0447					1.14796				0.9967
nbrain	3	3		nbrain	3	3			nbrain	3	3		nbrain	3	3
Mean	1	0.7456		Mean	1	0.8478			Mean	1	0.7371		Mean	1	0.8575
Std. Deviation	0.611	0.6401		Std. Deviation	0.6157	0.7527			Std. Deviation	0.6158	0.636		Std. Deviation	0.6165	0.7507
Std. Error of Mean	0.05259	0.05489		Std. Error of Mean	0.05299	0.06455			Std. Error of Mean	0.053	0.05453		Std. Error of Mean	0.05306	0.06437
D'agostino Pearson K2 test (p value)	0.0043	<0,0001		D'agostino Pearson K2 test (p value)	<0,0001	<0,0001			D'agostino Pearson K2 test (p value)	0.0033	<0,0001		D'agostino Pearson K2 test (p value)	0.0002	<0,0001
Mann Whitney test (p value)	<0,0001			Mann Whitney test (p value)	0.0028				Mann Whitney test (p value)	<0,0001			Mann Whitney test (p value)	0.0056
Minimum	0	0		Minimum	0	0			Minimum	0	0		Minimum	0	0
25% Percentile	0.573	0.2865		25% Percentile	0.5535	0.3657			25% Percentile	0.5795	0.2898		25% Percentile	0.5105	0.3517
Median	0.8764	0.573		Median	0.8825	0.6528			Median	0.8764	0.5795		Median	0.883	0.6965
75% Percentile	1.371	1.142		75% Percentile	1.365	1.12			75% Percentile	1.378	1.135		75% Percentile	1.361	1.114
Maximum	2.865	3.883		Maximum	3.469	4.11			Maximum	2.898	3.903		Maximum	3.231	3.768
Range	2.865	3.883		Range	3.469	4.11			Range	2.898	3.903		Range	3.231	3.768

## Sheet: Fig 5d
Source Data Figure 5d
Electron microscope analysis of MF boutons from Rbp4-Cre:Igsf8 cKO and WT littermates.
	Bouton number (norm.)				%bouton area per total area (norm.)
	WT	cKO			WT	cKO
	0.389024	0.884146			0.951388	1.114
	0.530488	1.09634			1.0781	1.00065
	0.565854	0.954878			0.996425	0.916037
	1.87439	0.990244			0.94923	0.981275
	1.16707	1.02561			0.756455	0.820132
	0.42439	0.778049			0.917828	0.990181
	1.52073	1.02561			0.982698	0.823024
	0.954878	1.02561			1.13659	0.706918
	0.707317	0.742683			1.07952	1.09146
	1.27317	0.778049			0.786709	0.736392
	0.813415	1.09634			1.18631	0.838358
	0.813415	0.919512			0.915027	0.786067
	1.27317	1.27317			0.901622	0.737356
	1.16707	0.884146			0.946797	1.11515
	1.27317	0.778049			0.945144	0.804431
	0.495122	0.919512			0.915027	0.771697
	0.60122	0.884146			1.01947	1.32105
	0.954878	0.707317			0.877014	1.05661
	1.27317	0.84878			1.18764	1.11455
	1.3439	1.27317			0.937064	1.23828
	1.16707	1.06098			0.99817	1.07282
	1.02561	1.20244			0.896893	0.999455
	1.09634	0.565854			1.05345	0.88794
	0.884146	1.16707			1.33933	0.643379
	1.3439	1.37927			1.17584	0.930499
	1.09634	1.06098			0.984902	1.20068
	0.671951	1.16707			0.870678	0.982239
	1.2378	0.919512			1.05446	1.01378
	1.06098	1.09634			1.10078	1.35617
	0.90411	0.813415			1.05946	1.56672
	0.853881	1.20548			0.674291	1.12239
	1.40639	0.853881			0.522085	1.45555
	0.753425	1.50685			0.588597	1.05092
	0.652968	1.20548			1.43862	0.749204
	1.70776	1.45662			1.30067	1.2012
	0.90411	0.954338			0.526051	1.23052
	1.40639	1.05479			0.738498	0.873387
	1.15525	1.25571			1.04274	0.96735
	0.652968	1.45662			0.844755	0.932785
	1.00457	1.15525			1.44274	0.873052
	0.954338	1.10502			1.01236	1.40442
	1.00457	1.25571			1.0857	1.39927
	0.803653	1.30594			1.00373	1.226
	0.853881	0.90411			0.950869	0.988067
	0.853881	1.00457			1.45113	1.24369
	0.652968	1.00457			0.44022	1.11666
	0.60274	0.90411			0.639747	0.614259
	0.401826	1.20548			1.08997	0.574691
	0.60274	0.853881			1.19012	0.810967
	0.90411	0.90411			1.41359	1.24863
	0.502283	1.00457			1.24391	1.22235
	0.954338	0.803653			0.952123	1.33672
	1.45662	1.10502			0.939802	0.731051
	0.652968	0.753425			0.836524	1.26651
	1.50685	0.954338			1.04318	1.39205
	1.35616	1.05479			1.41515	1.31049
	1.15525	1.30594			0.949523	1.13527
	1.10502	0.452055			1.24678	0.893964
	1.50685	0.552511			0.976521	1.02558
	1.15525	0.552511			1.08685	1.19107
	1.30594	0.652968			1.23113	1.11815
	0.853881	0.954338			1.37099	0.734958
	1.40639	0.853881			1.11334	1.41474
	0.703196	1.09164			1.13785	1.06195
	1.10502	1.2938			1.22574	1.51194
	0.703196	0.849057			1.14298	0.636095
	0.954338	1.57682			1.49044	1.0685
	1.40639	0.525606			1.43944	1.11764
	1.30594	0.727763			0.815728	1.21548
	1.20548	0.606469			1.69266	1.13644
	0.90411	0.808625			1.13843	0.955458
	0.853881	0.768194			0.975153	1.03122
	0.90411	0.929919			0.954559	1.34584
	0.889488	1.33423			1.20265	1.01833
	0.889488	0.687332			1.02584	0.777749
	1.09164	1.01078			1.10789	1.27334
	0.889488	1.21294			1.19642	1.2729
	0.808625	0.929919			0.534923	1.08088
	0.889488	1.33423			0.700635	1.01371
	0.97035	1.17251			0.75831	0.75337
	0.727763	0.727763			0.589583	0.539478
	0.808625	1.21294			0.802962	0.757283
	0.929919	1.17251			0.958601	0.986893
	0.929919	0.768194			0.757283	0.947759
	0.889488	0.606469			0.979323	1.15774
	0.687332	0.727763			0.87597	1.15735
	0.97035	0.6469			0.818423	1.53516
	0.97035	1.13208			0.916772	0.639816
	0.889488	0.97035			1.27007	0.914206
	0.97035	1.05121			1.07222	1.04919
	0.97035	1.05121			0.911127	0.762544
	1.09164	1.13208			0.872826	0.81297
	0.929919	1.49596			1.14343	0.833371
	1.2938				0.567513
	1.25337				0.965787
	1.17251				0.536334
	1.45553				0.8752
	1.13208				1.02199
	0.849057				0.856659
	0.929919				1.14587
	1.01078				1.1281
	1.2938				0.803475
	1.41509				0.788527
nbrain	3	3		nbrain	3	3
Mean	1	0.9938		Mean	1	1.031
Std. Deviation	0.2931	0.2437		Std. Deviation	0.2364	0.2362
Std. Error of Mean	0.02888	0.02527		Std. Error of Mean	0.02329	0.02449
D'agostino Pearson K2 test (p value)	0.5169	0.701		D'agostino Pearson K2 test (p value)	0.6486	0.3017
Unpaired t-test	0.8736			Unpaired t-test	0.3678
Minimum	0.389	0.4521		Minimum	0.4402	0.5395
25% Percentile	0.8134	0.811		25% Percentile	0.8728	0.8282
Median	0.9549	1.005		Median	0.9827	1.026
75% Percentile	1.205	1.17		75% Percentile	1.138	1.208
Maximum	1.874	1.577		Maximum	1.693	1.567
Range	1.485	1.125		Range	1.252	1.027

[truncated: 14 more sheets: Fig 5g, Fig 6b, Fig 6c, Fig 6d, Fig 6e, Fig 6h, Fig 6i, Fig 7d, Fig 7f, Fig 7g, Fig S1e, Fig S3d, Fig S5a, Fig S5b and c]
